# Supplementary material for: A landscape for drug-target interactions based on network analysis
Source: PLoS One. 2021 Mar 17;16(3):e0247018. doi: 10.1371/journal.pone.0247018 (PMC7968663; doi:10.1371/journal.pone.0247018)
Supplement: S1 Table — (XLSX) [file pone.0247018.s001.xlsx]

## Sheet: Hoja1
Table S1. Collection of Drug-targets interactions.
Source	Interaction	Target
Lepirudin	target	Prothrombin
Cetuximab	target	Epidermal_growth_factor_receptor
Cetuximab	target	Complement_C1r_subcomponent
Cetuximab	target	Low_affinity_immunoglobulin_gamma_Fc_region_receptor_II-c
Cetuximab	target	Low_affinity_immunoglobulin_gamma_Fc_region_receptor_III-B
Cetuximab	target	Low_affinity_immunoglobulin_gamma_Fc_region_receptor_III-A
Cetuximab	target	Complement_C1s_subcomponent
Cetuximab	target	Complement_C1q_subcomponent_subunit_A
Cetuximab	target	Complement_C1q_subcomponent_subunit_B
Cetuximab	target	Complement_C1q_subcomponent_subunit_C
Cetuximab	target	High_affinity_immunoglobulin_gamma_Fc_receptor_I
Cetuximab	target	Low_affinity_immunoglobulin_gamma_Fc_region_receptor_II-a
Cetuximab	target	Low_affinity_immunoglobulin_gamma_Fc_region_receptor_II-b
Dornase_alfa	target	DNA
Denileukin_diftitox	target	Interleukin-2_receptor_subunit_alpha
Denileukin_diftitox	target	Cytokine_receptor_common_subunit_gamma
Denileukin_diftitox	target	Interleukin-2_receptor_subunit_beta
Etanercept	target	Tumor_necrosis_factor
Etanercept	target	Complement_C1r_subcomponent
Etanercept	target	Complement_C1q_subcomponent_subunit_A
Etanercept	target	Complement_C1q_subcomponent_subunit_C
Etanercept	target	Low_affinity_immunoglobulin_gamma_Fc_region_receptor_III-A
Etanercept	target	Complement_C1s_subcomponent
Etanercept	target	Lymphotoxin-alpha
Etanercept	target	Low_affinity_immunoglobulin_gamma_Fc_region_receptor_III-B
Etanercept	target	Complement_C1q_subcomponent_subunit_B
Etanercept	target	High_affinity_immunoglobulin_gamma_Fc_receptor_I
Etanercept	target	Low_affinity_immunoglobulin_gamma_Fc_region_receptor_II-a
Etanercept	target	Low_affinity_immunoglobulin_gamma_Fc_region_receptor_II-b
Etanercept	target	Low_affinity_immunoglobulin_gamma_Fc_region_receptor_II-c
Trastuzumab	target	Complement_C1q_subcomponent_subunit_A
Trastuzumab	target	Complement_C1q_subcomponent_subunit_C
Trastuzumab	target	Complement_C1s_subcomponent
Trastuzumab	target	Receptor_tyrosine-protein_kinase_erbB-2
Rituximab	target	B-lymphocyte_antigen_CD20
Basiliximab	target	Interleukin-2_receptor_subunit_alpha
Basiliximab	target	Low_affinity_immunoglobulin_gamma_Fc_region_receptor_III-B
Basiliximab	target	Complement_C1r_subcomponent
Basiliximab	target	Low_affinity_immunoglobulin_gamma_Fc_region_receptor_III-A
Basiliximab	target	Interleukin-2_receptor_subunit_beta
Basiliximab	target	Complement_C1q_subcomponent_subunit_A
Basiliximab	target	Complement_C1q_subcomponent_subunit_C
Basiliximab	target	Complement_C1s_subcomponent
Basiliximab	target	Low_affinity_immunoglobulin_gamma_Fc_region_receptor_II-a
Basiliximab	target	Low_affinity_immunoglobulin_gamma_Fc_region_receptor_II-b
Basiliximab	target	Low_affinity_immunoglobulin_gamma_Fc_region_receptor_II-c
Basiliximab	target	Complement_C1q_subcomponent_subunit_B
Basiliximab	target	High_affinity_immunoglobulin_gamma_Fc_receptor_I
Muromonab	target	Complement_C1q_subcomponent_subunit_C
Muromonab	target	Complement_C1s_subcomponent
Muromonab	target	T-cell_surface_glycoprotein_CD3_gamma_chain
Muromonab	target	T-cell_surface_glycoprotein_CD3_zeta_chain
Muromonab	target	Complement_C1r_subcomponent
Muromonab	target	Complement_C1q_subcomponent_subunit_B
Muromonab	target	Low_affinity_immunoglobulin_gamma_Fc_region_receptor_III-A
Muromonab	target	High_affinity_immunoglobulin_gamma_Fc_receptor_I
Muromonab	target	Low_affinity_immunoglobulin_gamma_Fc_region_receptor_II-b
Muromonab	target	T-cell_surface_glycoprotein_CD3_epsilon_chain
Muromonab	target	Low_affinity_immunoglobulin_gamma_Fc_region_receptor_III-B
Muromonab	target	Complement_C1q_subcomponent_subunit_A
Timolol	target	Beta-2_adrenergic_receptor
Treprostinil	target	Peroxisome_proliferator-activated_receptor_delta
Treprostinil	target	P2Y_purinoceptor_12
Treprostinil	target	Prostacyclin_receptor
Colestipol	target	Bile_acids
Trihexyphenidyl	target	Muscarinic_acetylcholine_receptor_M4
Trihexyphenidyl	target	Muscarinic_acetylcholine_receptor_M5
Trihexyphenidyl	target	Muscarinic_acetylcholine_receptor_M1
Trihexyphenidyl	target	Muscarinic_acetylcholine_receptor_M2
Trihexyphenidyl	target	Muscarinic_acetylcholine_receptor_M3
Palonosetron	target	5-hydroxytryptamine_receptor_3A
Dydrogesterone	target	Progesterone_receptor
Mexiletine	target	Sodium_channel_protein_type_5_subunit_alpha
Mexiletine	target	Aryl_hydrocarbon_receptor
Dexrazoxane	target	DNA_topoisomerase_2-alpha
Dexrazoxane	target	DNA_topoisomerase_2-beta
Amlodipine	target	Carbonic_anhydrase_1
Amlodipine	target	Voltage-dependent_calcium_channel_subunit_alpha-2/delta-3
Amlodipine	target	Sphingomyelin_phosphodiesterase
Amlodipine	target	Voltage-dependent_T-type_calcium_channel_subunit_alpha-1I
Amlodipine	target	Voltage-dependent_L-type_calcium_channel_subunit_beta-1
Amlodipine	target	Voltage-dependent_L-type_calcium_channel_subunit_alpha-1C
Amlodipine	target	Voltage-dependent_N-type_calcium_channel_subunit_alpha-1B
Amlodipine	target	Voltage-dependent_calcium_channel
Amlodipine	target	Voltage-dependent_N-type_calcium_channel
Tacrine	target	Cholinesterase
Tacrine	target	Acetylcholinesterase
Tacrine	target	Liver_carboxylesterase_1
Oxyphencyclimine	target	Muscarinic_acetylcholine_receptor_M2
Oxyphencyclimine	target	Muscarinic_acetylcholine_receptor_M1
Oxyphencyclimine	target	Muscarinic_acetylcholine_receptor_M3
Triamterene	target	Amiloride-sensitive_sodium_channel_subunit_beta
Triamterene	target	Amiloride-sensitive_sodium_channel_subunit_delta
Triamterene	target	Amiloride-sensitive_sodium_channel_subunit_alpha
Triamterene	target	Amiloride-sensitive_sodium_channel_subunit_gamma
Valrubicin	target	DNA_topoisomerase_2-alpha
Valrubicin	target	DNA
Procyclidine	target	Muscarinic_acetylcholine_receptor_M2
Procyclidine	target	Muscarinic_acetylcholine_receptor_M4
Procyclidine	target	Muscarinic_acetylcholine_receptor_M3
Procyclidine	target	Muscarinic_acetylcholine_receptor_M1
Phenylephrine	target	Alpha-1D_adrenergic_receptor
Phenylephrine	target	Alpha-1A_adrenergic_receptor
Phenylephrine	target	Alpha-1B_adrenergic_receptor
Carbimazole	target	Thyroid_peroxidase
Digoxin	target	Sodium/potassium-transporting_ATPase_subunit_alpha-1
Sulpiride	target	D(2)_dopamine_receptor
Sulpiride	target	Carbonic_anhydrase_2
Sulpiride	target	D(3)_dopamine_receptor
Sulpiride	target	Carbonic_anhydrase_3
Profenamine	target	Glutamate_receptor_ionotropic,_NMDA_3A
Profenamine	target	Muscarinic_acetylcholine_receptor_M1
Profenamine	target	Muscarinic_acetylcholine_receptor_M2
Nimodipine	target	Voltage-dependent_L-type_calcium_channel_subunit_alpha-1C
Nimodipine	target	Voltage-dependent_L-type_calcium_channel_subunit_alpha-1F
Nimodipine	target	Voltage-dependent_L-type_calcium_channel_subunit_beta-1
Nimodipine	target	Mineralocorticoid_receptor
Nimodipine	target	Voltage-dependent_L-type_calcium_channel_subunit_alpha-1D
Nimodipine	target	Voltage-dependent_L-type_calcium_channel_subunit_beta-2
Nimodipine	target	Voltage-dependent_L-type_calcium_channel_subunit_beta-4
Nimodipine	target	Aryl_hydrocarbon_receptor
Nimodipine	target	Voltage-dependent_L-type_calcium_channel_subunit_alpha-1S
Nimodipine	target	Voltage-dependent_L-type_calcium_channel_subunit_beta-3
Beclomethasone_dipropionate	target	Glucocorticoid_receptor
Carisoprodol	target	Gamma-aminobutyric_acid_receptor_subunit_beta-2
Carisoprodol	target	Gamma-aminobutyric_acid_receptor_subunit_gamma-2
Carisoprodol	target	Gamma-aminobutyric_acid_receptor_subunit_alpha-5
Carisoprodol	target	Gamma-aminobutyric_acid_receptor_subunit_alpha-3
Carisoprodol	target	Gamma-aminobutyric_acid_receptor_subunit_alpha-1
Progesterone	target	Estrogen_receptor_beta
Progesterone	target	Progesterone_receptor
Progesterone	target	Estrogen_receptor_alpha
Progesterone	target	Steroid_17-alpha-hydroxylase/17,20_lyase
Progesterone	target	Mineralocorticoid_receptor
Progesterone	target	Alpha-1-acid_glycoprotein_1
Progesterone	target	Androgen_receptor
Progesterone	target	Kappa-type_opioid_receptor
Progesterone	target	Glucocorticoid_receptor
Progesterone	target	Sex_hormone-binding_globulin
Phenylpropanolamine	target	D(1A)_dopamine_receptor
Phenylpropanolamine	target	Beta-1_adrenergic_receptor
Phenylpropanolamine	target	Alpha-2_adrenergic_receptors
Phenylpropanolamine	target	Beta-2_adrenergic_receptor
Sorafenib	target	Platelet-derived_growth_factor_receptor_beta
Sorafenib	target	Vascular_endothelial_growth_factor_receptor_1
Sorafenib	target	Receptor-type_tyrosine-protein_kinase_FLT3
Sorafenib	target	RAF_proto-oncogene_serine/threonine-protein_kinase
Sorafenib	target	Vascular_endothelial_growth_factor_receptor_3
Sorafenib	target	Mast/stem_cell_growth_factor_receptor_Kit
Sorafenib	target	Vascular_endothelial_growth_factor_receptor_2
Sorafenib	target	Serine/threonine-protein_kinase_B-raf
Sorafenib	target	Fibroblast_growth_factor_receptor_1
Sorafenib	target	Proto-oncogene_tyrosine-protein_kinase_receptor_Ret
Zoledronic_acid	target	Farnesyl_pyrophosphate_synthase
Zoledronic_acid	target	Geranylgeranyl_pyrophosphate_synthase
Zoledronic_acid	target	Hydroxylapatite
Griseofulvin	target	Tubulin_alpha_chain
Griseofulvin	target	Keratin,_type_I_cytoskeletal_12
Griseofulvin	target	Tubulin_beta_chain
Nisoldipine	target	Voltage-dependent_calcium_channel_subunit_alpha-2/delta-1
Nisoldipine	target	Voltage-dependent_L-type_calcium_channel_subunit_beta-2
Nisoldipine	target	Voltage-dependent_L-type_calcium_channel_subunit_alpha-1D
Nisoldipine	target	Voltage-dependent_L-type_calcium_channel_subunit_alpha-1S
Nisoldipine	target	Voltage-dependent_L-type_calcium_channel_subunit_alpha-1C
Eszopiclone	target	Gamma-aminobutyric_acid_receptor_subunit_alpha-1
Eszopiclone	target	Translocator_protein
Eszopiclone	target	Gamma-aminobutyric_acid_receptor_subunit_alpha-2
Eszopiclone	target	Gamma-aminobutyric_acid_receptor_subunit_alpha-3
Eszopiclone	target	Gamma-aminobutyric_acid_receptor_subunit_alpha-5
Eszopiclone	target	GABA-A_receptor_(anion_channel)
Ceruletide	target	Cholecystokinin_receptor_type_A
Alprazolam	target	Gamma-aminobutyric_acid_receptor_subunit_alpha-1
Alprazolam	target	Translocator_protein
Alprazolam	target	Gamma-aminobutyric_acid_receptor_subunit_alpha-3
Alprazolam	target	Gamma-aminobutyric_acid_receptor_subunit_alpha-4
Alprazolam	target	Gamma-aminobutyric_acid_receptor_subunit_alpha-2
Alprazolam	target	GABA-A_receptor_(anion_channel)
Alprazolam	target	Gamma-aminobutyric_acid_receptor_subunit_alpha-6
Alprazolam	target	Gamma-aminobutyric_acid_receptor_subunit_alpha-5
Dexbrompheniramine	target	Histamine_H1_receptor
Gentian_violet_cation	target	DNA
Ardeparin	target	Heparin_cofactor_2
Ardeparin	target	Antithrombin-III
Loxapine	target	5-hydroxytryptamine_receptor_1B
Loxapine	target	5-hydroxytryptamine_receptor_1D
Loxapine	target	5-hydroxytryptamine_receptor_3A
Loxapine	target	5-hydroxytryptamine_receptor_5A
Loxapine	target	Alpha-2A_adrenergic_receptor
Loxapine	target	Muscarinic_acetylcholine_receptor_M2
Loxapine	target	Muscarinic_acetylcholine_receptor_M4
Loxapine	target	Sodium-dependent_noradrenaline_transporter
Loxapine	target	D(2)_dopamine_receptor
Loxapine	target	5-hydroxytryptamine_receptor_2C
Loxapine	target	5-hydroxytryptamine_receptor_6
Loxapine	target	5-hydroxytryptamine_receptor_7
Loxapine	target	Alpha-1A_adrenergic_receptor
Loxapine	target	Alpha-1B_adrenergic_receptor
Loxapine	target	Beta-1_adrenergic_receptor
Loxapine	target	Muscarinic_acetylcholine_receptor_M1
Loxapine	target	D(1)_dopamine_receptor
Loxapine	target	Histamine_H4_receptor
Loxapine	target	Sodium-dependent_serotonin_transporter
Loxapine	target	Sodium-dependent_dopamine_transporter
Loxapine	target	D(1A)_dopamine_receptor
Loxapine	target	5-hydroxytryptamine_receptor_2A
Loxapine	target	5-hydroxytryptamine_receptor_1A
Loxapine	target	5-hydroxytryptamine_receptor_1E
Loxapine	target	Alpha-2B_adrenergic_receptor
Loxapine	target	Alpha-2C_adrenergic_receptor
Loxapine	target	Muscarinic_acetylcholine_receptor_M3
Loxapine	target	Muscarinic_acetylcholine_receptor_M5
Loxapine	target	D(3)_dopamine_receptor
Loxapine	target	D(4)_dopamine_receptor
Loxapine	target	D(1B)_dopamine_receptor
Loxapine	target	Histamine_H1_receptor
Loxapine	target	Histamine_H2_receptor
Remoxipride	target	D(2)_dopamine_receptor
Remoxipride	target	D(4)_dopamine_receptor
Remoxipride	target	D(3)_dopamine_receptor
Remoxipride	target	Sigma_non-opioid_intracellular_receptor_1
Remoxipride	target	5-hydroxytryptamine_receptor_2A
Mupirocin	target	Isoleucine--tRNA_ligase
Carbamoylcholine	target	Neuronal_acetylcholine_receptor_subunit_alpha-2
Carbamoylcholine	target	Muscarinic_acetylcholine_receptor_M4
Carbamoylcholine	target	Muscarinic_acetylcholine_receptor_M1
Carbamoylcholine	target	Muscarinic_acetylcholine_receptor_M3
Carbamoylcholine	target	Muscarinic_acetylcholine_receptor_M2
Carbamoylcholine	target	Acetylcholinesterase
Rosiglitazone	target	Peroxisome_proliferator-activated_receptor_gamma
Rosiglitazone	target	Peroxisome_proliferator-activated_receptor_alpha
Rosiglitazone	target	Peroxisome_proliferator-activated_receptor_delta
Rosiglitazone	target	Retinoic_acid_receptor_RXR-gamma
Rosiglitazone	target	Long-chain-fatty-acid--CoA_ligase_4
Rosiglitazone	target	Retinoic_acid_receptor_RXR-alpha
Rosiglitazone	target	Retinoic_acid_receptor_RXR-beta
Pramipexole	target	D(3)_dopamine_receptor
Pramipexole	target	D(4)_dopamine_receptor
Pramipexole	target	D(2)_dopamine_receptor
Pramipexole	target	Alpha-2A_adrenergic_receptor
Pramipexole	target	5-hydroxytryptamine_receptor_1A
Acetohexamide	target	ATP-sensitive_inward_rectifier_potassium_channel_1
Muromonab	target	Low_affinity_immunoglobulin_gamma_Fc_region_receptor_II-a
Muromonab	target	Low_affinity_immunoglobulin_gamma_Fc_region_receptor_II-c
Muromonab	target	T-cell_surface_glycoprotein_CD3_delta_chain
Digoxin_Immune_Fab_(Ovine)	target	Digoxin
Ibritumomab_tiuxetan	target	B-lymphocyte_antigen_CD20
Ibritumomab_tiuxetan	target	Complement_C1r_subcomponent
Ibritumomab_tiuxetan	target	Complement_C1q_subcomponent_subunit_A
Ibritumomab_tiuxetan	target	Complement_C1q_subcomponent_subunit_B
Ibritumomab_tiuxetan	target	Low_affinity_immunoglobulin_gamma_Fc_region_receptor_III-B
Ibritumomab_tiuxetan	target	Low_affinity_immunoglobulin_gamma_Fc_region_receptor_III-A
Ibritumomab_tiuxetan	target	Low_affinity_immunoglobulin_gamma_Fc_region_receptor_II-a
Ibritumomab_tiuxetan	target	Low_affinity_immunoglobulin_gamma_Fc_region_receptor_II-b
Ibritumomab_tiuxetan	target	Low_affinity_immunoglobulin_gamma_Fc_region_receptor_II-c
Ibritumomab_tiuxetan	target	Complement_C1q_subcomponent_subunit_C
Ibritumomab_tiuxetan	target	Complement_C1s_subcomponent
Ibritumomab_tiuxetan	target	High_affinity_immunoglobulin_gamma_Fc_receptor_I
Daptomycin	target	Lipoteichoic_acid_synthesis
Daptomycin	target	Bacterial_outer_membrane
Tositumomab	target	Complement_C1r_subcomponent
Tositumomab	target	Complement_C1q_subcomponent_subunit_A
Tositumomab	target	Complement_C1q_subcomponent_subunit_B
Tositumomab	target	Low_affinity_immunoglobulin_gamma_Fc_region_receptor_III-A
Tositumomab	target	Low_affinity_immunoglobulin_gamma_Fc_region_receptor_II-a
Tositumomab	target	Low_affinity_immunoglobulin_gamma_Fc_region_receptor_II-c
Tositumomab	target	Low_affinity_immunoglobulin_gamma_Fc_region_receptor_III-B
Tositumomab	target	High_affinity_immunoglobulin_gamma_Fc_receptor_I
Tositumomab	target	B-lymphocyte_antigen_CD20
Tositumomab	target	Complement_C1q_subcomponent_subunit_C
Tositumomab	target	Low_affinity_immunoglobulin_gamma_Fc_region_receptor_II-b
Ampicillin	target	Penicillin-binding_protein_2a
Ampicillin	target	Penicillin-binding_protein_1B
Ampicillin	target	Penicillin-binding_protein_3
Ampicillin	target	Penicillin-binding_protein_1A
Ampicillin	target	Penicillin-binding_protein_2B
Ampicillin	target	Solute_carrier_family_15_member_1
Ampicillin	target	Solute_carrier_family_15_member_2
Ampicillin	target	Angiopoietin-1_receptor
Metocurine_Iodide	target	Neuronal_acetylcholine_receptor_subunit_alpha-2
Phenoxymethylpenicillin	target	Penicillin_acylase
Phenoxymethylpenicillin	target	Solute_carrier_family_15_member_1
Phenoxymethylpenicillin	target	Penicillin-binding_protein_1A
Phenoxymethylpenicillin	target	MecA_PBP2'_(penicillin_binding_protein_2')
Phenoxymethylpenicillin	target	D-alanyl-D-alanine_carboxypeptidase_DacB
Secobarbital	target	Gamma-aminobutyric_acid_receptor_subunit_alpha-3
Secobarbital	target	Gamma-aminobutyric_acid_receptor_subunit_alpha-5
Secobarbital	target	Neuronal_acetylcholine_receptor_subunit_alpha-7
Secobarbital	target	Glutamate_receptor_ionotropic,_kainate_2
Secobarbital	target	Gamma-aminobutyric_acid_receptor_subunit_alpha-2
Secobarbital	target	Gamma-aminobutyric_acid_receptor_subunit_alpha-4
Secobarbital	target	Gamma-aminobutyric_acid_receptor_subunit_alpha-6
Secobarbital	target	Neuronal_acetylcholine_receptor_subunit_alpha-4
Secobarbital	target	NMDA_receptor
Secobarbital	target	Gamma-aminobutyric_acid_receptor_subunit_alpha-1
Secobarbital	target	Glutamate_receptor_2
Miglustat	target	Ceramide_glucosyltransferase
Promazine	target	D(2)_dopamine_receptor
Promazine	target	Muscarinic_acetylcholine_receptor_M2
Promazine	target	Muscarinic_acetylcholine_receptor_M3
Promazine	target	5-hydroxytryptamine_receptor_2A
Promazine	target	Alpha-1A_adrenergic_receptor
Promazine	target	Histamine_H1_receptor
Promazine	target	D(1A)_dopamine_receptor
Promazine	target	Alpha-1D_adrenergic_receptor
Promazine	target	Muscarinic_acetylcholine_receptor_M4
Promazine	target	Alpha-1B_adrenergic_receptor
Promazine	target	Muscarinic_acetylcholine_receptor_M5
Promazine	target	5-hydroxytryptamine_receptor_2C
Promazine	target	Muscarinic_acetylcholine_receptor_M1
Promazine	target	D(4)_dopamine_receptor
Spironolactone	target	Mineralocorticoid_receptor
Spironolactone	target	17alpha-hydroxylase
Spironolactone	target	3-oxo-5-alpha-steroid_4-dehydrogenase
Spironolactone	target	Sex_hormone-binding_globulin
Spironolactone	target	Dihydrotestosterone_receptor
Spironolactone	target	Glucocorticoid_receptor
Spironolactone	target	17,20-desmolase
Spironolactone	target	Voltage-dependent_calcium_channel
Spironolactone	target	Androgen_receptor
Spironolactone	target	Progesterone_receptor
Spironolactone	target	Cytochrome_P450_11B2,_mitochondrial
Spironolactone	target	Nuclear_receptor_subfamily_1_group_I_member_2
Methylphenidate	target	Sodium-dependent_dopamine_transporter
Methylphenidate	target	Sodium-dependent_noradrenaline_transporter
Methylphenidate	target	5-hydroxytryptamine_receptor_1A
Methocarbamol	target	Carbonic_anhydrase_1
Hyoscyamine	target	Muscarinic_acetylcholine_receptor_M2
Hyoscyamine	target	Muscarinic_acetylcholine_receptor_M1
Hyoscyamine	target	Muscarinic_acetylcholine_receptor_M3
Hyoscyamine	target	Muscarinic_acetylcholine_receptor_M4
Zolpidem	target	Gamma-aminobutyric_acid_receptor_subunit_alpha-1
Zolpidem	target	Gamma-aminobutyric_acid_receptor_subunit_alpha-2
Zolpidem	target	Gamma-aminobutyric_acid_receptor_subunit_alpha-3
Zolpidem	target	Gamma-aminobutyric_acid_receptor_subunit_gamma-2
Famciclovir	target	DNA_polymerase_catalytic_subunit
Triprolidine	target	Histamine_H1_receptor
Streptozocin	target	Solute_carrier_family_2,_facilitated_glucose_transporter_member_2
Streptozocin	target	O-GlcNAcase_BT_4395
Streptozocin	target	DNA
Streptozocin	target	Bifunctional_protein_NCOAT
Carboprost_tromethamine	target	Prostaglandin_E2_receptor_EP1_subtype
Cefpiramide	target	Penicillin_binding_protein_2a
Cefpiramide	target	Penicillin-binding_protein_1B
Cefpiramide	target	Penicillin-binding_protein_1A
Cefpiramide	target	Peptidoglycan_synthase_FtsI
Cefpiramide	target	D-alanyl-D-alanine_carboxypeptidase_DacC
Lindane	target	Glycine_receptor_subunit_alpha-3
Lindane	target	Gamma-aminobutyric_acid_receptor_subunit_beta-3
Lindane	target	Gamma-aminobutyric_acid_receptor_subunit_rho-1
Lindane	target	Nuclear_receptor_subfamily_1_group_I_member_2
Lindane	target	Gamma-aminobutyric_acid_receptor_subunit_beta-1
Lindane	target	Glycine_receptor_subunit_alpha-1
Lindane	target	Glycine_receptor_subunit_beta
Lindane	target	Estrogen_receptor_alpha
Lindane	target	Glycine_receptor_subunit_alpha-2
Lindane	target	Progesterone_receptor
Trifluridine	target	Thymidylate_synthase
Trifluridine	target	DNA
Prochlorperazine	target	Histamine_H1_receptor
Prochlorperazine	target	Alpha-1_adrenergic_receptors
Prochlorperazine	target	D(2)_dopamine_receptor
Prochlorperazine	target	Alpha-2_adrenergic_receptors
Cyproheptadine	target	5-hydroxytryptamine_receptor_2A
Cyproheptadine	target	Muscarinic_acetylcholine_receptor_M1
Cyproheptadine	target	Muscarinic_acetylcholine_receptor_M2
Cyproheptadine	target	5-hydroxytryptamine_receptor_7
Cyproheptadine	target	Histamine_H1_receptor
Cyproheptadine	target	5-hydroxytryptamine_receptor_2C
Cyproheptadine	target	Muscarinic_acetylcholine_receptor_M3
Nitric_Oxide	target	Guanylate_cyclase_soluble_subunit_alpha-2
Nitric_Oxide	target	Metallothionein-1A
Nitric_Oxide	target	Indoleamine_2,3-dioxygenase_1
Bendroflumethiazide	target	Carbonic_anhydrase_4
Bendroflumethiazide	target	Solute_carrier_family_12_member_3
Bendroflumethiazide	target	Carbonic_anhydrase_1
Bendroflumethiazide	target	Calcium-activated_potassium_channel_subunit_alpha-1
Bendroflumethiazide	target	Carbonic_anhydrase_2
Allopurinol	target	Xanthine_dehydrogenase/oxidase
Ceftazidime	target	Peptidoglycan_synthase_FtsI
Ceftazidime	target	Penicillin-binding_protein_1A
Ceftazidime	target	Penicillin-binding_protein_1B
Ceftazidime	target	Penicillin-binding_protein_2
Ceftazidime	target	Penicillin-binding_protein_3
Ceftazidime	target	D-alanyl-D-alanine_endopeptidase
Cerivastatin	target	3-hydroxy-3-methylglutaryl-coenzyme_A_reductase
Trimethoprim	target	Thymidylate_synthase
Trimethoprim	target	Dihydrofolate_reductase
Gemcitabine	target	UMP-CMP_kinase
Gemcitabine	target	Ribonucleoside-diphosphate_reductase_large_subunit
Gemcitabine	target	Thymidylate_synthase
Gemcitabine	target	DNA
Entecavir	target	DNA
Betamethasone	target	Glucocorticoid_receptor
Teniposide	target	DNA_topoisomerase_2-alpha
Epirubicin	target	Chromodomain-helicase-DNA-binding_protein_1
Epirubicin	target	DNA_topoisomerase_2-alpha
Epirubicin	target	DNA
Chloramphenicol	target	50S_ribosomal_protein_L16
Chloramphenicol	target	Complement_decay-accelerating_factor
Chloramphenicol	target	Dr_hemagglutinin_structural_subunit
Loracarbef	target	Penicillin-binding_protein_3
Loracarbef	target	Penicillin-binding_protein_1A
Lansoprazole	target	Potassium-transporting_ATPase_alpha_chain_1
Lansoprazole	target	Microtubule-associated_protein_tau
Dipivefrin	target	Alpha-2A_adrenergic_receptor
Dipivefrin	target	Cholinesterase
Dipivefrin	target	Beta-2_adrenergic_receptor
Dipivefrin	target	Alpha-1A_adrenergic_receptor
Dipivefrin	target	Acetylcholinesterase
Droperidol	target	D(2)_dopamine_receptor
Droperidol	target	Alpha-1A_adrenergic_receptor
Levothyroxine	target	Thyroid_hormone_receptor_beta
Levothyroxine	target	Thyroid_hormone_receptor_alpha
Framycetin	target	30S_ribosomal_protein_S12
Framycetin	target	16S_rRNA
Framycetin	target	C-X-C_chemokine_receptor_type_4
Meperidine	target	Kappa-type_opioid_receptor
Meperidine	target	Glutamate_receptor_ionotropic,_NMDA_1
Meperidine	target	Glutamate_receptor_ionotropic,_NMDA_2D
Meperidine	target	Muscarinic_acetylcholine_receptor
Meperidine	target	Glutamate_receptor_ionotropic,_NMDA_2B
Meperidine	target	Sodium-dependent_serotonin_transporter
Pegvisomant	target	Growth_hormone_receptor
Botulinum_toxin_type_A	target	Synaptosomal-associated_protein_25
Botulinum_toxin_type_A	target	Rho-related_GTP-binding_protein_RhoB
Pancrelipase	target	Dietary_starch
Pancrelipase	target	Dietary_fat
Pancrelipase	target	Dietary_protein
Streptokinase	target	Proteinase-activated_receptor_1
Streptokinase	target	Plasminogen
Alemtuzumab	target	Low_affinity_immunoglobulin_gamma_Fc_region_receptor_III-B
Alemtuzumab	target	Complement_C1q_subcomponent_subunit_A
Alemtuzumab	target	Complement_C1q_subcomponent_subunit_B
Alemtuzumab	target	Low_affinity_immunoglobulin_gamma_Fc_region_receptor_II-a
Alemtuzumab	target	CAMPATH-1_antigen
Alemtuzumab	target	Complement_C1r_subcomponent
Alemtuzumab	target	Complement_C1q_subcomponent_subunit_C
Alemtuzumab	target	Low_affinity_immunoglobulin_gamma_Fc_region_receptor_III-A
Alemtuzumab	target	High_affinity_immunoglobulin_gamma_Fc_receptor_I
Alemtuzumab	target	Low_affinity_immunoglobulin_gamma_Fc_region_receptor_II-b
Alemtuzumab	target	Low_affinity_immunoglobulin_gamma_Fc_region_receptor_II-c
Alglucerase	target	Glucocerebroside
Capromab_pendetide	target	Glutamate_carboxypeptidase_2
Laronidase	target	Iduronic_acid
Meperidine	target	Glutamate_receptor_ionotropic,_NMDA_2A
Meperidine	target	Glutamate_receptor_ionotropic,_NMDA_2C
Meperidine	target	Mu-type_opioid_receptor
Meperidine	target	Sodium-dependent_dopamine_transporter
Meperidine	target	Sodium-dependent_noradrenaline_transporter
Meperidine	target	Liver_carboxylesterase_1
Loratadine	target	Histamine_H1_receptor
Loratadine	target	Potassium_voltage-gated_channel_subfamily_H_member_2
Cefalotin	target	D-alanyl-D-alanine_carboxypeptidase
Cefalotin	target	Penicillin-binding_protein_3
Cefalotin	target	Penicillin-binding_protein_2a
Cefalotin	target	Penicillin-binding_protein_1A
Cefalotin	target	Beta-lactamase
Cefalotin	target	Penicillin-binding_protein_1B
Cefalotin	target	Penicillin-binding_protein_2B
Prazosin	target	Alpha-1A_adrenergic_receptor
Prazosin	target	Alpha-1B_adrenergic_receptor
Prazosin	target	Potassium_voltage-gated_channel_subfamily_H_member_2
Prazosin	target	Alpha-2A_adrenergic_receptor
Prazosin	target	Alpha-1_adrenergic_receptors
Prazosin	target	Alpha-1D_adrenergic_receptor
Prazosin	target	Alpha-2B_adrenergic_receptor
Imipramine	target	Alpha-1B_adrenergic_receptor
Imipramine	target	5-hydroxytryptamine_receptor_7
Imipramine	target	D(2)_dopamine_receptor
Imipramine	target	Potassium_voltage-gated_channel_subfamily_H_member_2
Imipramine	target	Alpha-1-acid_glycoprotein_2
Imipramine	target	Sodium-dependent_noradrenaline_transporter
Imipramine	target	Sodium-dependent_serotonin_transporter
Imipramine	target	5-hydroxytryptamine_receptor_2A
Imipramine	target	Muscarinic_acetylcholine_receptor_M1
Imipramine	target	Muscarinic_acetylcholine_receptor_M2
Imipramine	target	Muscarinic_acetylcholine_receptor_M3
Imipramine	target	Muscarinic_acetylcholine_receptor_M5
Imipramine	target	Potassium_voltage-gated_channel_subfamily_D_member_2
Imipramine	target	Alpha-1D_adrenergic_receptor
Imipramine	target	Sodium-dependent_dopamine_transporter
Imipramine	target	Potassium_voltage-gated_channel_subfamily_H_member_1
Imipramine	target	Histamine_H1_receptor
Imipramine	target	Alpha-1A_adrenergic_receptor
Imipramine	target	Muscarinic_acetylcholine_receptor_M4
Imipramine	target	Potassium_voltage-gated_channel_subfamily_D_member_3
Imipramine	target	5-hydroxytryptamine_receptor_2C
Imipramine	target	D(1)_dopamine_receptor
Imipramine	target	5-hydroxytryptamine_receptor_1A
Imipramine	target	5-hydroxytryptamine_receptor_6
Acitretin	target	Retinoic_acid_receptor_RXR-beta
Acitretin	target	Retinoic_acid_receptor_gamma
Acitretin	target	Retinoic_acid_receptor_beta
Acitretin	target	Retinoic_acid_receptor_alpha
Acitretin	target	Retinol-binding_protein_1
Acitretin	target	Retinoic_acid_receptor_RXR-gamma
Acitretin	target	Retinoic_acid_receptor_RXR-alpha
Nabumetone	target	Prostaglandin_G/H_synthase_1
Nabumetone	target	Prostaglandin_G/H_synthase_2
Methscopolamine_bromide	target	Muscarinic_acetylcholine_receptor_M1
Methscopolamine_bromide	target	Muscarinic_acetylcholine_receptor_M2
Methscopolamine_bromide	target	Muscarinic_acetylcholine_receptor_M3
Sodium_Tetradecyl_Sulfate	target	Vitamin_K-dependent_protein_C
Sodium_Tetradecyl_Sulfate	target	Vitamin_K-dependent_protein_S
Ketorolac	target	Prostaglandin_G/H_synthase_2
Ketorolac	target	Prostaglandin_G/H_synthase_1
Enoxacin	target	DNA_gyrase_subunit_A
Enoxacin	target	DNA_topoisomerase_4_subunit_A
Enoxacin	target	DNA_topoisomerase_2-alpha
Quinine	target	Platelet_glycoprotein_IX
Quinine	target	Fe(II)-protoporphyrin_IX
Quinine	target	Intermediate_conductance_calcium-activated_potassium_channel_protein_4
Tenoxicam	target	Prostaglandin_G/H_synthase_1
Tenoxicam	target	Prostaglandin_G/H_synthase_2
Dronabinol	target	Cannabinoid_receptor_2
Dronabinol	target	Cannabinoid_receptor_1
Montelukast	target	Arachidonate_5-lipoxygenase
Montelukast	target	Cysteinyl_leukotriene_receptor_1
Fluoxetine	target	Neuronal_acetylcholine_receptor_subunit_beta-4
Fluoxetine	target	Sodium-dependent_serotonin_transporter
Fluoxetine	target	5-hydroxytryptamine_receptor_2C
Fluoxetine	target	Cyclin-dependent_kinases_regulatory_subunit_1
Fluoxetine	target	Neuronal_acetylcholine_receptor_subunit_alpha-3
Fluoxetine	target	Potassium_voltage-gated_channel_subfamily_H_member_2
Fluoxetine	target	Neuronal_acetylcholine_receptor_subunit_alpha-2
Hexylcaine	target	Sodium_channel_protein_type_10_subunit_alpha
Hexylcaine	target	Sodium_channel_protein_type_5_subunit_alpha
Methohexital	target	Gamma-aminobutyric_acid_receptor_subunit_alpha-1
Chlordiazepoxide	target	GABA-A_receptor_(anion_channel)
Duloxetine	target	Sodium-dependent_serotonin_transporter
Duloxetine	target	Sodium-dependent_dopamine_transporter
Duloxetine	target	Sodium-dependent_noradrenaline_transporter
Chlorpromazine	target	5-hydroxytryptamine_receptor_2A
Chlorpromazine	target	D(1A)_dopamine_receptor
Chlorpromazine	target	Alpha-1A_adrenergic_receptor
Chlorpromazine	target	Alpha-1B_adrenergic_receptor
Chlorpromazine	target	D(1B)_dopamine_receptor
Chlorpromazine	target	Muscarinic_acetylcholine_receptor_M1
Chlorpromazine	target	Sphingomyelin_phosphodiesterase
Chlorpromazine	target	alpha1-acid_glycoprotein
Chlorpromazine	target	5-hydroxytryptamine_receptor_6
Chlorpromazine	target	D(2)_dopamine_receptor
Chlorpromazine	target	5-hydroxytryptamine_receptor_1A
Chlorpromazine	target	Histamine_H1_receptor
Chlorpromazine	target	Potassium_voltage-gated_channel_subfamily_H_member_2
Chlorpromazine	target	D(1)_dopamine_receptor
Chlorpromazine	target	D(4)_dopamine_receptor
Chlorpromazine	target	Alpha-1_adrenergic_receptors
Chlorpromazine	target	Alpha-2_adrenergic_receptors
Chlorpromazine	target	Muscarinic_acetylcholine_receptor_M3
Chlorpromazine	target	Calmodulin
Chlorpromazine	target	Histamine_H4_receptor
Chlorpromazine	target	D(3)_dopamine_receptor
Chlorpromazine	target	5-hydroxytryptamine_receptor_2C
Chlorpromazine	target	5-hydroxytryptamine_2_receptor
Chlorpromazine	target	5-hydroxytryptamine_receptor_7
Rimantadine	target	Matrix_protein_2
Amikacin	target	30S_ribosomal_protein_S12
Lenalidomide	target	Tumor_necrosis_factor_ligand_superfamily_member_11
Lenalidomide	target	Prostaglandin_G/H_synthase_2
Lenalidomide	target	Cadherin-5
Lenalidomide	target	Protein_cereblon
Raloxifene	target	Trefoil_factor_1
Raloxifene	target	Estrogen_receptor_alpha
Raloxifene	target	Estrogen_receptor_beta
Raloxifene	target	Serpin_B9
Celecoxib	target	Prostaglandin_G/H_synthase_2
Celecoxib	target	3-phosphoinositide-dependent_protein_kinase_1
Celecoxib	target	ATP-binding_cassette_sub-family_B_member_5
Celecoxib	target	Multidrug_resistance_protein_1
Celecoxib	target	Carbonic_anhydrase_3
Celecoxib	target	ATP-binding_cassette_sub-family_G_member_2
Celecoxib	target	Carbonic_anhydrase_2
Gallamine_Triethiodide	target	Neuronal_acetylcholine_receptor_subunit_alpha-2
Gallamine_Triethiodide	target	Muscarinic_acetylcholine_receptor_M1
Gallamine_Triethiodide	target	Muscarinic_acetylcholine_receptor_M2
Gallamine_Triethiodide	target	Acetylcholinesterase
Gallamine_Triethiodide	target	Muscarinic_acetylcholine_receptor_M5
Brimonidine	target	Alpha-2B_adrenergic_receptor
Brimonidine	target	Alpha-2C_adrenergic_receptor
Brimonidine	target	Alpha-2A_adrenergic_receptor
Dicloxacillin	target	Penicillin-binding_protein_1B
Dicloxacillin	target	Penicillin-binding_protein_2a
Dicloxacillin	target	Penicillin-binding_protein_2B
Dicloxacillin	target	Penicillin-binding_protein_3
Dicloxacillin	target	Penicillin-binding_protein_1A
Nabilone	target	Cannabinoid_receptor_2
Nabilone	target	Cannabinoid_receptor_1
Pefloxacin	target	DNA_gyrase_subunit_A
Pefloxacin	target	DNA_topoisomerase_2-alpha
Pefloxacin	target	DNA_topoisomerase_1
Pefloxacin	target	DNA_topoisomerase_4_subunit_A
Altretamine	target	DNA
Sotalol	target	Potassium_voltage-gated_channel_subfamily_H_member_2
Ciclosporin	target	Calcium_signal-modulating_cyclophilin_ligand
Ciclosporin	target	Peptidyl-prolyl_cis-trans_isomerase_A
Ciclosporin	target	Calcineurin_subunit_B_type_2
Ciclosporin	target	Peptidyl-prolyl_cis-trans_isomerase_F,_mitochondrial
Alefacept	target	Low_affinity_immunoglobulin_gamma_Fc_region_receptor_III-B
Alefacept	target	Complement_C1r_subcomponent
Alefacept	target	Complement_C1q_subcomponent_subunit_A
Alefacept	target	Low_affinity_immunoglobulin_gamma_Fc_region_receptor_II-c
Alefacept	target	T-cell_surface_antigen_CD2
Alefacept	target	Low_affinity_immunoglobulin_gamma_Fc_region_receptor_III-A
Alefacept	target	Low_affinity_immunoglobulin_gamma_Fc_region_receptor_II-a
Alefacept	target	Complement_C1q_subcomponent_subunit_B
Sotalol	target	Beta-1_adrenergic_receptor
Sotalol	target	Beta-2_adrenergic_receptor
Buspirone	target	D(2)_dopamine_receptor
Buspirone	target	5-hydroxytryptamine_receptor_1A
Miglitol	target	Maltase-glucoamylase,_intestinal
Miglitol	target	Neutral_alpha-glucosidase_C
Miglitol	target	Lysosomal_alpha-glucosidase
Miglitol	target	Neutral_alpha-glucosidase_AB
Fosinopril	target	Angiotensin-converting_enzyme
Cefotaxime	target	Penicillin-binding_protein_3
Cefotaxime	target	Penicillin-binding_protein_2B
Cefotaxime	target	Solute_carrier_family_22_member_6
Cefotaxime	target	Solute_carrier_family_22_member_7
Cefotaxime	target	Solute_carrier_family_15_member_1
Cefotaxime	target	Serum_albumin
Cefotaxime	target	Beta-lactamase
Cefotaxime	target	Solute_carrier_family_15_member_2
Cefotaxime	target	Penicillin-binding_protein_1B
Cefotaxime	target	Penicillin-binding_protein_1A
Cefotaxime	target	Solute_carrier_family_22_member_8
Cefotaxime	target	Solute_carrier_family_22_member_11
Cefotaxime	target	Penicillin-binding_protein_2a
Entacapone	target	Catechol_O-methyltransferase
Zidovudine	target	Reverse_transcriptase/RNaseH
Zidovudine	target	Telomerase_reverse_transcriptase
Darifenacin	target	Muscarinic_acetylcholine_receptor_M1
Darifenacin	target	Muscarinic_acetylcholine_receptor_M3
Darifenacin	target	Muscarinic_acetylcholine_receptor_M2
Darifenacin	target	Muscarinic_acetylcholine_receptor_M4
Darifenacin	target	Muscarinic_acetylcholine_receptor_M5
Oxycodone	target	Delta-type_opioid_receptor
Oxycodone	target	Mu-type_opioid_receptor
Oxycodone	target	Kappa-type_opioid_receptor
Oxycodone	target	Kappa-type_opioid_receptor_2b
Phenindione	target	Vitamin_K_epoxide_reductase_complex_subunit_1
Flutamide	target	Androgen_receptor
Flutamide	target	Aryl_hydrocarbon_receptor
Flutamide	target	Nuclear_receptor_subfamily_1_group_I_member_2
Tolmetin	target	Prostaglandin_G/H_synthase_1
Tolmetin	target	Prostaglandin_G/H_synthase_2
Cimetidine	target	Histamine_H2_receptor
Haloperidol	target	5-hydroxytryptamine_receptor_2A
Haloperidol	target	Synaptic_vesicular_amine_transporter
Haloperidol	target	Glutamate_receptor_ionotropic,_NMDA_2B
Haloperidol	target	D(2)_dopamine_receptor
Haloperidol	target	D(1A)_dopamine_receptor
Haloperidol	target	D(3)_dopamine_receptor
Haloperidol	target	Melanin-concentrating_hormone_receptor_1
Ritonavir	target	Human_immunodeficiency_virus_type_1_protease
Ritonavir	target	Nuclear_receptor_subfamily_1_group_I_member_2
Levallorphan	target	Mu-type_opioid_receptor
Nitazoxanide	target	Pyruvate-flavodoxin_oxidoreductase
Triflupromazine	target	D(1A)_dopamine_receptor
Triflupromazine	target	D(2)_dopamine_receptor
Triflupromazine	target	Muscarinic_acetylcholine_receptor_M1
Triflupromazine	target	5-hydroxytryptamine_receptor_2B
Triflupromazine	target	Muscarinic_acetylcholine_receptor_M2
Dextrothyroxine	target	Thyroid_hormone_receptor_alpha
Dextrothyroxine	target	Thyroid_peroxidase
Dextrothyroxine	target	Thyroid_hormone_receptor_beta
Acetyldigitoxin	target	Sodium/potassium-transporting_ATPase_subunit_alpha-1
Vancomycin	target	D-Ala-D-Ala_moiety_of_NAM/NAG_peptide_subunits_of_peptidoglycan
Aminocaproic_Acid	target	Plasminogen
Aminocaproic_Acid	target	Apolipoprotein(a)
Aminocaproic_Acid	target	Tissue-type_plasminogen_activator
Dextromethorphan	target	Sigma_non-opioid_intracellular_receptor_1
Dextromethorphan	target	HCG20471,_isoform_CRA_c
Dextromethorphan	target	Sodium-dependent_serotonin_transporter
Dextromethorphan	target	Neuronal_acetylcholine_receptor_subunit_alpha-3
Dextromethorphan	target	Neuronal_acetylcholine_receptor_subunit_alpha-2
Dextromethorphan	target	Membrane-associated_progesterone_receptor_component_1
Dextromethorphan	target	Neuronal_acetylcholine_receptor_subunit_beta-4
Dextromethorphan	target	Neuronal_acetylcholine_receptor_subunit_alpha-7
Dextromethorphan	target	Delta-type_opioid_receptor
Dextromethorphan	target	NADPH_oxidase
Dextromethorphan	target	Sodium-dependent_noradrenaline_transporter
Dextromethorphan	target	Glutamate_receptor_ionotropic,_NMDA_3A
Dextromethorphan	target	Neuronal_acetylcholine_receptor_subunit_alpha-4
Dextromethorphan	target	Neuronal_acetylcholine_receptor_subunit_beta-2
Dextromethorphan	target	Mu-type_opioid_receptor
Dextromethorphan	target	Kappa-type_opioid_receptor
Cisplatin	target	DNA-3-methyladenine_glycosylase
Cisplatin	target	DNA
Cisplatin	target	Alpha-2-macroglobulin
Cisplatin	target	Serotransferrin
Cisplatin	target	Copper_transport_protein_ATOX1
Anisotropine_methylbromide	target	Muscarinic_acetylcholine_receptor_M1
Anisotropine_methylbromide	target	Muscarinic_acetylcholine_receptor_M2
Anisotropine_methylbromide	target	Muscarinic_acetylcholine_receptor_M3
Albendazole	target	Tubulin_alpha-1A_chain
Albendazole	target	Tubulin_beta-2_chain
Albendazole	target	Tubulin_beta-4B_chain
Albendazole	target	Fumarate_reductase_flavoprotein_subunit
Trandolapril	target	Angiotensin-converting_enzyme
Caspofungin	target	1,3-beta-glucan_synthase_component_FKS1
Carteolol	target	Beta-2_adrenergic_receptor
Carteolol	target	Beta-1_adrenergic_receptor
Alitretinoin	target	Retinoic_acid_receptor_alpha
Alitretinoin	target	Retinoic_acid_receptor_gamma
Alitretinoin	target	Retinoic_acid_receptor_RXR-beta
Alitretinoin	target	Retinoic_acid_receptor_beta
Alitretinoin	target	Insulin-like_growth_factor-binding_protein_3
Alitretinoin	target	Cytochrome_P450_26C1
Alitretinoin	target	Retinoic_acid_receptor_RXR-gamma
Alitretinoin	target	Retinoic_acid_receptor_RXR-alpha
Alitretinoin	target	Pregnancy-specific_beta-1-glycoprotein_5
Metolazone	target	Solute_carrier_family_12_member_3
Tolnaftate	target	Squalene_monooxygenase
Oxaliplatin	target	DNA
Alefacept	target	Complement_C1q_subcomponent_subunit_C
Alefacept	target	High_affinity_immunoglobulin_gamma_Fc_receptor_I
Alefacept	target	Low_affinity_immunoglobulin_gamma_Fc_region_receptor_II-b
Urofollitropin	target	Follicle-stimulating_hormone_receptor
Efalizumab	target	Low_affinity_immunoglobulin_gamma_Fc_region_receptor_II-b
Efalizumab	target	Complement_C1q_subcomponent_subunit_B
Efalizumab	target	Complement_C1q_subcomponent_subunit_C
Efalizumab	target	Low_affinity_immunoglobulin_gamma_Fc_region_receptor_III-A
Efalizumab	target	High_affinity_immunoglobulin_gamma_Fc_receptor_I
Efalizumab	target	Low_affinity_immunoglobulin_gamma_Fc_region_receptor_II-a
Efalizumab	target	Integrin_alpha-L
Efalizumab	target	Low_affinity_immunoglobulin_gamma_Fc_region_receptor_III-B
Efalizumab	target	Complement_C1r_subcomponent
Efalizumab	target	Complement_C1q_subcomponent_subunit_A
Efalizumab	target	Low_affinity_immunoglobulin_gamma_Fc_region_receptor_II-c
Choriogonadotropin_alfa	target	Lutropin-choriogonadotropic_hormone_receptor
Choriogonadotropin_alfa	target	Follicle-stimulating_hormone_receptor
Antithymocyte_immunoglobulin_(rabbit)	target	Major_histocompatibility_complex_class_I-related_gene_protein
Antithymocyte_immunoglobulin_(rabbit)	target	Integrin_alpha-L
Antithymocyte_immunoglobulin_(rabbit)	target	Integrin_beta-1
Antithymocyte_immunoglobulin_(rabbit)	target	T-lymphocyte_activation_antigen_CD86
Antithymocyte_immunoglobulin_(rabbit)	target	T-cell_surface_glycoprotein_CD4
Antithymocyte_immunoglobulin_(rabbit)	target	Integrin_beta-3
Antithymocyte_immunoglobulin_(rabbit)	target	T-cell_surface_glycoprotein_CD1a
Antithymocyte_immunoglobulin_(rabbit)	target	Low_affinity_immunoglobulin_gamma_Fc_region_receptor_II-b
Antithymocyte_immunoglobulin_(rabbit)	target	Integrin_alpha-V
Filgrastim	target	Granulocyte_colony-stimulating_factor_receptor
Filgrastim	target	Neutrophil_elastase
Coagulation_Factor_IX_(Recombinant)	target	Coagulation_factor_VII
Coagulation_Factor_IX_(Recombinant)	target	Coagulation_factor_X
Cinchocaine	target	Sodium_channel_protein_type_10_subunit_alpha
Cinchocaine	target	Sodium_channel_protein_type_5_subunit_alpha
Cinchocaine	target	Calmodulin
Lercanidipine	target	Voltage-dependent_calcium_channel_gamma-1_subunit
Foscarnet	target	DNA_polymerase_catalytic_subunit
Erlotinib	target	Epidermal_growth_factor_receptor
Erlotinib	target	Nuclear_receptor_subfamily_1_group_I_member_2
Cyclophosphamide	target	Nuclear_receptor_subfamily_1_group_I_member_2
Cyclophosphamide	target	DNA
Mephenytoin	target	Sodium_channel_protein_type_5_subunit_alpha
Mephenytoin	target	Nuclear_receptor_subfamily_1_group_I_member_2
Rofecoxib	target	Elastin
Rofecoxib	target	Prostaglandin_G/H_synthase_2
Chlormerodrin	target	Solute_carrier_family_12_member_1
Chlormerodrin	target	Succinate-semialdehyde_dehydrogenase,_mitochondrial
Cefdinir	target	Penicillin-binding_protein_2
Cefdinir	target	Myeloperoxidase
Cefdinir	target	PBP3
Guanidine	target	Ribonuclease_pancreatic
Guanidine	target	DNA
Guanidine	target	Aldehyde_dehydrogenase,_mitochondrial
Guanidine	target	Arginase
Guanidine	target	Disks_large_homolog_4
Guanidine	target	Lysozyme
Guanidine	target	Guanidinoacetate_N-methyltransferase
Guanidine	target	Argininosuccinate_synthase
Ciprofloxacin	target	DNA_topoisomerase_4_subunit_A
Ciprofloxacin	target	DNA_gyrase_subunit_A
Ciprofloxacin	target	Multidrug_resistance_protein_MdtK
Ciprofloxacin	target	DNA_topoisomerase_2-alpha
Ciprofloxacin	target	DNA_topoisomerase_4_subunit_B
Ciprofloxacin	target	Potassium_voltage-gated_channel_subfamily_H_member_2
Ciprofloxacin	target	Gyrase_A
Toremifene	target	Estrogen_receptor_alpha
Toremifene	target	Sex_hormone-binding_globulin
Nortriptyline	target	Muscarinic_acetylcholine_receptor_M1
Nortriptyline	target	Muscarinic_acetylcholine_receptor_M2
Nortriptyline	target	Muscarinic_acetylcholine_receptor_M3
Nortriptyline	target	5-hydroxytryptamine_receptor_1A
Nortriptyline	target	Alpha-1B_adrenergic_receptor
Nortriptyline	target	5-hydroxytryptamine_receptor_1C
Nortriptyline	target	Sodium-dependent_noradrenaline_transporter
Nortriptyline	target	Muscarinic_acetylcholine_receptor_M5
Nortriptyline	target	5-hydroxytryptamine_receptor_2A
Nortriptyline	target	Alpha-1A_adrenergic_receptor
Nortriptyline	target	Alpha-1D_adrenergic_receptor
Nortriptyline	target	5-hydroxytryptamine_receptor_2C
Nortriptyline	target	Alpha-2_adrenergic_receptors
Nortriptyline	target	Beta_adrenergic_receptor
Nortriptyline	target	Sigma_receptor
Nortriptyline	target	Sodium-dependent_serotonin_transporter
Nortriptyline	target	Histamine_H1_receptor
Nortriptyline	target	Muscarinic_acetylcholine_receptor_M4
Nortriptyline	target	5-hydroxytryptamine_receptor_6
Nortriptyline	target	D(2)_dopamine_receptor
Vincristine	target	Tubulin_beta_chain
Vincristine	target	Tubulin_alpha-4A_chain
Benazepril	target	Angiotensin-converting_enzyme
Amoxapine	target	Sodium-dependent_serotonin_transporter
Amoxapine	target	5-hydroxytryptamine_receptor_2C
Amoxapine	target	Alpha-2A_adrenergic_receptor
Amoxapine	target	D(2)_dopamine_receptor
Amoxapine	target	Alpha-1A_adrenergic_receptor
Amoxapine	target	D(1A)_dopamine_receptor
Amoxapine	target	Muscarinic_acetylcholine_receptor_M1
Amoxapine	target	5-hydroxytryptamine_receptor_2A
Amoxapine	target	5-hydroxytryptamine_receptor_6
Amoxapine	target	D(3)_dopamine_receptor
Amoxapine	target	D(4)_dopamine_receptor
Amoxapine	target	Histamine_H1_receptor
Amoxapine	target	5-hydroxytryptamine_receptor_3A
Amoxapine	target	5-hydroxytryptamine_receptor_1A
Amoxapine	target	Histamine_H4_receptor
Amoxapine	target	GABA-A_receptor_(anion_channel)
Amoxapine	target	Sodium-dependent_dopamine_transporter
Amoxapine	target	Sodium-dependent_noradrenaline_transporter
Amoxapine	target	Gamma-aminobutyric_acid_receptor_subunit_alpha-1
Amoxapine	target	5-hydroxytryptamine_receptor_7
Amoxapine	target	Alpha-1_adrenergic_receptors
Amoxapine	target	Muscarinic_acetylcholine_receptor
Amoxapine	target	5-hydroxytryptamine_receptor_2B
Amoxapine	target	5-hydroxytryptamine_receptor_1B
Amoxapine	target	Alpha-2_adrenergic_receptors
Fluorouracil	target	DNA
Fluorouracil	target	Thymidylate_synthase
Fluorouracil	target	RNA
Pyridostigmine	target	Acetylcholinesterase
Pyridostigmine	target	Cholinesterase
Pyridostigmine	target	Serum_albumin
Desoximetasone	target	Glucocorticoid_receptor
Azelaic_acid	target	3-oxo-5-alpha-steroid_4-dehydrogenase_2
Azelaic_acid	target	Thioredoxin_reductase
Azelaic_acid	target	Tyrosinase
Azelaic_acid	target	3-oxo-5-beta-steroid_4-dehydrogenase
Azelaic_acid	target	DNA_polymerase_I
Zafirlukast	target	Cysteinyl_leukotriene_receptor_1
Propylthiouracil	target	Thyroid_peroxidase
Acetohydroxamic_acid	target	Urease_subunit_alpha
Acetohydroxamic_acid	target	Macrophage_metalloelastase
Pentostatin	target	Adenosine_deaminase
Methoxsalen	target	DNA
Piroxicam	target	Prostaglandin_G/H_synthase_1
Piroxicam	target	Prostaglandin_G/H_synthase_2
Lamotrigine	target	Adenosine_receptor_A1
Lamotrigine	target	Adenosine_receptor_A2a
Lamotrigine	target	Alpha-1A_adrenergic_receptor
Lamotrigine	target	D(2)_dopamine_receptor
Lamotrigine	target	GABA-A_receptor_(benzodiazepine_site)
Lamotrigine	target	Sodium_channel_protein_type_2_subunit_alpha
Lamotrigine	target	Beta-1_adrenergic_receptor
Lamotrigine	target	D(1)_dopamine_receptor
Lamotrigine	target	GABA-A_receptor_(anion_channel)
Lamotrigine	target	Muscarinic_acetylcholine_receptor
Lamotrigine	target	5-hydroxytryptamine_receptor_2A
Lamotrigine	target	5-hydroxytryptamine_receptor_3A
Lamotrigine	target	Voltage-dependent_R-type_calcium_channel_subunit_alpha-1E
Lamotrigine	target	Alpha-2A_adrenergic_receptor
Lamotrigine	target	Histamine_H1_receptor
Lamotrigine	target	Kappa-type_opioid_receptor
Hydroxyzine	target	Histamine_H1_receptor
Zanamivir	target	Neuraminidase
Zanamivir	target	Sialidase-2
Bosentan	target	Endothelin-1_receptor
Bosentan	target	Endothelin_B_receptor
Tigecycline	target	30S_ribosomal_protein_S9
Tigecycline	target	30S_ribosomal_protein_S13
Tigecycline	target	30S_ribosomal_protein_S19
Tigecycline	target	16S_rRNA
Tigecycline	target	30S_ribosomal_protein_S14
Tigecycline	target	30S_ribosomal_protein_S12
Doxapram	target	Potassium_channel_subfamily_K_member_9
Doxapram	target	Potassium_channel_subfamily_K_member_3
Benzthiazide	target	Solute_carrier_family_12_member_3
Benzthiazide	target	Carbonic_anhydrase_1
Benzthiazide	target	Carbonic_anhydrase_2
Benzthiazide	target	Carbonic_anhydrase_9
Benzthiazide	target	Carbonic_anhydrase_12
Benzthiazide	target	Carbonic_anhydrase_4
Methotrexate	target	Dihydrofolate_reductase
Coagulation_Factor_IX_(Recombinant)	target	Coagulation_factor_VIII
Coagulation_Factor_IX_(Recombinant)	target	Prolow-density_lipoprotein_receptor-related_protein_1
Coagulation_Factor_IX_(Recombinant)	target	Coagulation_factor_XI
Coagulation_Factor_IX_(Recombinant)	target	Prothrombin
Coagulation_Factor_IX_(Recombinant)	target	Vitamin_K-dependent_gamma-carboxylase
Becaplermin	target	Platelet-derived_growth_factor_receptor_alpha
Becaplermin	target	Platelet-derived_growth_factor_receptor_beta
Becaplermin	target	Alpha-2-macroglobulin
Agalsidase_beta	target	Globotriaosylceramide
Octreotide	target	Somatostatin_receptor_type_5
Octreotide	target	Somatostatin_receptor_type_2
Octreotide	target	Somatostatin_receptor_type_1
Interferon_alfa-2b	target	Interferon_alpha/beta_receptor_1
Interferon_alfa-2b	target	Interferon_alpha/beta_receptor_2
Abarelix	target	Gonadotropin-releasing_hormone_receptor
Oxytocin	target	Oxytocin-neurophysin_1
Oxytocin	target	Oxytocin_receptor
Natalizumab	target	Complement_C1r_subcomponent
Natalizumab	target	Complement_C1q_subcomponent_subunit_B
Natalizumab	target	Complement_C1q_subcomponent_subunit_C
Natalizumab	target	Low_affinity_immunoglobulin_gamma_Fc_region_receptor_III-A
Natalizumab	target	Low_affinity_immunoglobulin_gamma_Fc_region_receptor_II-b
Natalizumab	target	Low_affinity_immunoglobulin_gamma_Fc_region_receptor_II-c
Natalizumab	target	Integrin_alpha-4
Natalizumab	target	Low_affinity_immunoglobulin_gamma_Fc_region_receptor_III-B
Natalizumab	target	High_affinity_immunoglobulin_gamma_Fc_receptor_I
Carbamazepine	target	Neuronal_acetylcholine_receptor_subunit_alpha-4
Carbamazepine	target	Neuronal_acetylcholine_receptor_subunit_beta-2
Carbamazepine	target	Nuclear_receptor_subfamily_1_group_I_member_2
Carbamazepine	target	Sodium_channel_protein_type_5_subunit_alpha
Cisatracurium	target	Neuronal_acetylcholine_receptor_subunit_alpha-2
Succimer	target	Lead
Succimer	target	Cadmium
Succimer	target	Arsenic
Succimer	target	Mercury
Cephalexin	target	Penicillin-binding_protein_3
Cephalexin	target	Penicillin-binding_protein_2a
Cephalexin	target	Penicillin-binding_protein_1B
Cephalexin	target	Penicillin-binding_protein_1A
Cephalexin	target	Penicillin-binding_protein_2B
Cinnarizine	target	Histamine_H1_receptor
Cinnarizine	target	Voltage-dependent_T-type_calcium_channel_subunit_alpha-1H
Cinnarizine	target	Voltage-dependent_L-type_calcium_channel_subunit_alpha-1C
Cinnarizine	target	Voltage-dependent_T-type_calcium_channel_subunit_alpha-1G
Cinnarizine	target	D(2)_dopamine_receptor
Cinnarizine	target	Muscarinic_acetylcholine_receptor
Cinnarizine	target	Voltage-dependent_L-type_calcium_channel_subunit_alpha-1S
Cinnarizine	target	Voltage-dependent_L-type_calcium_channel_subunit_alpha-1F
Cinnarizine	target	Voltage-dependent_L-type_calcium_channel_subunit_alpha-1D
Cinnarizine	target	Voltage-dependent_T-type_calcium_channel_subunit_alpha-1I
Cinnarizine	target	D(1)_dopamine_receptor
Fondaparinux	target	Antithrombin-III
Fondaparinux	target	Coagulation_factor_X
Vinblastine	target	Tubulin_alpha-1A_chain
Vinblastine	target	Tubulin_epsilon_chain
Vinblastine	target	Tubulin_beta_chain
Vinblastine	target	Transcription_factor_AP-1
Vinblastine	target	Tubulin_delta_chain
Vinblastine	target	Tubulin_gamma-1_chain
Propranolol	target	Beta-1_adrenergic_receptor
Propranolol	target	5-hydroxytryptamine_receptor_1A
Propranolol	target	5-hydroxytryptamine_receptor_1B
Propranolol	target	Beta-2_adrenergic_receptor
Propranolol	target	Beta-3_adrenergic_receptor
Atropine	target	Muscarinic_acetylcholine_receptor_M4
Atropine	target	Muscarinic_acetylcholine_receptor_M5
Atropine	target	Muscarinic_acetylcholine_receptor_M3
Atropine	target	Neuronal_acetylcholine_receptor_subunit_beta-2
Atropine	target	Muscarinic_acetylcholine_receptor_M2
Atropine	target	Muscarinic_acetylcholine_receptor_M1
Atropine	target	Glycine_receptor_subunit_alpha-1
Atropine	target	Neuronal_acetylcholine_receptor_subunit_alpha-4
Fenoprofen	target	Prostaglandin_G/H_synthase_1
Fenoprofen	target	Prostaglandin_G/H_synthase_2
Fenoprofen	target	Peroxisome_proliferator-activated_receptor_alpha
Fenoprofen	target	Peroxisome_proliferator-activated_receptor_gamma
Fenfluramine	target	5-hydroxytryptamine_receptor_2C
Fenfluramine	target	5-hydroxytryptamine_receptor_2B
Fenfluramine	target	Sodium-dependent_serotonin_transporter
Fenfluramine	target	5-hydroxytryptamine_receptor_2A
Clonidine	target	Alpha-2A_adrenergic_receptor
Clonidine	target	Alpha-2C_adrenergic_receptor
Clonidine	target	Alpha-1B_adrenergic_receptor
Clonidine	target	Alpha-2B_adrenergic_receptor
Clonidine	target	Alpha-1A_adrenergic_receptor
Clonidine	target	Alpha-1D_adrenergic_receptor
Sulfamethizole	target	Dihydropteroate_synthase
Valaciclovir	target	DNA_polymerase_catalytic_subunit
Valaciclovir	target	Epstein-Barr_Virus_(EBV)_(human_herpes_virus_4)
Valaciclovir	target	Thymidine_kinase
Valaciclovir	target	Herpes_simplex_virus_1
Valaciclovir	target	Varicella_Zoster_Virus_(VZV)_(Human_herpes_virus_3)
Valaciclovir	target	Cytomegalovirus
Valaciclovir	target	Herpes_simplex_virus_2
Carbenicillin	target	Penicillin-binding_protein
Mazindol	target	Sodium-dependent_noradrenaline_transporter
Mazindol	target	Sodium-dependent_dopamine_transporter
Mazindol	target	Synaptic_vesicular_amine_transporter
Mazindol	target	Sodium-dependent_serotonin_transporter
Valdecoxib	target	Prostaglandin_G/H_synthase_2
Valdecoxib	target	Carbonic_anhydrase_2
Valdecoxib	target	Carbonic_anhydrase_3
Lactulose	target	Evolved_beta-galactosidase_subunit_alpha
Voriconazole	target	Lanosterol_14-alpha_demethylase
Levocarnitine	target	Solute_carrier_family_22_member_4
Levocarnitine	target	Carnitine_O-acetyltransferase
Levocarnitine	target	Peroxisomal_carnitine_O-octanoyltransferase
Levocarnitine	target	Carnitine_O-palmitoyltransferase_2,_mitochondrial
Levocarnitine	target	Carnitine_O-palmitoyltransferase_1,_liver_isoform
Levocarnitine	target	Solute_carrier_family_22_member_5
Levocarnitine	target	Mitochondrial_carnitine/acylcarnitine_carrier_protein_CACL
Levocarnitine	target	Liver_carboxylesterase_1
Levocarnitine	target	Mitochondrial_carnitine/acylcarnitine_carrier_protein
Levocarnitine	target	Xanthine_dehydrogenase/oxidase
Levocarnitine	target	Myeloperoxidase
Enalapril	target	Angiotensin-converting_enzyme
Nizatidine	target	Histamine_H2_receptor
Diclofenac	target	Prostaglandin_G/H_synthase_1
Diclofenac	target	Sodium_channel_protein_type_4_subunit_alpha
Diclofenac	target	Acid-sensing_ion_channel_1
Diclofenac	target	Potassium_voltage-gated_channel_subfamily_KQT_member_2
Diclofenac	target	Phospholipase_A2,_membrane_associated
Diclofenac	target	Potassium_voltage-gated_channel_subfamily_KQT_member_3
Diclofenac	target	Prostaglandin_G/H_synthase_2
Diclofenac	target	Arachidonate_5-lipoxygenase
Fluticasone_propionate	target	Progesterone_receptor
Fluticasone_propionate	target	Cytosolic_phospholipase_A2
Fluticasone_propionate	target	Glucocorticoid_receptor
Fluticasone_propionate	target	Mineralocorticoid_receptor
Lisuride	target	5-hydroxytryptamine_receptor_1A
Lisuride	target	D(3)_dopamine_receptor
Lisuride	target	5-hydroxytryptamine_receptor_2A
Lisuride	target	D(4)_dopamine_receptor
Lisuride	target	5-hydroxytryptamine_receptor_2C
Lisuride	target	5-hydroxytryptamine_receptor_7
Lisuride	target	D(1A)_dopamine_receptor
Lisuride	target	D(2)_dopamine_receptor
Lisuride	target	5-hydroxytryptamine_receptor_1D
Lisuride	target	Alpha-2A_adrenergic_receptor
Lisuride	target	Alpha-2B_adrenergic_receptor
Lisuride	target	Alpha-2C_adrenergic_receptor
Lisuride	target	5-hydroxytryptamine_receptor_2B
Lisuride	target	D(1B)_dopamine_receptor
Lisuride	target	5-hydroxytryptamine_receptor_1B
Doxazosin	target	Alpha-1A_adrenergic_receptor
Doxazosin	target	Alpha-1B_adrenergic_receptor
Doxazosin	target	Potassium_voltage-gated_channel_subfamily_H_member_2
Doxazosin	target	Potassium_voltage-gated_channel_subfamily_H_member_7
Doxazosin	target	Alpha-1D_adrenergic_receptor
Doxazosin	target	Potassium_voltage-gated_channel_subfamily_H_member_6
Fluocinolone_acetonide	target	Glucocorticoid_receptor
Fluocinolone_acetonide	target	Annexin_A2
Fluocinolone_acetonide	target	Annexin_A3
Fluocinolone_acetonide	target	Annexin_A5
Fluocinolone_acetonide	target	Annexin_A1
Fluocinolone_acetonide	target	Annexin_A4
Piperazine	target	Gamma-aminobutyric_acid_receptor_subunit_beta-3
Natalizumab	target	Low_affinity_immunoglobulin_gamma_Fc_region_receptor_II-a
Natalizumab	target	Intercellular_adhesion_molecule_1
Natalizumab	target	Complement_C1q_subcomponent_subunit_A
Enfuvirtide	target	Envelope_glycoprotein
Palivizumab	target	High_affinity_immunoglobulin_gamma_Fc_receptor_I
Palivizumab	target	Low_affinity_immunoglobulin_gamma_Fc_region_receptor_II-b
Palivizumab	target	Low_affinity_immunoglobulin_gamma_Fc_region_receptor_II-c
Palivizumab	target	Complement_C1q_subcomponent_subunit_A
Palivizumab	target	Complement_C1q_subcomponent_subunit_B
Palivizumab	target	Complement_C1q_subcomponent_subunit_C
Palivizumab	target	Low_affinity_immunoglobulin_gamma_Fc_region_receptor_III-A
Palivizumab	target	Fusion_glycoprotein_F0
Palivizumab	target	Low_affinity_immunoglobulin_gamma_Fc_region_receptor_III-B
Palivizumab	target	Complement_C1r_subcomponent
Palivizumab	target	Low_affinity_immunoglobulin_gamma_Fc_region_receptor_II-a
Bevacizumab	target	Complement_C1q_subcomponent_subunit_A
Bevacizumab	target	High_affinity_immunoglobulin_gamma_Fc_receptor_I
Bevacizumab	target	Low_affinity_immunoglobulin_gamma_Fc_region_receptor_II-b
Bevacizumab	target	Vascular_endothelial_growth_factor_A
Bevacizumab	target	Low_affinity_immunoglobulin_gamma_Fc_region_receptor_III-B
Bevacizumab	target	Complement_C1r_subcomponent
Bevacizumab	target	Complement_C1q_subcomponent_subunit_B
Bevacizumab	target	Complement_C1q_subcomponent_subunit_C
Bevacizumab	target	Low_affinity_immunoglobulin_gamma_Fc_region_receptor_III-A
Bevacizumab	target	Low_affinity_immunoglobulin_gamma_Fc_region_receptor_II-a
Bevacizumab	target	Low_affinity_immunoglobulin_gamma_Fc_region_receptor_II-c
Pyridoxal_phosphate	target	Alanine--glyoxylate_aminotransferase_2,_mitochondrial
Pyridoxal_phosphate	target	Serine_hydroxymethyltransferase,_cytosolic
Ethosuximide	target	Voltage-dependent_T-type_calcium_channel_subunit_alpha-1G
Amiloride	target	Amiloride-sensitive_amine_oxidase_[copper-containing]
Amiloride	target	Amiloride-sensitive_sodium_channel_subunit_gamma
Amiloride	target	Amiloride-sensitive_sodium_channel_subunit_beta
Amiloride	target	Sodium/hydrogen_exchanger_1
Amiloride	target	Urokinase-type_plasminogen_activator
Amiloride	target	Acid-sensing_ion_channel_1
Amiloride	target	Amiloride-sensitive_sodium_channel_subunit_alpha
Amiloride	target	Acid-sensing_ion_channel_2
Amiloride	target	Amiloride-sensitive_sodium_channel_subunit_delta
Oxytetracycline	target	30S_ribosomal_protein_S9
Oxytetracycline	target	16S_rRNA
Oxytetracycline	target	30S_ribosomal_protein_S4
Ulobetasol	target	Glucocorticoid_receptor
Labetalol	target	Alpha-1_adrenergic_receptors
Labetalol	target	Beta-1_adrenergic_receptor
Labetalol	target	Beta-2_adrenergic_receptor
Thiopental	target	Gamma-aminobutyric_acid_receptor_subunit_alpha-1
Thiopental	target	Fatty-acid_amide_hydrolase_1
Thiopental	target	Gamma-aminobutyric_acid_receptor_subunit_alpha-2
Thiopental	target	Gamma-aminobutyric_acid_receptor_subunit_alpha-5
Thiopental	target	Gamma-aminobutyric_acid_receptor_subunit_alpha-6
Thiopental	target	Glutamate_receptor_ionotropic,_kainate_2
Thiopental	target	Neuronal_acetylcholine_receptor_subunit_alpha-7
Thiopental	target	Glutamate_receptor_2
Thiopental	target	Gamma-aminobutyric_acid_receptor_subunit_alpha-3
Thiopental	target	Gamma-aminobutyric_acid_receptor_subunit_alpha-4
Thiopental	target	Neuronal_acetylcholine_receptor_subunit_alpha-4
Thiopental	target	Muscarinic_acetylcholine_receptor_M3
Monobenzone	target	Tyrosinase
Linezolid	target	23S_rRNA
Ivermectin	target	Gamma-aminobutyric_acid_receptor_subunit_beta-3
Ivermectin	target	Glycine_receptor_subunit_alpha-3
Medroxyprogesterone_acetate	target	Progesterone_receptor
Medroxyprogesterone_acetate	target	Estrogen_receptor_alpha
Cisapride	target	5-hydroxytryptamine_receptor_4
Cisapride	target	5-hydroxytryptamine_receptor_3A
Cisapride	target	Potassium_voltage-gated_channel_subfamily_H_member_2
Cisapride	target	5-hydroxytryptamine_receptor_2A
Sulindac	target	Prostaglandin_G/H_synthase_2
Sulindac	target	Aldose_reductase
Sulindac	target	Prostaglandin_D2_receptor_2
Sulindac	target	Mitogen-activated_protein_kinase_3
Sulindac	target	Prostaglandin_G/H_synthase_1
Sulindac	target	Peroxisome_proliferator-activated_receptor_delta
Sulindac	target	Aldo-keto_reductase_family_1_member_B10
Cyclothiazide	target	Carbonic_anhydrase_2
Cyclothiazide	target	Sodium/potassium-transporting_ATPase_subunit_gamma
Cyclothiazide	target	Carbonic_anhydrase_4
Cyclothiazide	target	Carbonic_anhydrase_1
Cyclothiazide	target	Secreted_frizzled-related_protein_4
Nafcillin	target	Penicillin-binding_protein_1B
Nafcillin	target	Penicillin-binding_protein_2B
Nafcillin	target	Penicillin-binding_protein_2a
Nafcillin	target	Penicillin-binding_protein_3
Nafcillin	target	Penicillin-binding_protein_1A
Chloroquine	target	Tumor_necrosis_factor
Chloroquine	target	Glutathione_S-transferase_A2
Chloroquine	target	Glutathione_S-transferase
Chloroquine	target	Toll-like_receptor_9
Chloroquine	target	Fe(II)-protoporphyrin_IX
Ethionamide	target	Catalase-peroxidase
Ethionamide	target	Enoyl-[acyl-carrier-protein]_reductase_[NADH]
Metaraminol	target	Alpha-1A_adrenergic_receptor
Butorphanol	target	Kappa-type_opioid_receptor
Butorphanol	target	Mu-type_opioid_receptor
Butorphanol	target	Delta-type_opioid_receptor
Bisoprolol	target	Beta-1_adrenergic_receptor
Bisoprolol	target	Beta-2_adrenergic_receptor
Amodiaquine	target	Histamine_N-methyltransferase
Amodiaquine	target	Fe(II)-protoporphyrin_IX
Rifabutin	target	DNA-directed_RNA_polymerase_subunit_alpha
Rifabutin	target	Heat_shock_protein_HSP_90-alpha
Rifabutin	target	Endoplasmin
Rifabutin	target	DNA-directed_RNA_polymerase_subunit_beta
Rifabutin	target	DNA-directed_RNA_polymerase_subunit_beta'
Paramethadione	target	Voltage-dependent_T-type_calcium_channel_subunit_alpha-1I
Demeclocycline	target	30S_ribosomal_protein_S4
Demeclocycline	target	30S_ribosomal_protein_S9
Imatinib	target	Mast/stem_cell_growth_factor_receptor_Kit
Imatinib	target	Platelet-derived_growth_factor_receptor_alpha
Imatinib	target	Epithelial_discoidin_domain-containing_receptor_1
Imatinib	target	Tyrosine-protein_kinase_ABL1
Imatinib	target	High_affinity_nerve_growth_factor_receptor
Imatinib	target	Platelet-derived_growth_factor_receptor_beta
Imatinib	target	RET_proto-oncogene
Imatinib	target	Macrophage_colony-stimulating_factor_1_receptor
Imatinib	target	BCR/ABL_fusion_protein_isoform_X9
Triamcinolone	target	Glucocorticoid_receptor
Oxandrolone	target	Androgen_receptor
Nicardipine	target	Calcium/calmodulin-dependent_3',5'-cyclic_nucleotide_phosphodiesterase_1B
Nicardipine	target	Alpha-1A_adrenergic_receptor
Nicardipine	target	Alpha-1D_adrenergic_receptor
Nicardipine	target	Muscarinic_acetylcholine_receptor_M3
Nicardipine	target	Muscarinic_acetylcholine_receptor_M4
Nicardipine	target	Voltage-dependent_calcium_channel_subunit_alpha-2/delta-1
Nicardipine	target	Voltage-dependent_L-type_calcium_channel_subunit_beta-2
Nicardipine	target	Voltage-dependent_L-type_calcium_channel_subunit_alpha-1D
Nicardipine	target	Calmodulin
Nicardipine	target	Alpha-1B_adrenergic_receptor
Nicardipine	target	Voltage-dependent_L-type_calcium_channel_subunit_alpha-1C
Nicardipine	target	Calcium/calmodulin-dependent_3',5'-cyclic_nucleotide_phosphodiesterase_1A
Nicardipine	target	Muscarinic_acetylcholine_receptor_M1
Nicardipine	target	Muscarinic_acetylcholine_receptor_M2
Nicardipine	target	Muscarinic_acetylcholine_receptor_M5
Fluphenazine	target	Androgen_receptor
Fluphenazine	target	5-hydroxytryptamine_receptor_2C
Fluphenazine	target	D(2)_dopamine_receptor
Fluphenazine	target	Calmodulin
Fluphenazine	target	D(1A)_dopamine_receptor
Fluphenazine	target	5-hydroxytryptamine_receptor_2A
Testosterone	target	Androgen_receptor
Testosterone	target	Mineralocorticoid_receptor
Testosterone	target	Estrogen_receptor_alpha
Efavirenz	target	Reverse_transcriptase/RNaseH
Bacitracin	target	C55-isoprenyl_pyrophosphate
Bacitracin	target	Alpha-2-macroglobulin
Bacitracin	target	Insulin-degrading_enzyme
Niacin	target	Hydroxycarboxylic_acid_receptor_2
Niacin	target	Nicotinamide_N-methyltransferase
Niacin	target	Nicotinate-nucleotide_pyrophosphorylase_[carboxylating]
Niacin	target	Hydroxycarboxylic_acid_receptor_3
Clorazepic_acid	target	GABA-A_receptor_(anion_channel)
Clorazepic_acid	target	Translocator_protein
Guanabenz	target	Alpha-2A_adrenergic_receptor
Guanabenz	target	Alpha-2B_adrenergic_receptor
Alendronic_acid	target	Tyrosine-protein_phosphatase_non-receptor_type_4
Alendronic_acid	target	Receptor-type_tyrosine-protein_phosphatase_S
Alendronic_acid	target	Receptor-type_tyrosine-protein_phosphatase_epsilon
Alendronic_acid	target	V-type_proton_ATPase_catalytic_subunit_A
Alendronic_acid	target	Farnesyl_pyrophosphate_synthase
Alendronic_acid	target	Hydroxylapatite
Clofarabine	target	DNA
Clofarabine	target	DNA_polymerase_alpha_catalytic_subunit
Clofarabine	target	Ribonucleoside-diphosphate_reductase_large_subunit
Docosanol	target	Envelope_glycoprotein_GP350
Docosanol	target	Envelope_glycoprotein_GP340
Dexmedetomidine	target	Alpha-2A_adrenergic_receptor
Sulfacetamide	target	Dihydropteroate_synthase_type-1
Sulfacetamide	target	Dihydropteroate_synthase
Sulfacetamide	target	Folic_acid_synthesis_protein_FOL1
Prednisone	target	Glucocorticoid_receptor
Pyridoxal_phosphate	target	Cysteine_desulfurase,_mitochondrial
Pyridoxal_phosphate	target	Ornithine_aminotransferase,_mitochondrial
Pyridoxal_phosphate	target	Ornithine_decarboxylase
Pyridoxal_phosphate	target	Sphingosine-1-phosphate_lyase_1
Pyridoxal_phosphate	target	Kynurenine--oxoglutarate_transaminase_1
Pyridoxal_phosphate	target	L-serine_dehydratase/L-threonine_deaminase
Pyridoxal_phosphate	target	Glycine_dehydrogenase_[decarboxylating],_mitochondrial
Pyridoxal_phosphate	target	Phosphoserine_aminotransferase
Pyridoxal_phosphate	target	Proline_synthase_co-transcribed_bacterial_homolog_protein
Pyridoxal_phosphate	target	Glycogen_phosphorylase,_brain_form
Pyridoxal_phosphate	target	Phosphorylase
Pyridoxal_phosphate	target	Ornithine_aminotransferase_variant
Pyridoxal_phosphate	target	5-aminolevulinate_synthase
Pyridoxal_phosphate	target	DDC_protein
Pyridoxal_phosphate	target	Glutamate_decarboxylase_1_(Brain,_67kDa)
Pyridoxal_phosphate	target	Serine_hydroxymethyltransferase,_mitochondrial
Pyridoxal_phosphate	target	Alanine-glyoxylate_aminotransferase_homolog
Pyridoxal_phosphate	target	Cystathionine_beta-synthase
Pyridoxal_phosphate	target	Glutamate_decarboxylase_1
Pyridoxal_phosphate	target	Kynurenine/alpha-aminoadipate_aminotransferase,_mitochondrial
Pyridoxal_phosphate	target	4-aminobutyrate_aminotransferase,_mitochondrial
Pyridoxal_phosphate	target	Glycogen_phosphorylase,_liver_form
Pyridoxal_phosphate	target	Serine_palmitoyltransferase_2
Pyridoxal_phosphate	target	Cysteine_sulfinic_acid_decarboxylase
Pyridoxal_phosphate	target	Arginine_decarboxylase
Pyridoxal_phosphate	target	Branched-chain-amino-acid_aminotransferase,_cytosolic
Pyridoxal_phosphate	target	Branched-chain-amino-acid_aminotransferase,_mitochondrial
Pyridoxal_phosphate	target	Formimidoyltransferase-cyclodeaminase
Pyridoxal_phosphate	target	Glycogen_phosphorylase,_muscle_form
Pyridoxal_phosphate	target	Aromatic-L-amino-acid_decarboxylase
Prednisone	target	Corticosteroid_11-beta-dehydrogenase_isozyme_1
Clofibrate	target	Peroxisome_proliferator-activated_receptor_alpha
Astemizole	target	Microtubule-associated_protein_tau
Astemizole	target	Histamine_H1_receptor
Astemizole	target	Potassium_voltage-gated_channel_subfamily_H_member_1
Astemizole	target	Potassium_voltage-gated_channel_subfamily_H_member_2
Inulin	target	Cycloinulo-oligosaccharide_fructanotransferase
Butoconazole	target	Ergosterol
Adenosine	target	Adenosine_receptor_A3
Adenosine	target	Adenosine_receptor_A1
Adenosine	target	Adenosine_receptor_A2a
Adenosine	target	Adenosine_receptor_A2b
Simvastatin	target	3-hydroxy-3-methylglutaryl-coenzyme_A_reductase
Simvastatin	target	Integrin_beta-2
Simvastatin	target	Integrin_alpha-L
Pemetrexed	target	Dihydrofolate_reductase
Pemetrexed	target	Thymidylate_synthase
Pemetrexed	target	Trifunctional_purine_biosynthetic_protein_adenosine-3
Pemetrexed	target	Bifunctional_purine_biosynthesis_protein_PURH
Mebendazole	target	Tubulin_beta-4B_chain
Mebendazole	target	Tubulin_alpha-1A_chain
Gonadorelin	target	Gonadotropin-releasing_hormone_receptor
Gonadorelin	target	Putative_gonadotropin-releasing_hormone_II_receptor
Dyclonine	target	Sodium_channel_protein_type_10_subunit_alpha
Nystatin	target	Ergosterol
Dextropropoxyphene	target	Mu-type_opioid_receptor
Dextropropoxyphene	target	Delta-type_opioid_receptor
Dextropropoxyphene	target	Kappa-type_opioid_receptor
Dextropropoxyphene	target	Liver_carboxylesterase_1
Mitotane	target	Adrenodoxin,_mitochondrial
Mitotane	target	Estrogen_receptor_alpha
Mitotane	target	Androgen_receptor
Mitotane	target	Cytochrome_P450_11B1,_mitochondrial
Mitotane	target	Progesterone_receptor
Stavudine	target	Reverse_transcriptase/RNaseH
Dyphylline	target	cAMP-specific_3',5'-cyclic_phosphodiesterase_4B
Dyphylline	target	cAMP-specific_3',5'-cyclic_phosphodiesterase_7B
Dyphylline	target	Adenosine_receptor_A1
Dyphylline	target	Adenosine_receptor_A2a
Dyphylline	target	cAMP-specific_3',5'-cyclic_phosphodiesterase_4C
Dyphylline	target	cAMP-specific_3',5'-cyclic_phosphodiesterase_4D
Dyphylline	target	High_affinity_cAMP-specific_3',5'-cyclic_phosphodiesterase_7A
Dyphylline	target	cAMP-specific_3',5'-cyclic_phosphodiesterase_4A
Pentazocine	target	Kappa-type_opioid_receptor
Pentazocine	target	Mu-type_opioid_receptor
Pentazocine	target	Sigma_non-opioid_intracellular_receptor_1
Magnesium_sulfate	target	Voltage-dependent_calcium_channel_gamma-1_subunit
Magnesium_sulfate	target	Voltage-dependent_L-type_calcium_channel_subunit_alpha-1C
Magnesium_sulfate	target	Voltage-dependent_calcium_channel_subunit_alpha-2/delta-1
Magnesium_sulfate	target	Voltage-dependent_L-type_calcium_channel_subunit_beta-1
Magnesium_sulfate	target	Voltage-dependent_L-type_calcium_channel_subunit_beta-2
Magnesium_sulfate	target	Voltage-dependent_L-type_calcium_channel_subunit_alpha-1S
Latanoprost	target	Prostaglandin_F2-alpha_receptor
Estrone	target	Estrogen_receptor_alpha
Estrone	target	Androgen_receptor
Estrone	target	Cytochrome_P450_19A1
Estrone	target	Sex_hormone-binding_globulin
Estrone	target	Estrogen_receptor_beta
Trazodone	target	Alpha-2A_adrenergic_receptor
Trazodone	target	5-hydroxytryptamine_receptor_2A
Trazodone	target	Sodium-dependent_serotonin_transporter
Trazodone	target	Alpha-1A_adrenergic_receptor
Trazodone	target	Histamine_H1_receptor
Trazodone	target	5-hydroxytryptamine_receptor_2C
Trazodone	target	5-hydroxytryptamine_receptor_1A
Mecamylamine	target	Neuronal_acetylcholine_receptor_subunit_alpha-2
Mecamylamine	target	Neuronal_acetylcholine_receptor_subunit_alpha-7
Mecamylamine	target	Neuronal_acetylcholine_receptor_subunit_alpha-4
Mecamylamine	target	Neuronal_acetylcholine_receptor_subunit_beta-2
Sevelamer	target	Phosphate
Acamprosate	target	GABA-A_receptor_(anion_channel)
Acamprosate	target	Glutamate_(NMDA)_receptor
Acamprosate	target	Metabotropic_glutamate_receptor_5
Verapamil	target	Voltage-dependent_T-type_calcium_channel_subunit_alpha-1G
Verapamil	target	Voltage-dependent_L-type_calcium_channel_subunit_alpha-1D
Verapamil	target	Voltage-dependent_L-type_calcium_channel_subunit_alpha-1C
Verapamil	target	Voltage-dependent_T-type_calcium_channel_subunit_alpha-1I
Verapamil	target	Sodium_channel_protein_type_5_subunit_alpha
Verapamil	target	Voltage-dependent_L-type_calcium_channel_subunit_beta-2
Verapamil	target	Potassium_voltage-gated_channel_subfamily_H_member_2
Verapamil	target	Voltage-dependent_L-type_calcium_channel_subunit_alpha-1S
Verapamil	target	Voltage-dependent_N-type_calcium_channel_subunit_alpha-1B
Verapamil	target	Voltage-dependent_P/Q-type_calcium_channel_subunit_alpha-1A
Verapamil	target	Alpha-1A_adrenergic_receptor
Verapamil	target	Alpha-1B_adrenergic_receptor
Verapamil	target	Alpha-1D_adrenergic_receptor
Verapamil	target	ATP-sensitive_inward_rectifier_potassium_channel_11
Verapamil	target	Voltage-dependent_L-type_calcium_channel_subunit_beta-4
Verapamil	target	Voltage-dependent_L-type_calcium_channel_subunit_alpha-1F
Verapamil	target	Voltage-dependent_L-type_calcium_channel_subunit_beta-3
Verapamil	target	Voltage-dependent_L-type_calcium_channel_subunit_beta-1
Verapamil	target	Sodium-dependent_serotonin_transporter
Flumethasone	target	Glucocorticoid_receptor
Sulfametopyrazine	target	Dihydropteroate_synthetase
Nilutamide	target	Androgen_receptor
Nafarelin	target	Gonadotropin-releasing_hormone_receptor
Nafarelin	target	Putative_gonadotropin-releasing_hormone_II_receptor
Epinephrine	target	Beta-1_adrenergic_receptor
Epinephrine	target	Alpha-1B_adrenergic_receptor
Epinephrine	target	Alpha-1D_adrenergic_receptor
Epinephrine	target	Alpha-2B_adrenergic_receptor
Epinephrine	target	Tumor_necrosis_factor
Epinephrine	target	Alpha-2A_adrenergic_receptor
Epinephrine	target	Alpha-1A_adrenergic_receptor
Epinephrine	target	Beta-2_adrenergic_receptor
Sumatriptan	target	5-hydroxytryptamine_receptor_1D
Sumatriptan	target	5-hydroxytryptamine_receptor_1B
Sumatriptan	target	5-hydroxytryptamine_receptor_1F
Sumatriptan	target	5-hydroxytryptamine_receptor_1A
Pirenzepine	target	Muscarinic_acetylcholine_receptor_M1
Cefixime	target	Penicillin-binding_protein_2
Chlorpropamide	target	ATP-binding_cassette_sub-family_C_member_8
Aprepitant	target	Substance-P_receptor
Galantamine	target	Acetylcholine_receptor_subunit_beta
Galantamine	target	Acetylcholine_receptor_subunit_delta
Galantamine	target	Neuronal_acetylcholine_receptor_subunit_alpha-6
Galantamine	target	Neuronal_acetylcholine_receptor_subunit_alpha-9
Galantamine	target	Acetylcholine_receptor_subunit_epsilon
Galantamine	target	Neuronal_acetylcholine_receptor_subunit_alpha-4
Galantamine	target	Neuronal_acetylcholine_receptor_subunit_alpha-7
Galantamine	target	Neuronal_acetylcholine_receptor_subunit_beta-3
Galantamine	target	Neuronal_acetylcholine_receptor_subunit_beta-4
Galantamine	target	Acetylcholinesterase
Galantamine	target	Acetylcholine_receptor_subunit_alpha
Galantamine	target	Acetylcholine_receptor_subunit_gamma
Galantamine	target	Neuronal_acetylcholine_receptor_subunit_alpha-2
Galantamine	target	Neuronal_acetylcholine_receptor_subunit_alpha-3
Galantamine	target	Neuronal_acetylcholine_receptor_subunit_alpha-5
Galantamine	target	Neuronal_acetylcholine_receptor_subunit_alpha-10
Galantamine	target	Neuronal_acetylcholine_receptor_subunit_beta-2
Galantamine	target	Cholinesterase
Tamoxifen	target	Estrogen_receptor_beta
Tamoxifen	target	Androgen_receptor
Tamoxifen	target	Estrogen-related_receptor_gamma
Tamoxifen	target	Estrogen_receptor_alpha
Tamoxifen	target	3-beta-hydroxysteroid-Delta(8),Delta(7)-isomerase
Tamoxifen	target	Protein_kinase_C
Tamoxifen	target	Potassium_voltage-gated_channel_subfamily_H_member_2
Tamoxifen	target	Nuclear_receptor_subfamily_1_group_I_member_2
Tamoxifen	target	Sex_hormone-binding_globulin
Isoflurophate	target	Serotransferrin
Pyridoxal_phosphate	target	Aspartate_aminotransferase
Pyridoxal_phosphate	target	Serine_hydroxymethyltransferase
Pyridoxal_phosphate	target	Glutamate_decarboxylase_2_(Pancreatic_islets_and_brain,_65kDa)
Pyridoxal_phosphate	target	Pyridoxal-dependent_decarboxylase_domain-containing_protein_1
Pyridoxal_phosphate	target	Selenocysteine_lyase
Pyridoxal_phosphate	target	5-aminolevulinate_synthase,_erythroid-specific,_mitochondrial
Pyridoxal_phosphate	target	Alanine_aminotransferase_2
Pyridoxal_phosphate	target	Serine_dehydratase-like
Pyridoxal_phosphate	target	Hepatic_peroxysomal_alanine:glyoxylate_aminotransferase
Pyridoxal_phosphate	target	O-phosphoseryl-tRNA(Sec)_selenium_transferase
Pyridoxal_phosphate	target	Serine_palmitoyltransferase_3
Pyridoxal_phosphate	target	Kynureninase
Pyridoxal_phosphate	target	Aspartate_aminotransferase,_cytoplasmic
Pyridoxal_phosphate	target	Pyridoxine-5'-phosphate_oxidase
Pyridoxal_phosphate	target	Tyrosine_aminotransferase
Pyridoxal_phosphate	target	Threonine_synthase-like_1
Pyridoxal_phosphate	target	Histidine_decarboxylase
Pyridoxal_phosphate	target	2-amino-3-ketobutyrate_coenzyme_A_ligase,_mitochondrial
Pyridoxal_phosphate	target	Alanine_aminotransferase_1
Pyridoxal_phosphate	target	5-aminolevulinate_synthase,_nonspecific,_mitochondrial
Pyridoxal_phosphate	target	Serine--pyruvate_aminotransferase
Pyridoxal_phosphate	target	Pyridoxal_phosphate_phosphatase
Pyridoxal_phosphate	target	Serine_palmitoyltransferase_1
Pyridoxal_phosphate	target	Cystathionine_gamma-lyase
Pyridoxal_phosphate	target	Aspartate_aminotransferase,_mitochondrial
Pyridoxal_phosphate	target	Selenocysteine_lyase_variant
Pyridoxal_phosphate	target	Kynurenine--oxoglutarate_transaminase_3
Pyridoxal_phosphate	target	Glutamate_decarboxylase-like_protein_1
Pyridoxal_phosphate	target	Immunoglobulin_superfamily_member_10
Pyridoxal_phosphate	target	5-phosphohydroxy-L-lysine_phospho-lyase
Isoflurophate	target	Cholinesterase
Isoflurophate	target	Acetylcholinesterase
Losartan	target	Type-1_angiotensin_II_receptor
Thioridazine	target	Alpha-1A_adrenergic_receptor
Thioridazine	target	D(2)_dopamine_receptor
Thioridazine	target	Alpha-1B_adrenergic_receptor
Thioridazine	target	5-hydroxytryptamine_receptor_2A
Thioridazine	target	D(1A)_dopamine_receptor
Thioridazine	target	Potassium_voltage-gated_channel_subfamily_H_member_2
Moricizine	target	Sodium_channel_protein_type_5_subunit_alpha
Amphotericin_B	target	Ergosterol
Warfarin	target	Vitamin_K_epoxide_reductase_complex_subunit_1
Warfarin	target	Nuclear_receptor_subfamily_1_group_I_member_2
Midazolam	target	Gamma-aminobutyric_acid_receptor_subunit_alpha-1
Midazolam	target	Gamma-aminobutyric_acid_receptor_subunit_alpha-5
Midazolam	target	Gamma-aminobutyric_acid_receptor_subunit_alpha-3
Midazolam	target	Gamma-aminobutyric_acid_receptor_subunit_alpha-2
Midazolam	target	Gamma-aminobutyric_acid_receptor_subunit_alpha-4
Midazolam	target	Gamma-aminobutyric_acid_receptor_subunit_alpha-6
Tobramycin	target	30S_ribosomal_protein_S12
Tobramycin	target	16S_rRNA
Trovafloxacin	target	DNA_topoisomerase_2-alpha
Trovafloxacin	target	DNA_gyrase_subunit_A
Trovafloxacin	target	DNA_topoisomerase_4_subunit_A
Pentosan_Polysulfate	target	Fibroblast_growth_factor_4
Pentosan_Polysulfate	target	Fibroblast_growth_factor_1
Pentosan_Polysulfate	target	Fibroblast_growth_factor_2
Fludrocortisone	target	Glucocorticoid_receptor
Fludrocortisone	target	Mineralocorticoid_receptor
Fludrocortisone	target	Androgen_receptor
Mycophenolate_mofetil	target	Inosine-5'-monophosphate_dehydrogenase_2
Mycophenolate_mofetil	target	Inosine-5'-monophosphate_dehydrogenase_1
Cephaloglycin	target	Penicillin-binding_protein_1_(PBP1)
Flurazepam	target	Gamma-aminobutyric_acid_receptor_subunit_beta-3
Flurazepam	target	Gamma-aminobutyric_acid_receptor_subunit_alpha-5
Flurazepam	target	Gamma-aminobutyric_acid_receptor_subunit_alpha-2
Flurazepam	target	Gamma-aminobutyric_acid_receptor_subunit_gamma-3
Flurazepam	target	Gamma-aminobutyric_acid_receptor_subunit_delta
Flurazepam	target	Gamma-aminobutyric_acid_receptor_subunit_rho-1
Flurazepam	target	Gamma-aminobutyric_acid_receptor_subunit_rho-3
Flurazepam	target	Gamma-aminobutyric_acid_receptor_subunit_alpha-3
Flurazepam	target	Gamma-aminobutyric_acid_receptor_subunit_alpha-6
Flurazepam	target	Gamma-aminobutyric_acid_receptor_subunit_theta
Flurazepam	target	Gamma-aminobutyric_acid_receptor_subunit_alpha-1
Flurazepam	target	Gamma-aminobutyric_acid_receptor_subunit_beta-1
Flurazepam	target	Gamma-aminobutyric_acid_receptor_subunit_beta-2
Flurazepam	target	Gamma-aminobutyric_acid_receptor_subunit_alpha-4
Flurazepam	target	Gamma-aminobutyric_acid_receptor_subunit_gamma-1
Flurazepam	target	Gamma-aminobutyric_acid_receptor_subunit_gamma-2
Flurazepam	target	Gamma-aminobutyric_acid_receptor_subunit_epsilon
Flurazepam	target	Gamma-aminobutyric_acid_receptor_subunit_pi
Flurazepam	target	Gamma-aminobutyric_acid_receptor_subunit_rho-2
Moexipril	target	Angiotensin-converting_enzyme_2
Moexipril	target	Angiotensin-converting_enzyme
Phentolamine	target	Alpha-2A_adrenergic_receptor
Phentolamine	target	Alpha-1A_adrenergic_receptor
Phentolamine	target	Alpha-1B_adrenergic_receptor
Phentolamine	target	Alpha-1D_adrenergic_receptor
Fluorescein	target	Ig_kappa_chain_V-II_region_RPMI_6410
Fluorescein	target	DNA
Daunorubicin	target	DNA
Daunorubicin	target	DNA_topoisomerase_2-alpha
Daunorubicin	target	DNA_topoisomerase_2-beta
Furosemide	target	Solute_carrier_family_12_member_1
Furosemide	target	Carbonic_anhydrase_2
Ergotamine	target	5-hydroxytryptamine_receptor_2A
Ergotamine	target	Alpha-2B_adrenergic_receptor
Ergotamine	target	D(1)_dopamine_receptor
Ergotamine	target	5-hydroxytryptamine_receptor_1A
Ergotamine	target	5-hydroxytryptamine_receptor_1F
Ergotamine	target	5-hydroxytryptamine_receptor_2C
Ergotamine	target	5-hydroxytryptamine_receptor_1D
Ergotamine	target	D(2)_dopamine_receptor
Ergotamine	target	Sodium-dependent_noradrenaline_transporter
Ergotamine	target	Alpha-1D_adrenergic_receptor
Ergotamine	target	5-hydroxytryptamine_receptor_2B
Ergotamine	target	Alpha-1A_adrenergic_receptor
Ergotamine	target	5-hydroxytryptamine_receptor_1B
Ergotamine	target	Alpha-2A_adrenergic_receptor
Ergotamine	target	Alpha-1B_adrenergic_receptor
Tizanidine	target	Alpha-2_adrenergic_receptors
Tizanidine	target	Nischarin
Tizanidine	target	Alpha-1_adrenergic_receptors
Nitrofurantoin	target	30S_ribosomal_protein_S10
Nitrofurantoin	target	Probable_pyruvate-flavodoxin_oxidoreductase
Nitrofurantoin	target	Oxygen-insensitive_NADPH_nitroreductase
Nicergoline	target	Alpha-1A_adrenergic_receptor
Eplerenone	target	Mineralocorticoid_receptor
Amprenavir	target	Human_immunodeficiency_virus_type_1_protease
Methazolamide	target	Carbonic_anhydrase_1
Methazolamide	target	Carbonic_anhydrase_4
Methazolamide	target	Carbonic_anhydrase_7
Methazolamide	target	Carbonic_anhydrase_3
Methazolamide	target	Carbonic_anhydrase_2
Naltrexone	target	Mu-type_opioid_receptor
Naltrexone	target	Kappa-type_opioid_receptor
Naltrexone	target	Delta-type_opioid_receptor
Naltrexone	target	HCG20471,_isoform_CRA_c
Delavirdine	target	Reverse_transcriptase/RNaseH
Tamsulosin	target	Alpha-1A_adrenergic_receptor
Tamsulosin	target	Alpha-1B_adrenergic_receptor
Tamsulosin	target	Alpha-1D_adrenergic_receptor
Porfimer_sodium	target	High_affinity_immunoglobulin_gamma_Fc_receptor_I
Porfimer_sodium	target	Low-density_lipoprotein_receptor
Sufentanil	target	Delta-type_opioid_receptor
Sufentanil	target	Kappa-type_opioid_receptor
Sufentanil	target	Mu-type_opioid_receptor
Lamivudine	target	Protein_P
Lamivudine	target	DNA
Lamivudine	target	Reverse_transcriptase/RNaseH
Ibandronate	target	Hydroxylapatite
Ibandronate	target	Farnesyl_pyrophosphate_synthase
Diethylcarbamazine	target	Prostaglandin_G/H_synthase_1
Diethylcarbamazine	target	Arachidonate_5-lipoxygenase
Flurbiprofen	target	Prostaglandin_G/H_synthase_2
Flurbiprofen	target	Prostaglandin_G/H_synthase_1
Oxacillin	target	Penicillin-binding_protein_2a
Oxacillin	target	Penicillin-binding_protein_2
Oxacillin	target	Solute_carrier_family_15_member_2
Oxacillin	target	Penicillin-binding_protein_1A
Oxacillin	target	Penicillin-binding_protein_3
Oxacillin	target	Penicillin-binding_protein_2B
Oxacillin	target	Penicillin-binding_protein_1B
Oxacillin	target	Solute_carrier_family_15_member_1
Apomorphine	target	D(1A)_dopamine_receptor
Apomorphine	target	D(1B)_dopamine_receptor
Apomorphine	target	Neuron-specific_vesicular_protein_calcyon
Apomorphine	target	5-hydroxytryptamine_receptor_1A
Apomorphine	target	5-hydroxytryptamine_receptor_2A
Apomorphine	target	5-hydroxytryptamine_receptor_2B
Apomorphine	target	5-hydroxytryptamine_receptor_1B
Apomorphine	target	D(2)_dopamine_receptor
Apomorphine	target	D(3)_dopamine_receptor
Apomorphine	target	Alpha-2A_adrenergic_receptor
Apomorphine	target	5-hydroxytryptamine_receptor_1D
Apomorphine	target	D(4)_dopamine_receptor
Apomorphine	target	Alpha-2C_adrenergic_receptor
Apomorphine	target	Alpha-2B_adrenergic_receptor
Apomorphine	target	5-hydroxytryptamine_receptor_2C
Pyridoxal_phosphate	target	Molybdenum_cofactor_sulfurase
Pyridoxal_phosphate	target	P-selectin_cytoplasmic_tail-associated_protein_(PCAP)
Pyridoxal_phosphate	target	Serine_racemase
Pyridoxal_phosphate	target	Glutamic_acid_decarboxylase
Cyanocobalamin	target	Methylmalonic_aciduria_and_homocystinuria_type_C_protein
Cyanocobalamin	target	Methionine_synthase
Cyanocobalamin	target	Methionine_synthase_reductase
Cyanocobalamin	target	Methylmalonyl-CoA_mutase,_mitochondrial
Cyanocobalamin	target	Methylenetetrahydrofolate_reductase
Cyanocobalamin	target	Methylmalonic_aciduria_type_A_protein,_mitochondrial
Histidine	target	Histidine_decarboxylase
Histidine	target	Sodium-coupled_neutral_amino_acid_transporter_3
Histidine	target	Histidine--tRNA_ligase,_cytoplasmic
Histidine	target	Histidine_ammonia-lyase
Ademetionine	target	S-adenosylmethionine_synthase_isoform_type-1
Ademetionine	target	Arsenite_methyltransferase
Ademetionine	target	S-adenosylmethionine_synthase_isoform_type-2
Ademetionine	target	Cystathionine_beta-synthase
Paroxetine	target	Muscarinic_acetylcholine_receptor_M1
Paroxetine	target	Muscarinic_acetylcholine_receptor_M2
Paroxetine	target	Muscarinic_acetylcholine_receptor_M5
Paroxetine	target	5-hydroxytryptamine_receptor_2A
Paroxetine	target	Muscarinic_acetylcholine_receptor_M3
Paroxetine	target	Sodium-dependent_serotonin_transporter
Paroxetine	target	Sodium-dependent_noradrenaline_transporter
Paroxetine	target	Muscarinic_acetylcholine_receptor_M4
Nedocromil	target	Cysteinyl_leukotriene_receptor_2
Nedocromil	target	Prostaglandin_D2_receptor
Nedocromil	target	Heat_shock_protein_HSP_90-alpha
Nedocromil	target	Cysteinyl_leukotriene_receptor_1
Nedocromil	target	fMet-Leu-Phe_receptor
Norethisterone	target	Progesterone_receptor
Adefovir_dipivoxil	target	DNA_polymerase/reverse_transcriptase
Azatadine	target	Histamine_H1_receptor
Clodronic_acid	target	ADP/ATP_translocase_2
Clodronic_acid	target	ADP/ATP_translocase_3
Clodronic_acid	target	Hydroxylapatite
Clodronic_acid	target	ADP/ATP_translocase_1
Procaine	target	Sodium_channel_protein_type_10_subunit_alpha
Procaine	target	Neuronal_acetylcholine_receptor_subunit_alpha-2
Procaine	target	Monoamine_oxidase
Procaine	target	Glutamate_receptor_ionotropic,_NMDA_3A
Procaine	target	Sodium-dependent_dopamine_transporter
Procaine	target	DNA
Procaine	target	Calcium-activated_potassium_channel
Procaine	target	Phospholipase_A2
Procaine	target	Lysophospholipase
Procaine	target	5-hydroxytryptamine_receptor_3A
Lisinopril	target	Angiotensin-converting_enzyme
Methoxamine	target	Alpha-1B_adrenergic_receptor
Methoxamine	target	Alpha-1D_adrenergic_receptor
Methoxamine	target	Alpha-1A_adrenergic_receptor
Imiquimod	target	Toll-like_receptor_7
Imiquimod	target	Toll-like_receptor_8
Homatropine_methylbromide	target	Muscarinic_acetylcholine_receptor_M2
Homatropine_methylbromide	target	Muscarinic_acetylcholine_receptor_M1
Homatropine_methylbromide	target	Muscarinic_acetylcholine_receptor_M4
Homatropine_methylbromide	target	Muscarinic_acetylcholine_receptor_M5
Homatropine_methylbromide	target	Muscarinic_acetylcholine_receptor_M3
Trimipramine	target	Alpha-1A_adrenergic_receptor
Trimipramine	target	D(2)_dopamine_receptor
Trimipramine	target	Alpha-2B_adrenergic_receptor
Trimipramine	target	Histamine_H1_receptor
Trimipramine	target	5-hydroxytryptamine_receptor_2C
Trimipramine	target	Alpha-2A_adrenergic_receptor
Trimipramine	target	Beta_adrenergic_receptor
Trimipramine	target	5-hydroxytryptamine_receptor_1A
Trimipramine	target	D(1)_dopamine_receptor
Trimipramine	target	Muscarinic_acetylcholine_receptor
Trimipramine	target	Sodium-dependent_serotonin_transporter
Trimipramine	target	Sodium-dependent_noradrenaline_transporter
Trimipramine	target	Sodium-dependent_dopamine_transporter
Trimipramine	target	5-hydroxytryptamine_receptor_2A
Trimipramine	target	Alpha-1B_adrenergic_receptor
Trimipramine	target	5-hydroxytryptamine_receptor_3A
Trimipramine	target	5-hydroxytryptamine_receptor_1D
Trimipramine	target	5-hydroxytryptamine_receptor_1C
Nitroglycerin	target	Atrial_natriuretic_peptide_receptor_1
Rocuronium	target	Neuronal_acetylcholine_receptor_subunit_alpha-2
Rocuronium	target	Muscarinic_acetylcholine_receptor_M2
Rocuronium	target	5-hydroxytryptamine_receptor_3A
Thiabendazole	target	Fumarate_reductase_flavoprotein_subunit
Nateglinide	target	Peroxisome_proliferator-activated_receptor_gamma
Nateglinide	target	ATP-binding_cassette_sub-family_C_member_8
Atracurium_besylate	target	Neuronal_acetylcholine_receptor_subunit_alpha-2
Pralidoxime	target	Acetylcholinesterase
Pralidoxime	target	Cholinesterase
Risperidone	target	Histamine_H1_receptor
Risperidone	target	Alpha-1A_adrenergic_receptor
Risperidone	target	D(4)_dopamine_receptor
Risperidone	target	D(2)_dopamine_receptor
Risperidone	target	5-hydroxytryptamine_receptor_2A
Risperidone	target	Alpha-1B_adrenergic_receptor
Risperidone	target	Alpha-2A_adrenergic_receptor
Risperidone	target	Alpha-2C_adrenergic_receptor
Risperidone	target	5-hydroxytryptamine_receptor_1A
Risperidone	target	5-hydroxytryptamine_receptor_2C
Risperidone	target	D(3)_dopamine_receptor
Risperidone	target	5-hydroxytryptamine_receptor_7
Risperidone	target	D(1A)_dopamine_receptor
Risperidone	target	Alpha-2B_adrenergic_receptor
Risperidone	target	5-hydroxytryptamine_receptor_1D
Naftifine	target	Squalene_monooxygenase
Esomeprazole	target	Potassium-transporting_ATPase_alpha_chain_1
Esomeprazole	target	N(G),N(G)-dimethylarginine_dimethylaminohydrolase_1
Meclizine	target	Histamine_H1_receptor
Meclizine	target	Nuclear_receptor_subfamily_1_group_I_member_3
Pentamidine	target	DNA
Pentamidine	target	tRNA_(cytosine(38)-C(5))-methyltransferase
Hetacillin	target	Penicillin-binding_protein_1B
Hetacillin	target	Penicillin-binding_protein_3
Hetacillin	target	Penicillin-binding_protein_1A
Hetacillin	target	Penicillin-binding_protein_2a
Hetacillin	target	Penicillin-binding_protein_2B
Riluzole	target	Sodium_channel_protein_type_5_subunit_alpha
Riluzole	target	Cystine/glutamate_transporter
Hydrocortisone	target	Annexin_A1
Hydrocortisone	target	Glucocorticoid_receptor
Hydrocortisone	target	Corticosteroid_11-beta-dehydrogenase_isozyme_2
Hydrocortisone	target	3_beta-hydroxysteroid_dehydrogenase/Delta_5-->4-isomerase_type_1
Zileuton	target	Arachidonate_5-lipoxygenase
Modafinil	target	Sodium-dependent_dopamine_transporter
Modafinil	target	Alpha-1B_adrenergic_receptor
Deferoxamine	target	Iron
Deferoxamine	target	Aluminum
Deferoxamine	target	Amyloid_beta_A4_protein
Scopolamine	target	Sucrase-isomaltase,_intestinal
Scopolamine	target	Muscarinic_acetylcholine_receptor_M1
Scopolamine	target	Muscarinic_acetylcholine_receptor_M2
Scopolamine	target	Muscarinic_acetylcholine_receptor_M4
Scopolamine	target	Neuronal_acetylcholine_receptor_subunit_alpha-4
Scopolamine	target	Muscarinic_acetylcholine_receptor_M3
Scopolamine	target	Muscarinic_acetylcholine_receptor_M5
Scopolamine	target	Neuronal_acetylcholine_receptor_subunit_beta-2
Carbinoxamine	target	Histamine_H1_receptor
Etodolac	target	Prostaglandin_G/H_synthase_1
Etodolac	target	Retinoic_acid_receptor_RXR-alpha
Etodolac	target	Prostaglandin_G/H_synthase_2
Prilocaine	target	Sodium_channel_protein_type_5_subunit_alpha
Epinastine	target	Alpha-2A_adrenergic_receptor
Epinastine	target	Histamine_H1_receptor
Epinastine	target	Alpha-1A_adrenergic_receptor
Epinastine	target	5-hydroxytryptamine_receptor_2A
Epinastine	target	5-hydroxytryptamine_receptor_7
Epinastine	target	Histamine_H2_receptor
Tranylcypromine	target	Amine_oxidase_[flavin-containing]_A
Tranylcypromine	target	Amine_oxidase_[flavin-containing]_B
Isoflurane	target	Calcium-transporting_ATPase_type_2C_member_1
Isoflurane	target	Potassium_voltage-gated_channel_subfamily_A_member_1
Isoflurane	target	Glutamate_receptor_1
Isoflurane	target	Neuronal_acetylcholine_receptor_subunit_alpha-4
Isoflurane	target	ATP_synthase_subunit_delta,_mitochondrial
Isoflurane	target	Calmodulin
Isoflurane	target	Neuronal_acetylcholine_receptor_subunit_beta-2
Isoflurane	target	Gamma-aminobutyric_acid_receptor_subunit_alpha-1
Isoflurane	target	Glycine_receptor_subunit_alpha-1
Isoflurane	target	GABA-A_receptor_(anion_channel)
Ethotoin	target	Nuclear_receptor_subfamily_1_group_I_member_2
Ethotoin	target	Sodium_channel_protein_type_5_subunit_alpha
Tretinoin	target	Retinoic_acid_receptor_responder_protein_1
Tretinoin	target	Retinoic_acid_receptor_alpha
Tretinoin	target	Lipocalin-1
Tretinoin	target	[Pyruvate_dehydrogenase_[lipoamide]]_kinase_isozyme_4,_mitochondrial
Tretinoin	target	Cytochrome_P450_26A1
Tretinoin	target	Retinoic_acid_receptor_gamma
Tretinoin	target	Retinoic_acid_receptor_RXR-beta
Tretinoin	target	Retinoic_acid-induced_protein_3
Tretinoin	target	Retinoic_acid_receptor_RXR-gamma
Tretinoin	target	Retinal_dehydrogenase_2
Tretinoin	target	Odorant-binding_protein_2a
Tretinoin	target	Retinoic_acid_receptor_RXR-alpha
Tretinoin	target	Cytochrome_P450_26C1
Tretinoin	target	Hematopoietic_prostaglandin_D_synthase
Tretinoin	target	Retinal_dehydrogenase_1
Tretinoin	target	Nuclear_receptor_subfamily_0_group_B_member_1
Tretinoin	target	Retinoic_acid_receptor_beta
Tretinoin	target	Retinol-binding_protein_4
Tretinoin	target	Cytochrome_P450_26B1
Hexachlorophene	target	D-lactate_dehydrogenase
Hexachlorophene	target	Estrogen_receptor_alpha
Etanercept	target	Tumor_necrosis_factor_receptor_superfamily_member_1B
Bivalirudin	target	Prothrombin
Leuprolide	target	Gonadotropin-releasing_hormone_receptor
Peginterferon_alfa-2a	target	Interferon_alpha/beta_receptor_2
Peginterferon_alfa-2a	target	Interferon_alpha/beta_receptor_1
Alteplase	target	Plasminogen_activator_inhibitor_1
Alteplase	target	Urokinase_plasminogen_activator_surface_receptor
Alteplase	target	Plasminogen
Alteplase	target	Fibrinogen_alpha_chain
Sermorelin	target	Growth_hormone-releasing_hormone_receptor
Interferon_alfa-n1	target	Interferon_alpha/beta_receptor_2
Interferon_alfa-n1	target	Interferon_alpha/beta_receptor_1
Darbepoetin_alfa	target	Erythropoietin_receptor
Urokinase	target	Plasminogen
Urokinase	target	Tissue-type_plasminogen_activator
Urokinase	target	Plasminogen_activator_inhibitor_2
Urokinase	target	Plasminogen_activator_inhibitor_1
Urokinase	target	Low-density_lipoprotein_receptor-related_protein_2
Urokinase	target	Urokinase_plasminogen_activator_surface_receptor
Urokinase	target	Urokinase-type_plasminogen_activator
Urokinase	target	Nidogen-1
Urokinase	target	Suppressor_of_tumorigenicity_14_protein
Urokinase	target	Plasma_serine_protease_inhibitor
Goserelin	target	Lutropin-choriogonadotropic_hormone_receptor
Goserelin	target	Gonadotropin-releasing_hormone_receptor
Reteplase	target	Plasminogen_activator_inhibitor_1
Reteplase	target	Urokinase_plasminogen_activator_surface_receptor
Ademetionine	target	Cap-specific_mRNA_(nucleoside-2'-O-)-methyltransferase_1
Ademetionine	target	Glycine_N-methyltransferase
Ademetionine	target	S-adenosylmethionine_decarboxylase_proenzyme
Ademetionine	target	Catechol_O-methyltransferase
Pyruvic_acid	target	Monocarboxylate_transporter_6
Pyruvic_acid	target	Monocarboxylate_transporter_2
Pyruvic_acid	target	Monocarboxylate_transporter_4
Pyruvic_acid	target	Monocarboxylate_transporter_8
Pyruvic_acid	target	Pyruvate_kinase_PKM
Pyruvic_acid	target	Monocarboxylate_transporter_5
Pyruvic_acid	target	Pyruvate_carboxylase,_mitochondrial
Pyruvic_acid	target	Alanine--glyoxylate_aminotransferase_2,_mitochondrial
Pyruvic_acid	target	Pyruvate_kinase_PKLR
Pyruvic_acid	target	Monocarboxylate_transporter_7
Pyruvic_acid	target	Pyruvate_dehydrogenase_E1_component_subunit_beta,_mitochondrial
Pyruvic_acid	target	4-aminobutyrate_aminotransferase,_mitochondrial
Pyruvic_acid	target	Monocarboxylate_transporter_3
Pyruvic_acid	target	Monocarboxylate_transporter_1
L-Phenylalanine	target	Phenylalanine--tRNA_ligase,_mitochondrial
L-Phenylalanine	target	Phenylalanine-4-hydroxylase
L-Phenylalanine	target	Tyrosine_3-monooxygenase
L-Phenylalanine	target	Tyrosine_aminotransferase
L-Phenylalanine	target	Large_neutral_amino_acids_transporter_small_subunit_2
Hexachlorophene	target	Glutamate_dehydrogenase_1,_mitochondrial
Hexachlorophene	target	Succinate_dehydrogenase_[ubiquinone]_cytochrome_b_small_subunit,_mitochondrial
Dolasetron	target	5-hydroxytryptamine_receptor_3A
Clopidogrel	target	P2Y_purinoceptor_12
Tetracycline	target	16S_rRNA
Tetracycline	target	30S_ribosomal_protein_S3
Tetracycline	target	Multidrug_translocase_MdfA
Tetracycline	target	Protein-arginine_deiminase_type-4
Tetracycline	target	Major_prion_protein
Tetracycline	target	30S_ribosomal_protein_S8
Tetracycline	target	30S_ribosomal_protein_S19
Tetracycline	target	30S_ribosomal_protein_S14
Tetracycline	target	30S_ribosomal_protein_S7
Meropenem	target	D-alanyl-D-alanine_carboxypeptidase_DacB
Potassium_chloride	target	Solute_carrier_family_12_member_2
Potassium_chloride	target	Solute_carrier_family_12_member_5
Potassium_chloride	target	Solute_carrier_family_12_member_4
Potassium_chloride	target	Solute_carrier_family_12_member_1
Potassium_chloride	target	Solute_carrier_family_12_member_6
Potassium_chloride	target	Solute_carrier_family_12_member_7
Irinotecan	target	DNA_topoisomerase_I,_mitochondrial
Irinotecan	target	DNA_topoisomerase_1
Methimazole	target	Thyroid_peroxidase
Mometasone	target	Progesterone_receptor
Mometasone	target	Glucocorticoid_receptor
Metyrosine	target	Tyrosine_3-monooxygenase
Clavulanic_acid	target	Beta-lactamase
Olopatadine	target	Protein_S100-A1
Olopatadine	target	Protein_S100-B
Olopatadine	target	Histamine_H1_receptor
Olopatadine	target	Protein_S100-A12
Olopatadine	target	Protein_S100-A13
Olopatadine	target	Protein_S100-A2
Hydrocortamate	target	Glucocorticoid_receptor
Alprostadil	target	Prostaglandin_E2_receptor_EP1_subtype
Alprostadil	target	Prostaglandin_E2_receptor_EP2_subtype
Alprostadil	target	Prostaglandin_D2_receptor_2
Clidinium	target	Muscarinic_acetylcholine_receptor_M1
Malathion	target	Cholinesterase
Etoposide	target	DNA_topoisomerase_2-beta
Etoposide	target	DNA_topoisomerase_2-alpha
Hydroflumethiazide	target	Sodium/potassium-transporting_ATPase_subunit_alpha-1
Hydroflumethiazide	target	Carbonic_anhydrase_4
Hydroflumethiazide	target	Carbonic_anhydrase_1
Hydroflumethiazide	target	Carbonic_anhydrase_9
Hydroflumethiazide	target	Solute_carrier_family_12_member_1
Hydroflumethiazide	target	Calcium-activated_potassium_channel_subunit_alpha-1
Hydroflumethiazide	target	Carbonic_anhydrase_2
Hydroflumethiazide	target	Carbonic_anhydrase_12
Tirofiban	target	Integrin_beta-3
Tirofiban	target	Integrin_alpha-IIb
Oxcarbazepine	target	Sodium_channel_protein_type_5_subunit_alpha
Propiomazine	target	Alpha-1D_adrenergic_receptor
Propiomazine	target	D(4)_dopamine_receptor
Propiomazine	target	D(2)_dopamine_receptor
Propiomazine	target	Muscarinic_acetylcholine_receptor_M4
Propiomazine	target	Alpha-1B_adrenergic_receptor
Propiomazine	target	D(1A)_dopamine_receptor
Propiomazine	target	Muscarinic_acetylcholine_receptor_M5
Propiomazine	target	5-hydroxytryptamine_receptor_2A
Propiomazine	target	Muscarinic_acetylcholine_receptor_M2
Propiomazine	target	5-hydroxytryptamine_receptor_2C
Propiomazine	target	Alpha-1A_adrenergic_receptor
Propiomazine	target	Muscarinic_acetylcholine_receptor_M3
Propiomazine	target	Histamine_H1_receptor
Propiomazine	target	Muscarinic_acetylcholine_receptor_M1
Roxithromycin	target	50S_ribosomal_protein_L10
Roxithromycin	target	Multidrug_resistance_protein_1
Nalidixic_acid	target	DNA
Phenelzine	target	Membrane_primary_amine_oxidase
Phenelzine	target	4-aminobutyrate_aminotransferase,_mitochondrial
Phenelzine	target	Amine_oxidase_[flavin-containing]_B
Phenelzine	target	Glutamic_acid_decarboxylase
Phenelzine	target	Alanine_aminotransferase_2
Phenelzine	target	Amine_oxidase_[flavin-containing]_A
Phenelzine	target	Alanine_aminotransferase_1
Polymyxin_B	target	Bacterial_outer_membrane
Propantheline	target	Muscarinic_acetylcholine_receptor_M1
Estradiol	target	Neuronal_acetylcholine_receptor_subunit_alpha-4
Estradiol	target	Nuclear_receptor_coactivator_2
Estradiol	target	ATP_synthase_subunit_a
Estradiol	target	Estradiol_17-beta-dehydrogenase_2
Estradiol	target	Nuclear_receptor_subfamily_1_group_I_member_2
Estradiol	target	Estrogen_receptor_beta
Estradiol	target	Estrogen-related_receptor_gamma
Estradiol	target	Estrogen_receptor_alpha
Estradiol	target	G-protein_coupled_estrogen_receptor_1
Estradiol	target	Beclin-1
Mefenamic_acid	target	Prostaglandin_G/H_synthase_2
Mefenamic_acid	target	Prostaglandin_G/H_synthase_1
Cryptenamine	target	Muscarinic_acetylcholine_receptor_M1
Cryptenamine	target	Muscarinic_acetylcholine_receptor_M4
Cryptenamine	target	Muscarinic_acetylcholine_receptor_M2
Cryptenamine	target	Muscarinic_acetylcholine_receptor_M5
Cryptenamine	target	Muscarinic_acetylcholine_receptor_M3
Acyclovir	target	DNA_polymerase_catalytic_subunit
Acyclovir	target	Thymidine_kinase
Naproxen	target	Prostaglandin_G/H_synthase_1
Naproxen	target	Prostaglandin_G/H_synthase_2
Naproxen	target	Peptostreptococcal_albumin-binding_protein
Gadopentetic_acid	target	6-phosphogluconate_dehydrogenase,_decarboxylating
Perindopril	target	Angiotensin-converting_enzyme
Perindopril	target	Secreted_frizzled-related_protein_4
Uracil_mustard	target	DNA
Tripelennamine	target	Histamine_H1_receptor
Primidone	target	Gamma-aminobutyric_acid_receptor_subunit_alpha-1
Primidone	target	Gamma-aminobutyric_acid_receptor_subunit_alpha-3
Primidone	target	Gamma-aminobutyric_acid_receptor_subunit_alpha-6
Primidone	target	Gamma-aminobutyric_acid_receptor_subunit_alpha-2
Primidone	target	Gamma-aminobutyric_acid_receptor_subunit_alpha-4
Primidone	target	Gamma-aminobutyric_acid_receptor_subunit_alpha-5
Primidone	target	Neuronal_acetylcholine_receptor_subunit_alpha-7
Primidone	target	Glutamate_receptor_2
Primidone	target	GABA-A_receptor_(anion_channel)
Primidone	target	Neuronal_acetylcholine_receptor_subunit_alpha-4
Primidone	target	Glutamate_receptor_ionotropic,_kainate_2
Sulfasalazine	target	Cystine/glutamate_transporter
Sulfasalazine	target	Peroxisome_proliferator-activated_receptor_gamma
Sulfasalazine	target	Acetyl-CoA_acetyltransferase,_mitochondrial
Sulfasalazine	target	Inhibitor_of_nuclear_factor_kappa-B_kinase_subunit_alpha
Sulfasalazine	target	Prostaglandin_G/H_synthase_2
Sulfasalazine	target	Thromboxane-A_synthase
Sulfasalazine	target	Inhibitor_of_nuclear_factor_kappa-B_kinase_subunit_beta
Sulfasalazine	target	Prostaglandin_G/H_synthase_1
Sulfasalazine	target	Arachidonate_5-lipoxygenase
Sulfasalazine	target	Phospholipase_A2
Candesartan_cilexetil	target	Type-1_angiotensin_II_receptor
L-Phenylalanine	target	Phenylalanine--tRNA_ligase_alpha_subunit
L-Phenylalanine	target	Phenylalanine--tRNA_ligase_beta_subunit
Biotin	target	Methylcrotonoyl-CoA_carboxylase_subunit_alpha,_mitochondrial
Biotin	target	Propionyl-CoA_carboxylase_beta_chain,_mitochondrial
Biotin	target	Methylcrotonoyl-CoA_carboxylase_beta_chain,_mitochondrial
Biotin	target	Acetyl-CoA_carboxylase_1
Biotin	target	Biotin--protein_ligase
Biotin	target	Sodium-dependent_multivitamin_transporter
Biotin	target	Acetyl-CoA_carboxylase_2
Biotin	target	Pyruvate_carboxylase,_mitochondrial
Biotin	target	Propionyl-CoA_carboxylase_alpha_chain,_mitochondrial
Choline	target	Phospholipase_D1
Choline	target	Choline-phosphate_cytidylyltransferase_B
Choline	target	Acetylcholinesterase
Choline	target	Phospholipase_D2
Choline	target	Phosphoethanolamine/phosphocholine_phosphatase
Choline	target	Choline-phosphate_cytidylyltransferase_A
Choline	target	Cholinesterase
Tolazoline	target	Histamine_H1_receptor
Tolazoline	target	Alpha-2B_adrenergic_receptor
Tolazoline	target	Alpha-2A_adrenergic_receptor
Tolazoline	target	Alpha-2C_adrenergic_receptor
Tolazoline	target	Alpha-1A_adrenergic_receptor
Tolazoline	target	Histamine_H2_receptor
Gentamicin	target	30S_ribosomal_protein_S12
Gentamicin	target	16S_rRNA
Gentamicin	target	Dihydrofolate_reductase
Gentamicin	target	Low-density_lipoprotein_receptor-related_protein_2
Gentamicin	target	NH(3)-dependent_NAD(+)_synthetase
Tazarotene	target	Retinoic_acid_receptor_RXR-beta
Tazarotene	target	Retinoic_acid_receptor_gamma
Tazarotene	target	Retinoic_acid_receptor_beta
Tazarotene	target	Retinoic_acid_receptor_alpha
Fenoldopam	target	Alpha-2B_adrenergic_receptor
Fenoldopam	target	Alpha-2C_adrenergic_receptor
Fenoldopam	target	Alpha-1B_adrenergic_receptor
Fenoldopam	target	Alpha-1A_adrenergic_receptor
Fenoldopam	target	Alpha-2A_adrenergic_receptor
Fenoldopam	target	D(1B)_dopamine_receptor
Fenoldopam	target	D(1A)_dopamine_receptor
Fenoldopam	target	Alpha-1D_adrenergic_receptor
Halazepam	target	Gamma-aminobutyric_acid_receptor_subunit_alpha-1
Halazepam	target	Gamma-aminobutyric_acid_receptor_subunit_rho-1
Halazepam	target	Gamma-aminobutyric_acid_receptor_subunit_rho-2
Halazepam	target	Gamma-aminobutyric_acid_receptor_subunit_alpha-2
Halazepam	target	Gamma-aminobutyric_acid_receptor_subunit_alpha-3
Halazepam	target	Gamma-aminobutyric_acid_receptor_subunit_alpha-5
Halazepam	target	Gamma-aminobutyric_acid_receptor_subunit_gamma-2
Halazepam	target	Gamma-aminobutyric_acid_receptor_subunit_gamma-3
Halazepam	target	Gamma-aminobutyric_acid_receptor_subunit_beta-1
Halazepam	target	Gamma-aminobutyric_acid_receptor_subunit_delta
Halazepam	target	Gamma-aminobutyric_acid_receptor_subunit_pi
Halazepam	target	Gamma-aminobutyric_acid_receptor_subunit_gamma-1
Halazepam	target	Gamma-aminobutyric_acid_receptor_subunit_beta-2
Halazepam	target	Gamma-aminobutyric_acid_receptor_subunit_beta-3
Halazepam	target	Gamma-aminobutyric_acid_receptor_subunit_epsilon
Halazepam	target	Gamma-aminobutyric_acid_receptor_subunit_rho-3
Halazepam	target	GABA-A_receptor_(anion_channel)
Alfentanil	target	Mu-type_opioid_receptor
Colistin	target	Bacterial_outer_membrane
Dicyclomine	target	Muscarinic_acetylcholine_receptor_M2
Dicyclomine	target	Muscarinic_acetylcholine_receptor_M1
Minaprine	target	D(1A)_dopamine_receptor
Minaprine	target	D(2)_dopamine_receptor
Minaprine	target	5-hydroxytryptamine_receptor_2B
Minaprine	target	5-hydroxytryptamine_receptor_2C
Minaprine	target	Acetylcholinesterase
Minaprine	target	5-hydroxytryptamine_receptor_2A
Minaprine	target	Sodium-dependent_serotonin_transporter
Minaprine	target	Muscarinic_acetylcholine_receptor_M1
Minaprine	target	Amine_oxidase_[flavin-containing]_A
Pentoxifylline	target	cAMP-specific_3',5'-cyclic_phosphodiesterase_4B
Pentoxifylline	target	cAMP-specific_3',5'-cyclic_phosphodiesterase_4A
Pentoxifylline	target	5'-nucleotidase
Pentoxifylline	target	Adenosine_receptor_A2a
Pentoxifylline	target	cGMP-specific_3',5'-cyclic_phosphodiesterase
Pentoxifylline	target	Adenosine_receptor_A1
Proparacaine	target	Sodium_channel_protein_type_10_subunit_alpha
Indapamide	target	Solute_carrier_family_12_member_3
Tropicamide	target	Muscarinic_acetylcholine_receptor_M2
Tropicamide	target	Muscarinic_acetylcholine_receptor_M4
Tropicamide	target	Muscarinic_acetylcholine_receptor_M1
Tropicamide	target	Muscarinic_acetylcholine_receptor_M3
Biperiden	target	Muscarinic_acetylcholine_receptor_M1
Biperiden	target	Neuronal_acetylcholine_receptor_subunit_alpha-2
Ribavirin	target	RNA-directed_RNA_polymerase_L
Ribavirin	target	Inosine-5'-monophosphate_dehydrogenase_1
Ribavirin	target	Inosine-5'-monophosphate_dehydrogenase_2
Ribavirin	target	Ectonucleotide_pyrophosphatase/phosphodiesterase_family_member_1
Ribavirin	target	RNA-directed_RNA_polymerase_catalytic_subunit
[truncated: 7,288 more rows]
