# Supplementary material for: A landscape for drug-target interactions based on network analysis
Source: PLoS One. 2021 Mar 17;16(3):e0247018. doi: 10.1371/journal.pone.0247018 (PMC7968663; doi:10.1371/journal.pone.0247018)
Supplement: S2 Table — (XLSX) [file pone.0247018.s002.xlsx]

## Sheet: Hoja1
Table S2. Top 10 hub drugs and enrichment analysis.
Each page contains information for one or more hub drugs.
1	Fostamatinid
2	Zinc
3	Zinc acetate
4	Zinc chloride
5	Copper
6	NADH
7	Glutamic acid
8	Pyridoxal phosphate
9	Flavin adenine dinucleotide
10	Citric acid	It does not identify enriched disease classes and metabolic pathways

## Sheet: Fostamatinib
Category	Term	Genes	%	P-Value						Category	Term	Genes	%	P-Value					Category	Term	Genes	%	P-Value
GAD_DISEASE	Tobacco Use Disorder	88	28.5	0.00039						GAD_DISEASE_CLASS	METABOLIC	133	43	0.0023					KEGG_PATHWAY	MAPK signaling pathway	50	16.2	2.1e-27
GAD_DISEASE	Type 2 Diabetes| edema | rosiglitazone	85	27.5	3.7e-09						GAD_DISEASE_CLASS	CANCER	112	36.2	8.2e-10					KEGG_PATHWAY	Pathways in cancer	36	11.7	3.4e-09
GAD_DISEASE	Chronic renal failure|Kidney Failure. Chronic	60	19.4	1e-15						GAD_DISEASE_CLASS	PHARMACOGENOMIC	101	32.7	4e-10					KEGG_PATHWAY	Ras signaling pathway	35	11.3	1.8e-15
GAD_DISEASE	Alzheimer's disease	37	12	0.00029						GAD_DISEASE_CLASS	CHEMDEPENDENCY	101	32.7	0.00056					KEGG_PATHWAY	PI3K-Akt signaling pathway	35	11.3	4e-10
GAD_DISEASE	null	36	11.7	0.00045						GAD_DISEASE_CLASS	NEUROLOGICAL	82	26.5	0.0014					KEGG_PATHWAY	Neurotrophin signaling pathway	34	11	1.2e-23
GAD_DISEASE	Breast Cancer	35	11.3	7.9e-08						GAD_DISEASE_CLASS	RENAL	76	24.6	5.1e-15					KEGG_PATHWAY	Focal adhesion	31	10	2.4e-13
GAD_DISEASE	HIV	28	9.1	1.9e-14						GAD_DISEASE_CLASS	PSYCH	58	18.8	0.0047					KEGG_PATHWAY	Oxytocin signaling pathway	30	9.7	2.5e-16
GAD_DISEASE	Bone Mineral Density	27	8.7	4e-07						GAD_DISEASE_CLASS	UNKNOWN	56	18.1	0.00011					KEGG_PATHWAY	Regulation of actin cytoskeleton	29	9.4	1.5e-11
GAD_DISEASE	breast cancer	26	8.4	7.3e-05						GAD_DISEASE_CLASS	DEVELOPMENTAL	43	13.9	0.025					KEGG_PATHWAY	FoxO signaling pathway	28	9.1	1.1e-15
GAD_DISEASE	lung cancer	25	8.1	0.00018						GAD_DISEASE_CLASS	IMMUNE	78	25.2	0.017					KEGG_PATHWAY	Rap1 signaling pathway	28	9.1	8.3e-11
GAD_DISEASE	esophageal adenocarcinoma	24	7.8	1.1e-06															KEGG_PATHWAY	ErbB signaling pathway	27	8.7	8.7e-20
GAD_DISEASE	Colorectal Cancer	23	7.4	7.5e-05															KEGG_PATHWAY	Axon guidance	27	8.7	2.5e-15
GAD_DISEASE	Pancreatic Neoplasms	19	6.1	7.2e-08															KEGG_PATHWAY	Proteoglycans in cancer	27	8.7	1.5e-10
GAD_DISEASE	BMI- Edema rosiglitazone or pioglitazone	17	5.5	5.7e-10															KEGG_PATHWAY	Insulin signaling pathway	26	8.4	1.8e-13
GAD_DISEASE	thyroid cancer	15	4.9	2.9e-07															KEGG_PATHWAY	GnRH signaling pathway	23	7.4	1e-14
GAD_DISEASE	Hypercholesterolemia|LDLC levels	15	4.9	4.8e-05															KEGG_PATHWAY	Insulin resistance	23	7.4	4.5e-13
GAD_DISEASE	Parkinson's disease	11	3.6	0.00073															KEGG_PATHWAY	T cell receptor signaling pathway	22	7.1	8.5e-13
GAD_DISEASE	Lymphoproliferative Disorders|Myelodysplastic Syndromes	10	3.2	6.1e-12															KEGG_PATHWAY	Influenza A	21	6.8	1.8e-07
GAD_DISEASE	Diabetes mellitus|Diabetes mellitus type II|Diabetes Mellitus. Type 2	9	2.9	8.8e-06															KEGG_PATHWAY	Chemokine signaling pathway	21	6.8	5.4e-07
GAD_DISEASE	myeloid leukemia	7	2.3	1.5e-05															KEGG_PATHWAY	Inflammatory mediator regulation of TRP channels	20	6.5	4.9e-11
GAD_DISEASE	Leukemia. Myeloid. Acute	7	2.3	0.00044															KEGG_PATHWAY	Hepatitis C	20	6.5	1.1e-07
GAD_DISEASE	cutaneous squamous cell carcinoma	5	1.6	2.6e-06															KEGG_PATHWAY	Measles	19	6.1	6.3e-08
GAD_DISEASE	Schizophrenia	26	8.4	0.021															KEGG_PATHWAY	Central carbon metabolism in cancer	18	5.8	2.4e-12
GAD_DISEASE	Lung Cancer	24	7.8	0.0028															KEGG_PATHWAY	Epstein-Barr virus infection	18	5.8	9.7e-08
GAD_DISEASE	hypertension	24	7.8	0.02															KEGG_PATHWAY	Platelet activation	18	5.8	2.5e-07
GAD_DISEASE	Bladder Cancer	21	6.8	0.0068															KEGG_PATHWAY	Osteoclast differentiation	18	5.8	2.8e-07
GAD_DISEASE	chronic obstructive pulmonary disease	18	5.8	0.0057															KEGG_PATHWAY	Non-alcoholic fatty liver disease (NAFLD)	18	5.8	2.1e-06
GAD_DISEASE	longevity	18	5.8	0.0072															KEGG_PATHWAY	Tuberculosis	18	5.8	1.8e-05
GAD_DISEASE	atherosclerosis	16	5.2	0.0071															KEGG_PATHWAY	Calcium signaling pathway	18	5.8	2.1e-05
GAD_DISEASE	ovarian cancer	15	4.9	0.022															KEGG_PATHWAY	HTLV-I infection	18	5.8	0.0014
GAD_DISEASE	Obesity|POF - Premature ovarian failure|POLYCYSTIC OVARIAN SYNDROME|Polycystic Ovary Syndrome|Primary Ovarian Insufficiency|Puberty. Delayed|Puberty. Precocious|Thrombophilia|Tobacco Use Disorder	12	3.9	0.015															KEGG_PATHWAY	MicroRNAs in cancer	18	5.8	0.005
GAD_DISEASE	Narcolepsy	11	3.6	0.014															KEGG_PATHWAY	Signaling pathways regulating pluripotency of stem cells	17	5.5	3.5e-06
GAD_DISEASE	Arthritis. Rheumatoid|Rheumatoid Arthritis	10	3.2	0.011															KEGG_PATHWAY	mTOR signaling pathway	16	5.2	7.5e-11
GAD_DISEASE	Dengue Hemorrhagic Fever	8	2.6	0.0052															KEGG_PATHWAY	Adipocytokine signaling pathway	16	5.2	1.3e-09
GAD_DISEASE	Lupus Erythematosus. Systemic|Systemic lupus erythematosus	8	2.6	0.044															KEGG_PATHWAY	Progesterone-mediated oocyte maturation	16	5.2	3.1e-08
GAD_DISEASE	Leukemia. Myelogenous. Chronic. BCR-ABL Positive	7	2.3	0.0013															KEGG_PATHWAY	Prostate cancer	16	5.2	3.6e-08
GAD_DISEASE	Sleep Apnea. Obstructive	6	1.9	0.0068															KEGG_PATHWAY	HIF-1 signaling pathway	16	5.2	1.2e-07
GAD_DISEASE	Cleft Lip|Cleft Palate|Tooth Abnormalities	6	1.9	0.026															KEGG_PATHWAY	Glucagon signaling pathway	16	5.2	1.8e-07
GAD_DISEASE	stomach cancer	6	1.9	0.049															KEGG_PATHWAY	Hepatitis B	16	5.2	2.4e-05
GAD_DISEASE	Brain Neoplasms|Glioblastoma	5	1.6	0.0016															KEGG_PATHWAY	Glioma	15	4.9	4.5e-09
GAD_DISEASE	Leukemia. Myeloid	5	1.6	0.0046															KEGG_PATHWAY	Fc epsilon RI signaling pathway	15	4.9	8.3e-09
GAD_DISEASE	Leukemia. Myelogenous. Chronic. BCR-ABL Positive|Neovascularization. Pathologic	5	1.6	0.0091															KEGG_PATHWAY	Toll-like receptor signaling pathway	15	4.9	2.6e-06
GAD_DISEASE	endometrial cancer	5	1.6	0.014															KEGG_PATHWAY	AMPK signaling pathway	15	4.9	1.5e-05
GAD_DISEASE	Diabetic Nephropathies	5	1.6	0.047															KEGG_PATHWAY	cAMP signaling pathway	15	4.9	0.0023
GAD_DISEASE	Colonic Neoplasms|Rectal Neoplasms	4	1.3	0.0077															KEGG_PATHWAY	Gap junction	14	4.5	1.7e-06
GAD_DISEASE	Lymphedema	4	1.3	0.016															KEGG_PATHWAY	Toxoplasmosis	14	4.5	2.1e-05
GAD_DISEASE	Arthritis. Rheumatoid|Rheumatoid Arthritis|Anti-TNF Response	4	1.3	0.018															KEGG_PATHWAY	Oocyte meiosis	14	4.5	2.3e-05
GAD_DISEASE	Cell Transformation. Neoplastic|Melanoma|Skin Neoplasms	3	1	0.0013															KEGG_PATHWAY	Vascular smooth muscle contraction	14	4.5	4e-05
GAD_DISEASE	Leukemia. Myeloid|Translocation. Genetic	3	1	0.0013															KEGG_PATHWAY	Sphingolipid signaling pathway	14	4.5	5.3e-05
GAD_DISEASE	Carcinoma|Lymphatic Metastasis|Uterine Cervical Neoplasms	3	1	0.0013															KEGG_PATHWAY	Wnt signaling pathway	14	4.5	0.00022
GAD_DISEASE	craniosynostosis	3	1	0.0025															KEGG_PATHWAY	Herpes simplex infection	14	4.5	0.0031
GAD_DISEASE	Thyroid Diseases|thyroid neoplasm|Thyroid Neoplasms	3	1	0.0041															KEGG_PATHWAY	Pancreatic cancer	13	4.2	3.6e-07
GAD_DISEASE	Bronchial Hyperreactivity|Hypersensitivity. Immediate	3	1	0.0041															KEGG_PATHWAY	Long-term potentiation	13	4.2	4.3e-07
GAD_DISEASE	Intracranial Aneurysm|Stroke	3	1	0.006															KEGG_PATHWAY	Dopaminergic synapse	13	4.2	0.0004
GAD_DISEASE	Glioma|Noonan Syndrome|Turner's phenotype. karyotype normal	3	1	0.0083															KEGG_PATHWAY	cGMP-PKG signaling pathway	13	4.2	0.0026
GAD_DISEASE	Brain Ischemia|Cerebral Hemorrhage|Stroke	3	1	0.0083															KEGG_PATHWAY	Viral carcinogenesis	13	4.2	0.019
GAD_DISEASE	Carcinoma. Medullary|Medullary carcinoma|thyroid neoplasm|Thyroid Neoplasms	3	1	0.011															KEGG_PATHWAY	Renal cell carcinoma	12	3.9	3.2e-06
GAD_DISEASE	Adenocarcinoma. Papillary|thyroid neoplasm|Thyroid Neoplasms	3	1	0.029															KEGG_PATHWAY	Adherens junction	12	3.9	6.7e-06
GAD_DISEASE	antibody response to pertussis vaccination	3	1	0.042															KEGG_PATHWAY	Aldosterone synthesis and secretion	12	3.9	2.5e-05
GAD_DISEASE	Gastrointestinal Stromal Tumors	3	1	0.047															KEGG_PATHWAY	Fc gamma R-mediated phagocytosis	12	3.9	3.5e-05
GAD_DISEASE	Aneurysm. Dissecting|Aortic Aneurysm. Thoracic|	2	0.6	0.041															KEGG_PATHWAY	NF-kappa B signaling pathway	12	3.9	4.8e-05
GAD_DISEASE	insulin; polycystic ovary syndrome	2	0.6	0.041															KEGG_PATHWAY	Choline metabolism in cancer	12	3.9	0.00019
GAD_DISEASE	Carcinoma. Papillary|Recurrence|Thyroid Neoplasms	2	0.6	0.041															KEGG_PATHWAY	Natural killer cell mediated cytotoxicity	12	3.9	0.00098
GAD_DISEASE	Aneuploidy|Gastrointestinal Stromal Tumors	2	0.6	0.041															KEGG_PATHWAY	Bladder cancer	11	3.6	2.2e-07
GAD_DISEASE	Hyperpigmentation|Melanoma|Skin Neoplasms	2	0.6	0.041															KEGG_PATHWAY	Non-small cell lung cancer	11	3.6	4.8e-06
GAD_DISEASE	Dilatation. Pathologic|Heart Defects. Congenital	2	0.6	0.041															KEGG_PATHWAY	Epithelial cell signaling in Helicobacter pylori infection	11	3.6	2.5e-05
GAD_DISEASE	tyrosine kinase inhibitor pharmacokinetics	2	0.6	0.041															KEGG_PATHWAY	Prolactin signaling pathway	11	3.6	4.2e-05
GAD_DISEASE	Polycythemia Vera|Primary Myelofibrosis	2	0.6	0.041															KEGG_PATHWAY	Melanoma	11	3.6	4.2e-05
GAD_DISEASE	Abnormalities. Multiple|Aortic Aneurysm. Thoracic|Marfan Syndrome|Syndrome	2	0.6	0.041															KEGG_PATHWAY	Gastric acid secretion	11	3.6	5.4e-05
GAD_DISEASE	Neoplasm Metastasis|Thyroid Neoplasms	2	0.6	0.041															KEGG_PATHWAY	Melanogenesis	11	3.6	0.00074
GAD_DISEASE	Neovascularization. Pathologic|Scleroderma. Systemic	2	0.6	0.041															KEGG_PATHWAY	Chagas disease (American trypanosomiasis)	11	3.6	0.001
GAD_DISEASE	oral cavity cancer	2	0.6	0.041															KEGG_PATHWAY	Cholinergic synapse	11	3.6	0.0017
GAD_DISEASE	Acute T Cell Leukemia|Leukemia-Lymphoma. Adult T-Cell	2	0.6	0.041															KEGG_PATHWAY	Thyroid hormone signaling pathway	11	3.6	0.0022
																			KEGG_PATHWAY	Type II diabetes mellitus	10	3.2	9.5e-06
																			KEGG_PATHWAY	Acute myeloid leukemia	10	3.2	3.5e-05
																			KEGG_PATHWAY	VEGF signaling pathway	10	3.2	7e-05
																			KEGG_PATHWAY	Chronic myeloid leukemia	10	3.2	0.00026
																			KEGG_PATHWAY	TNF signaling pathway	10	3.2	0.0045
																			KEGG_PATHWAY	Leukocyte transendothelial migration	10	3.2	0.0071
																			KEGG_PATHWAY	Cell cycle	10	3.2	0.011
																			KEGG_PATHWAY	Endometrial cancer	9	2.9	0.00013
																			KEGG_PATHWAY	Colorectal cancer	9	2.9	0.00046
																			KEGG_PATHWAY	Shigellosis	9	2.9	0.00057
																			KEGG_PATHWAY	B cell receptor signaling pathway	9	2.9	0.00095
																			KEGG_PATHWAY	RIG-I-like receptor signaling pathway	9	2.9	0.001
																			KEGG_PATHWAY	Estrogen signaling pathway	9	2.9	0.0091
																			KEGG_PATHWAY	Circadian entrainment	8	2.6	0.023
																			KEGG_PATHWAY	Phosphatidylinositol signaling system	8	2.6	0.027
																			KEGG_PATHWAY	Circadian rhythm	7	2.3	0.00026
																			KEGG_PATHWAY	Regulation of lipolysis in adipocytes	7	2.3	0.0061
																			KEGG_PATHWAY	Amphetamine addiction	7	2.3	0.013
																			KEGG_PATHWAY	Inositol phosphate metabolism	7	2.3	0.019
																			KEGG_PATHWAY	Aldosterone-regulated sodium reabsorption	6	1.9	0.0057
																			KEGG_PATHWAY	NOD-like receptor signaling pathway	6	1.9	0.025
																			KEGG_PATHWAY	Regulation of autophagy	5	1.6	0.0059
																			KEGG_PATHWAY	Retrograde endocannabinoid signaling	8	2.6	0.031
																			KEGG_PATHWAY	Hypertrophic cardiomyopathy (HCM)	7	2.3	0.028
																			KEGG_PATHWAY	Salmonella infection	7	2.3	0.037
																			KEGG_PATHWAY	Insulin secretion	7	2.3	0.041
																			KEGG_PATHWAY	Hedgehog signaling pathway	4	1.3	0.045
																			KEGG_PATHWAY	Long-term depression	6	1.9	0.033

## Sheet: Zinc,Zinc_acetate,Zinc_chloride
Category	Term	Genes	%	P-Value					Category	Term	Genes	%	P-Value					Category	Term	Genes	%	P-Value
GAD_DISEASE	Type 2 Diabetes| edema | rosiglitazone	55	39.6	1.6e-13					GAD_DISEASE_CLASS	PHARMACOGENOMIC	61	43.9	3.3e-13					KEGG_PATHWAY	Complement and coagulation cascades	26	18.7	9.4e-33
GAD_DISEASE	null	41	29.5	1.3e-17					GAD_DISEASE_CLASS	METABOLIC	61	43.9	0.012					KEGG_PATHWAY	Staphylococcus aureus infection	10	7.2	6.8e-09
GAD_DISEASE	Alzheimer's disease	29	20.9	1.6e-08					GAD_DISEASE_CLASS	CANCER	58	41.7	1.4e-08					KEGG_PATHWAY	Systemic lupus erythematosus	10	7.2	1.8e-05
GAD_DISEASE	diabetes. type 2	27	19.4	1.2e-14					GAD_DISEASE_CLASS	CARDIOVASCULAR	57	41	0.00052					KEGG_PATHWAY	Pertussis	9	6.5	1.7e-06
GAD_DISEASE	Lung Cancer	26	18.7	7.6e-11					GAD_DISEASE_CLASS	NEUROLOGICAL	52	37.4	2.1e-07					KEGG_PATHWAY	Transcriptional misregulation in cancer	9	6.5	0.00056
GAD_DISEASE	lung cancer	23	16.5	1e-09					GAD_DISEASE_CLASS	IMMUNE	51	36.7	1.6e-06					KEGG_PATHWAY	Viral carcinogenesis	9	6.5	0.0021
GAD_DISEASE	Chronic renal failure|Kidney Failure. Chronic	23	16.5	1.7e-05					GAD_DISEASE_CLASS	UNKNOWN	48	34.5	2.9e-14					KEGG_PATHWAY	Prion diseases	7	5	1.8e-06
GAD_DISEASE	Lymphoma. Non-Hodgkin	22	15.8	5.8e-15					GAD_DISEASE_CLASS	OTHER	47	33.8	9.1e-14					KEGG_PATHWAY	Prostate cancer	6	4.3	0.0031
GAD_DISEASE	atherosclerosis	22	15.8	6e-12					GAD_DISEASE_CLASS	RENAL	36	25.9	1.5e-08					KEGG_PATHWAY	PI3K-Akt signaling pathway	11	7.9	0.0053
GAD_DISEASE	chronic obstructive pulmonary disease	22	15.8	1.1e-10					GAD_DISEASE_CLASS	PSYCH	36	25.9	3.9e-05					KEGG_PATHWAY	Proteoglycans in cancer	7	5	0.025
GAD_DISEASE	hypertension	21	15.1	4.5e-06					GAD_DISEASE_CLASS	REPRODUCTION	32	23	2.3e-10					KEGG_PATHWAY	HIF-1 signaling pathway	6	4.3	0.0045
GAD_DISEASE	Alzheimer's Disease	20	14.4	1.3e-10					GAD_DISEASE_CLASS	INFECTION	32	23	0.0044					KEGG_PATHWAY	FoxO signaling pathway	6	4.3	0.018
GAD_DISEASE	Bladder Cancer	20	14.4	2.4e-07					GAD_DISEASE_CLASS	VISION	29	20.9	1e-11					KEGG_PATHWAY	p53 signaling pathway	5	3.6	0.0068
GAD_DISEASE	Breast Cancer	20	14.4	1.5e-06					GAD_DISEASE_CLASS	AGING	28	20.1	6.2e-08					KEGG_PATHWAY	African trypanosomiasis	4	2.9	0.006
GAD_DISEASE	macular degeneration	19	13.7	1.2e-11					GAD_DISEASE_CLASS	DEVELOPMENTAL	28	20.1	0.00032					KEGG_PATHWAY	Aldosterone-regulated sodium reabsorption	4	2.9	0.0096
GAD_DISEASE	Schizophrenia	19	13.7	0.00022					GAD_DISEASE_CLASS	NORMALVARIATION	18	12.9	3.7e-06					KEGG_PATHWAY	Ovarian steroidogenesis	4	2.9	0.018
GAD_DISEASE	Type 2 diabetes	18	12.9	2.3e-08														KEGG_PATHWAY	Glioma	4	2.9	0.037
GAD_DISEASE	Colorectal Cancer	18	12.9	2.6e-07														KEGG_PATHWAY	Glycolysis / Gluconeogenesis	4	2.9	0.04
GAD_DISEASE	breast cancer	18	12.9	3.8e-06														KEGG_PATHWAY	Melanoma	4	2.9	0.046
GAD_DISEASE	longevity	17	12.2	1.3e-06														KEGG_PATHWAY	Biosynthesis of amino acids	4	2.9	0.048
GAD_DISEASE	prostate cancer	17	12.2	1.3e-05
GAD_DISEASE	Obesity	16	11.5	1.1e-06
GAD_DISEASE	Myocardial Infarction	16	11.5	9.3e-05
GAD_DISEASE	Chorioamnionitis|Fetal Membranes. Premature Rupture|Infection of amniotic sac and membranes	15	10.8	1.2e-09
GAD_DISEASE	Chorioamnionitis|Fetal Membranes. Premature Rupture|Infection of amniotic sac and membranes|Obstetric Labor. Premature|Pre-Eclampsia|Premature Birth	15	10.8	1.3e-09
GAD_DISEASE	atherosclerosis. coronary	14	10.1	1.3e-09
GAD_DISEASE	Birth Weight|Leukemia|Leukemia. Myeloid. Acute|Precursor Cell Lymphoblastic Leukemia-Lymphoma	14	10.1	4.3e-08
GAD_DISEASE	Meningeal Neoplasms|meningioma	14	10.1	5.1e-08
GAD_DISEASE	myocardial infarct	13	9.4	8.4e-10
GAD_DISEASE	epithelial ovarian cancer	12	8.6	3.7e-07
GAD_DISEASE	Hypercholesterolemia|LDLC levels	12	8.6	1.3e-06
GAD_DISEASE	plasma HDL cholesterol (HDL-C) levels	11	7.9	8.4e-05
GAD_DISEASE	esophageal adenocarcinoma	11	7.9	0.0013
GAD_DISEASE	Pre-Eclampsia	10	7.2	4.4e-08
GAD_DISEASE	Brain Ischemia|Stroke	10	7.2	1.9e-07
GAD_DISEASE	Lupus Erythematosus. Systemic|Systemic lupus erythematosus	10	7.2	1.2e-05
GAD_DISEASE	kidney failure. chronic	10	7.2	3.1e-05
GAD_DISEASE	Coronary Disease	10	7.2	0.00031
GAD_DISEASE	Cardiovascular Diseases|	9	6.5	1.4e-07
GAD_DISEASE	Abortion. Spontaneous	9	6.5	6.1e-06
GAD_DISEASE	Glomerulonephritis. IGA	9	6.5	9.1e-06
GAD_DISEASE	patent ductus arteriosus	9	6.5	2.2e-05
GAD_DISEASE	diabetes. type 1	9	6.5	0.00032
GAD_DISEASE	Obesity|POF - Premature ovarian failure|POLYCYSTIC OVARIAN SYNDROME|Polycystic Ovary Syndrome|Primary Ovarian Insufficiency|Puberty. Delayed|Puberty. Precocious|Thrombophilia|Tobacco Use Disorder	9	6.5	0.0019
GAD_DISEASE	Coronary Heart Disease	8	5.8	4.4e-07
GAD_DISEASE	cardiovascular disease	8	5.8	9.4e-07
GAD_DISEASE	Coronary Disease|Coronary heart disease|Inflammation|Insulin Resistance	8	5.8	9.4e-07
GAD_DISEASE	restenosis	8	5.8	2e-06
GAD_DISEASE	Coronary Disease|Coronary heart disease	8	5.8	2.5e-06
GAD_DISEASE	Acute Coronary Syndrome|	8	5.8	4.9e-06
GAD_DISEASE	Neoplasms	8	5.8	0.00031
GAD_DISEASE	metabolic syndrome	8	5.8	0.00073
GAD_DISEASE	Cardiovascular Diseases	8	5.8	0.0016
GAD_DISEASE	Carcinoma. Hepatocellular|LCC - Liver cell carcinoma|Liver neoplasms	7	5	4.3e-07
GAD_DISEASE	cardiovascular	7	5	2.5e-06
GAD_DISEASE	stroke. ischemic	7	5	1.2e-05
GAD_DISEASE	Recurrence|Venous Thromboembolism	7	5	1.3e-05
GAD_DISEASE	POLYCYSTIC OVARIAN SYNDROME|Polycystic Ovary Syndrome	7	5	1.4e-05
GAD_DISEASE	breast cancer|prostate cancer	7	5	1.9e-05
GAD_DISEASE	Brain Ischemia|Hypertension|Osteoporosis|Stroke	7	5	2.3e-05
GAD_DISEASE	preeclampsia	7	5	5.7e-05
GAD_DISEASE	pregnancy loss	7	5	6.7e-05
GAD_DISEASE	Coronary Disease|Coronary heart disease|Myocardial Infarction	7	5	0.00015
GAD_DISEASE	Stomach Neoplasms	7	5	0.00055
GAD_DISEASE	cognitive trait	7	5	0.00069
GAD_DISEASE	Aging/ Telomere Length	7	5	0.00072
GAD_DISEASE	Myocardial ischemia	6	4.3	4.3e-07
GAD_DISEASE	Breast Neoplasms|Mammary Neoplasms	6	4.3	1.1e-05
GAD_DISEASE	Birth Weight	6	4.3	3.6e-05
GAD_DISEASE	endometrial cancer	6	4.3	5e-05
GAD_DISEASE	Endometrial Neoplasms	6	4.3	0.00019
GAD_DISEASE	Amyotrophic Lateral Sclerosis|	6	4.3	0.00029
GAD_DISEASE	Hepatitis C. Chronic|Liver Cirrhosis	6	4.3	0.00036
GAD_DISEASE	Angina Pectoris|Myocardial Infarction|Obesity|Recurrence	5	3.6	1.4e-05
GAD_DISEASE	carotid atherosclerosis	5	3.6	3.3e-05
GAD_DISEASE	cardiovascular risk	5	3.6	4.9e-05
GAD_DISEASE	Hypertriglyceridemia	5	3.6	9.4e-05
GAD_DISEASE	Colonic Neoplasms|Microsatellite Instability	5	3.6	0.00013
GAD_DISEASE	nephropathy. diabetic	5	3.6	0.00021
GAD_DISEASE	Apoplexy|Stroke	5	3.6	0.00033
GAD_DISEASE	Dermatitis. Atopic|	5	3.6	0.00037
GAD_DISEASE	diabetes. type 2; liver disease	5	3.6	0.00045
GAD_DISEASE	plasma HDL-C levels	5	3.6	0.00049
GAD_DISEASE	heart disease. ischemic	5	3.6	0.00059
GAD_DISEASE	brain cancer	5	3.6	0.0007
GAD_DISEASE	Hypercholesterolemia	5	3.6	0.00083
GAD_DISEASE	Coronary Artery Disease|	5	3.6	0.0012
GAD_DISEASE	chronic obstructive pulmonary disease/COPD	5	3.6	0.0015
GAD_DISEASE	blood pressure. arterial	5	3.6	0.0016
GAD_DISEASE	pregnancy loss. recurrent	5	3.6	0.0017
GAD_DISEASE	Esophageal Cancer	5	3.6	0.0017
GAD_DISEASE	Amyloid Neuropathies. Familial	4	2.9	7.1e-06
GAD_DISEASE	Alzheimer's disease; Parkinson's disease; insulin; lung function; depression; longevity	4	2.9	1.4e-05
GAD_DISEASE	aneurysmal subarachnoid hemorrhage	4	2.9	1.4e-05
GAD_DISEASE	Haemolytic-uraemic syndrome|Hemolytic-Uremic Syndrome	4	2.9	2.4e-05
GAD_DISEASE	glomerulonephritis	4	2.9	3.9e-05
GAD_DISEASE	age-related macular degeneration	4	2.9	3.9e-05
GAD_DISEASE	body mass; triglycerides; cholesterol. total; blood pressure; leptin; apoA1; apoA2; fasting blood sugar; fasting blood sugar	4	2.9	5.8e-05
GAD_DISEASE	Choroidal Neovascularization|Geographic Atrophy	4	2.9	5.8e-05
GAD_DISEASE	Atherosclerosis|Brain Ischemia|Carotid Stenosis|Thrombosis	4	2.9	0.00019
GAD_DISEASE	Brain Ischemia|Stroke|Vascular Diseases	4	2.9	0.00019
GAD_DISEASE	Cardiovascular Diseases|Coronary Artery Disease	4	2.9	0.00019
GAD_DISEASE	Macular Degeneration|Vision. Low	4	2.9	0.00019
GAD_DISEASE	Lupus Erythematosus. Systemic|Lupus Nephritis	4	2.9	0.00024
GAD_DISEASE	myocardial infarct; cholesterol. HDL; triglycerides; atherosclerosis. coronary; macular degeneration; colorectal cancer	4	2.9	0.0003
GAD_DISEASE	cerebrovascular disease	4	2.9	0.0003
GAD_DISEASE	Adenocarcinoma|pancreatic neoplasm|Pancreatic Neoplasms	4	2.9	0.00037
GAD_DISEASE	Acute Coronary Syndrome|Inflammation	4	2.9	0.00044
GAD_DISEASE	subarachnoid hemorrhage	4	2.9	0.00053
GAD_DISEASE	Apoplexy|Myocardial ischemia|Stroke	4	2.9	0.00053
GAD_DISEASE	lipoprotein	4	2.9	0.00062
GAD_DISEASE	Coronary Disease|Hyperlipoproteinemia Type II	4	2.9	0.00073
GAD_DISEASE	Leukemia. Myeloid|Myeloid Leukemia	4	2.9	0.00073
GAD_DISEASE	Choroidal Neovascularization|Macular Degeneration	4	2.9	0.00097
GAD_DISEASE	cerebrovascular disease; sickle cell anemia	4	2.9	0.00097
GAD_DISEASE	Cerebral Infarction	4	2.9	0.00097
GAD_DISEASE	ALS/amyotrophic lateral sclerosis	4	2.9	0.0011
GAD_DISEASE	body mass; cholesterol; triglycerides; insulin; glucose; blood pressure. arterial	3	2.2	0.00024
GAD_DISEASE	diabetes. type 2; hypertension; insulin; obesity	3	2.2	0.00024
GAD_DISEASE	Alzheimer's disease; chronic obstructive pulmonary disease/COPD	3	2.2	0.00048
GAD_DISEASE	Breast density	3	2.2	0.00048
GAD_DISEASE	Adenoma|Colonic Polyps|Colorectal Neoplasms|Hyperplasia	3	2.2	0.00048
GAD_DISEASE	Brain Neoplasms|	3	2.2	0.00079
GAD_DISEASE	body mass; birth weight; height	3	2.2	0.00079
GAD_DISEASE	patent foramen ovale	3	2.2	0.00079
GAD_DISEASE	cerebral amyloid angiopathy	3	2.2	0.00079
GAD_DISEASE	Diseases in Twins|Macular Degeneration|Retinal Drusen	3	2.2	0.00079
GAD_DISEASE	Brain Ischemia|Hemorrhage	3	2.2	0.0012
GAD_DISEASE	Cholesterol. HDL/blood*	3	2.2	0.0012
GAD_DISEASE	Leukoplakia|Mouth Neoplasms	3	2.2	0.0012
GAD_DISEASE	colon cancer rectal cancer	3	2.2	0.0012
GAD_DISEASE	Geographic Atrophy|Macular Degeneration	3	2.2	0.0016
GAD_DISEASE	Acromegaly	3	2.2	0.0016
GAD_DISEASE	Adenocarcinoma|Esophageal Neoplasms|Esophagitis|Metaplasia|Oesophageal neoplasm	3	2.2	0.0016
GAD_DISEASE	Coronary Artery Disease	13	9.4	0.0022
GAD_DISEASE	Multiple Sclerosis	11	7.9	0.037
GAD_DISEASE	Bone Mineral Density	10	7.2	0.012
GAD_DISEASE	normal variation	9	6.5	0.0039
GAD_DISEASE	ovarian cancer	9	6.5	0.019
GAD_DISEASE	Cleft Lip|Cleft Palate	9	6.5	0.026
GAD_DISEASE	Parkinson's Disease	8	5.8	0.0026
GAD_DISEASE	Insulin Resistance	7	5	0.0036
GAD_DISEASE	rheumatoid arthritis	7	5	0.0075
GAD_DISEASE	Leukemia. Lymphocytic. Chronic. B-Cell	7	5	0.012
GAD_DISEASE	Colorectal Neoplasms	6	4.3	0.0024
GAD_DISEASE	BMI- Edema rosiglitazone or pioglitazone	6	4.3	0.0028
GAD_DISEASE	pharmacogenetic studies	6	4.3	0.0028
GAD_DISEASE	multiple myeloma	6	4.3	0.0092
GAD_DISEASE	ovarian cancer	6	4.3	0.01
GAD_DISEASE	Lipids	6	4.3	0.016
GAD_DISEASE	Arthritis. Rheumatoid|Rheumatoid Arthritis	6	4.3	0.022
GAD_DISEASE	Diabetes Mellitus. Type 2	6	4.3	0.022
GAD_DISEASE	diabetes. type 1	6	4.3	0.028
GAD_DISEASE	dementia	5	3.6	0.0028
GAD_DISEASE	polycystic ovary syndrome	5	3.6	0.0028
GAD_DISEASE	kidney aging	5	3.6	0.012
GAD_DISEASE	melanoma	5	3.6	0.012
GAD_DISEASE	bronchodilator response	5	3.6	0.018
GAD_DISEASE	thyroid cancer	5	3.6	0.026
GAD_DISEASE	Infection|Inflammation|Premature Birth	5	3.6	0.026
GAD_DISEASE	Inflammation|Premature Birth	5	3.6	0.029
GAD_DISEASE	Connective Tissue Diseases|Fetal Diseases|Inflammation|Musculoskeletal Diseases|Pregnancy Complications. Hematologic|Premature Birth|Skin Diseases	5	3.6	0.029
GAD_DISEASE	Arthritis. Rheumatoid|	5	3.6	0.037
GAD_DISEASE	retinopathy. diabetic	4	2.9	0.0032
GAD_DISEASE	thrombosis	4	2.9	0.0041
GAD_DISEASE	Chronic Lymphocytic Leukemia|Leukemia. Lymphocytic. Chronic. B-Cell|Lymphoma|Syndrome	4	2.9	0.0044
GAD_DISEASE	Colonic Neoplasms	4	2.9	0.0044
GAD_DISEASE	Peripheral Vascular Diseases	4	2.9	0.0055
GAD_DISEASE	thromboembolism. venous	4	2.9	0.0059
GAD_DISEASE	Hyperlipidemias	4	2.9	0.0059
GAD_DISEASE	Helicobacter Infections|Stomach Neoplasms	4	2.9	0.0068
GAD_DISEASE	Crohn's disease ulcerative colitis	4	2.9	0.0077
GAD_DISEASE	inflammatory bowel disease	4	2.9	0.011
GAD_DISEASE	Brain Ischemia|Cardiovascular Diseases|Coronary Disease|Stroke	4	2.9	0.019
GAD_DISEASE	cervical cancer	4	2.9	0.044
GAD_DISEASE	Pulmonary Disease. Chronic Obstructive	4	2.9	0.044
GAD_DISEASE	Migraine Disorders	4	2.9	0.048
GAD_DISEASE	head and neck cancer	4	2.9	0.049
GAD_DISEASE	Asthma|Bronchial Hyperreactivity|Hypersensitivity. Immediate	4	2.9	0.049
GAD_DISEASE	cholesterol. HDL triglycerides	3	2.2	0.0022
GAD_DISEASE	Growth Disorders	3	2.2	0.0022
GAD_DISEASE	Alzheimer`s Disease	3	2.2	0.0028
GAD_DISEASE	atypical hemolytic uremic syndrome	3	2.2	0.0028
GAD_DISEASE	coronary atherosclerosis	3	2.2	0.0035
GAD_DISEASE	Anemia. Sickle Cell|beta Thalassemia|beta-Thalassemia|Blood Coagulation Disorders. Inherited|Sickle cell anemia|Vascular Diseases	3	2.2	0.0035
GAD_DISEASE	Kidney Calculi	3	2.2	0.0042
GAD_DISEASE	angina	3	2.2	0.0042
GAD_DISEASE	Aneurysm. Ruptured|Intracranial Aneurysm|Stroke|Subarachnoid Hemorrhage	3	2.2	0.005
GAD_DISEASE	diabetes. type 2; nephropathy in other diseases	3	2.2	0.005
GAD_DISEASE	Coronary Disease|Hypertension	3	2.2	0.005
GAD_DISEASE	mamographic density	3	2.2	0.005
GAD_DISEASE	beta-thalassemia	3	2.2	0.0059
GAD_DISEASE	Brain Ischemia	3	2.2	0.0059
GAD_DISEASE	Neoplasms. Germ Cell and Embryonal|Testicular Neoplasms	3	2.2	0.0059
GAD_DISEASE	warfarin response	3	2.2	0.0068
GAD_DISEASE	hyperlipidemia	3	2.2	0.0068
GAD_DISEASE	gallstones	3	2.2	0.0068
GAD_DISEASE	Infertility. Female	3	2.2	0.0078
GAD_DISEASE	Exfoliation Syndrome|Glaucoma. Open-Angle	3	2.2	0.0078
GAD_DISEASE	cholesterol cholesterol. HDL cholesterol. LDL lipoprotein triglycerides	3	2.2	0.0078
GAD_DISEASE	Glioblastoma	3	2.2	0.0078
GAD_DISEASE	Chronic renal failure|Diabetes Mellitus. Insulin-Dependent|Diabetes Mellitus. Type 1|Diabetic Nephropathies|Diabetic Nephropathy|Kidney Failure. Chronic	3	2.2	0.0078
GAD_DISEASE	atherosclerosis. carotid	3	2.2	0.0078
GAD_DISEASE	Hyperlipidemias|Hypertension	3	2.2	0.0078
GAD_DISEASE	Diseases in Twins|Obstetric Labor. Premature	3	2.2	0.0089
GAD_DISEASE	fetal loss. late	3	2.2	0.0089
GAD_DISEASE	recurrent pregnancy loss	3	2.2	0.0089
GAD_DISEASE	Diabetic Nephropathies|Diabetic Nephropathy	3	2.2	0.01
GAD_DISEASE	Hemorrhagic Disorders	3	2.2	0.01
GAD_DISEASE	brain aneurysm	3	2.2	0.01
GAD_DISEASE	Colon Cancer	3	2.2	0.01
GAD_DISEASE	diabetes. type 2; obesity	3	2.2	0.012
GAD_DISEASE	warfarin sensitivity	3	2.2	0.012
GAD_DISEASE	Insulin Resistance|Polycystic Ovary Syndrome	3	2.2	0.014
GAD_DISEASE	Cholesterol. total	3	2.2	0.015
GAD_DISEASE	vascular disease	3	2.2	0.015
GAD_DISEASE	Diabetes Mellitus. Type 1|Diabetes Mellitus. Type 2|Diabetic Retinopathy	3	2.2	0.015
GAD_DISEASE	Retinopathy of Prematurity	3	2.2	0.017
GAD_DISEASE	thrombosis. deep vein	3	2.2	0.017
GAD_DISEASE	brain hemorrhage	3	2.2	0.017
GAD_DISEASE	intima-media thickness	3	2.2	0.017
GAD_DISEASE	Perioperative genomic profiles	3	2.2	0.018
GAD_DISEASE	Head and Neck Neoplasms	3	2.2	0.021
GAD_DISEASE	Breast Neoplasms|	3	2.2	0.021
GAD_DISEASE	Brain Neoplasms|Glioblastoma	3	2.2	0.021
GAD_DISEASE	lipid metabolism	3	2.2	0.021
GAD_DISEASE	lipid levels	3	2.2	0.023
GAD_DISEASE	lung function	3	2.2	0.026
GAD_DISEASE	glaucoma. primary open-angle	3	2.2	0.028
GAD_DISEASE	Coronary Artery Disease|Myocardial Infarction	3	2.2	0.028
GAD_DISEASE	nephropathy in other diseases	3	2.2	0.034
GAD_DISEASE	HDL cholesterol	3	2.2	0.036
GAD_DISEASE	Cerebral Palsy	3	2.2	0.038
GAD_DISEASE	aging	3	2.2	0.04
GAD_DISEASE	LDL cholesterol	3	2.2	0.042
GAD_DISEASE	oral cancer	3	2.2	0.046
GAD_DISEASE	psoriasis. psoriatic arthritis. and SAPHO syndrome	2	1.4	0.018
GAD_DISEASE	Lymphoma. B-Cell|Lymphoma. Non-Hodgkin	2	1.4	0.018
GAD_DISEASE	Alzheimer Disease|Down Syndrome|	2	1.4	0.018
GAD_DISEASE	Hyperlipoproteinemia Type IV	2	1.4	0.018
GAD_DISEASE	insulin; polycystic ovary syndrome	2	1.4	0.018
GAD_DISEASE	familial amyloid polyneuropathy	2	1.4	0.018
GAD_DISEASE	insulin-like growth factors	2	1.4	0.018
GAD_DISEASE	Arteriosclerosis|Cardiovascular Diseases	2	1.4	0.018
GAD_DISEASE	Li-Fraumeni Syndrome	2	1.4	0.018
GAD_DISEASE	insulin-like growth factor-1; Insulin-like growth factor-3	2	1.4	0.018
GAD_DISEASE	IGF-I levels; IGFBP-3 levels	2	1.4	0.018
GAD_DISEASE	cognitive function executive function memory disturbance	2	1.4	0.018
GAD_DISEASE	Leukemia. Myeloid|Neoplasms. Second Primary	2	1.4	0.018
GAD_DISEASE	Carcinoma|Choroid Plexus Neoplasms|Choroid Plexus Papilloma|Papilloma. Choroid Plexus	2	1.4	0.018
GAD_DISEASE	Brain Ischemia|Myocardial Infarction	2	1.4	0.018
GAD_DISEASE	DNA Damage|Lung Neoplasms	2	1.4	0.018
GAD_DISEASE	stroke. hemorrhagic	2	1.4	0.018
GAD_DISEASE	breast cancer; insulin-like growth factor	2	1.4	0.018
GAD_DISEASE	insulin response to oral glucose	2	1.4	0.018
GAD_DISEASE	Dyslipidemias|Thalassemia	2	1.4	0.018
GAD_DISEASE	cardiac death heart failure myocardial infarct	2	1.4	0.018
GAD_DISEASE	Epilepsy. Temporal Lobe|Seizures. Febrile	2	1.4	0.018
GAD_DISEASE	plasma C4b binding protein levels	2	1.4	0.018
GAD_DISEASE	Adenocarcinoma|Barrett Esophagus|Esophageal Neoplasms	2	1.4	0.018
GAD_DISEASE	nonfatal myocardial infarction.	2	1.4	0.018
GAD_DISEASE	hemoglobin disorders	2	1.4	0.018
GAD_DISEASE	Albuminuria|Alpha Thalassemia|alpha-Thalassemia|Anemia. Sickle Cell|Sickle cell anemia	2	1.4	0.018
GAD_DISEASE	colorectal cancer; esophageal cancer; stomach cancer	2	1.4	0.018
GAD_DISEASE	Selenium	2	1.4	0.018
GAD_DISEASE	hemorrhage. intracerebral	2	1.4	0.018
GAD_DISEASE	ovarian cancer peritoneal cancer	2	1.4	0.018
GAD_DISEASE	Brain Neoplasms|Oligodendroglioma	2	1.4	0.018
GAD_DISEASE	alpha-Thalassemia|Anemia. Hypochromic	2	1.4	0.018
GAD_DISEASE	Fetal Growth Retardation|	2	1.4	0.018
GAD_DISEASE	alpha-Thalassemia|Anemia. Sickle Cell|Glucosephosphate Dehydrogenase Deficiency|Hemolysis|Stroke	2	1.4	0.018
GAD_DISEASE	lipids; left ventricular mass; aortic gradient; aortic valve stenosis	2	1.4	0.027
GAD_DISEASE	Brain Ischemia|Diabetes Mellitus|Hyperlipidemias|Myocardial Infarction|Stroke|Thrombosis	2	1.4	0.027
GAD_DISEASE	Carotid Artery Diseases|Hypertension	2	1.4	0.027
GAD_DISEASE	pancreatic adenocarcinoma	2	1.4	0.027
GAD_DISEASE	Brain Ischemia|Intracranial Arteriosclerosis|Stroke	2	1.4	0.027
GAD_DISEASE	cholesterol. HDL; triglycerides; cholesterol. LDL; cholesterol. total; glucose; stroke; carotid artery intima-media thickness	2	1.4	0.027
GAD_DISEASE	Blood Coagulation Disorders. Inherited|Thrombosis	2	1.4	0.027
GAD_DISEASE	Partial Thromboplastin Time	2	1.4	0.027
GAD_DISEASE	cholesterol. LDL; cholesterol. total	2	1.4	0.027
GAD_DISEASE	alpha-Thalassemia|Anemia|Glucosephosphate Dehydrogenase Deficiency|Malaria. Falciparum|Sickle Cell Trait	2	1.4	0.027
GAD_DISEASE	Breast Diseases	2	1.4	0.027
GAD_DISEASE	growth response to growth hormone therapy	2	1.4	0.027
GAD_DISEASE	fibrinogen Il-6 myocardial infarct	2	1.4	0.027
GAD_DISEASE	Abortion. Habitual|Recurrence	2	1.4	0.027
GAD_DISEASE	breast carcinoma	2	1.4	0.027
GAD_DISEASE	dementia in other conditions	2	1.4	0.027
GAD_DISEASE	lipoprotein; lipids	2	1.4	0.027
GAD_DISEASE	Pulmonary Emphysema	2	1.4	0.027
GAD_DISEASE	paraoxonase-1 specific activity	2	1.4	0.027
GAD_DISEASE	Apoplexy|Hypertension|Myocardial Infarction|Stroke	2	1.4	0.027
GAD_DISEASE	left ventricular mass in male athletes	2	1.4	0.027
GAD_DISEASE	diabetes. type 2; lipoprotein	2	1.4	0.027
GAD_DISEASE	intracerebral hemorrhage	2	1.4	0.027
GAD_DISEASE	insulin-like growth factor	2	1.4	0.027
GAD_DISEASE	Cardiovascular Diseases|Hyperlipoproteinemia Type II	2	1.4	0.027
GAD_DISEASE	serum lipids	2	1.4	0.027
GAD_DISEASE	Choroidal Neovascularization|Retinal Drusen|Wet Macular Degeneration	2	1.4	0.036
GAD_DISEASE	Choroiditis|Macular Degeneration	2	1.4	0.036
GAD_DISEASE	Ataxia Telangiectasia	2	1.4	0.036
GAD_DISEASE	intrauterine growth retardation	2	1.4	0.036
GAD_DISEASE	brain hemorrhage bronchopulmonary dysplasia leukomalacia sepsis	2	1.4	0.036
GAD_DISEASE	Neurodegenerative Diseases	2	1.4	0.036
GAD_DISEASE	alpha 1-Antitrypsin Deficiency|Wegener Granulomatosis	2	1.4	0.036
GAD_DISEASE	hemolytic uremic syndrome	2	1.4	0.036
GAD_DISEASE	Antiphospholipid Syndrome|Thrombosis	2	1.4	0.036
GAD_DISEASE	cholesterol; cholesterol. HDL; cholesterol. LDL	2	1.4	0.036
GAD_DISEASE	cholesterol; cholesterol. HDL; triglycerides; cholesterol. LDL; lipoprotein	2	1.4	0.036
GAD_DISEASE	birth weight; preterm delivery	2	1.4	0.036
GAD_DISEASE	Alzheimer's disease; vascular dementia	2	1.4	0.036
GAD_DISEASE	atherosclerosis. coronary; lipoprotein	2	1.4	0.036
GAD_DISEASE	Alzheimer's disease; triglycerides; atherosclerosis. coronary	2	1.4	0.036
GAD_DISEASE	human fertility	2	1.4	0.036
GAD_DISEASE	peripheral arterial disease	2	1.4	0.036
GAD_DISEASE	stroke. ischemic; stroke. hemorrhagic	2	1.4	0.036
GAD_DISEASE	Adenocarcinoma|Carcinoma. Pancreatic Ductal|Pancreatic Neoplasms	2	1.4	0.036
GAD_DISEASE	inflammatory bowel disease; colorectal cancer; ACE activity; coronary atherosclerosis	2	1.4	0.036
GAD_DISEASE	cholesterol cholesterol. HDL triglycerides	2	1.4	0.036
GAD_DISEASE	Diabetes Mellitus. Type 2|Uremia	2	1.4	0.036
GAD_DISEASE	hyperlipidaemia	2	1.4	0.036
GAD_DISEASE	Diabetes Mellitus. Type 1|Diabetes Mellitus. Type 2|Diabetic Angiopathies	2	1.4	0.044
GAD_DISEASE	Apoplexy|Brain Ischemia|Diabetes Complications|Hypertension|Stroke	2	1.4	0.044
GAD_DISEASE	cancer; thromboembolism. venous	2	1.4	0.044
GAD_DISEASE	coronary artery disease risk	2	1.4	0.044
GAD_DISEASE	Cardiovascular Diseases|Fam hyperbetalipoproteinaemia|Hyperlipoproteinemia Type II	2	1.4	0.044
GAD_DISEASE	sporadic inclusion body myositis	2	1.4	0.044
GAD_DISEASE	Carcinoma. Hepatocellular|Hepatitis B. Chronic|Liver Neoplasms	2	1.4	0.044
GAD_DISEASE	age-related maculopathy	2	1.4	0.044
GAD_DISEASE	Arrhythmogenic Right Ventricular Dysplasia|Death. Sudden. Cardiac|Sudden Cardiac Death	2	1.4	0.044
GAD_DISEASE	intrauterine growth restriction	2	1.4	0.044
GAD_DISEASE	Atherosclerosis|Carotid Artery Diseases	2	1.4	0.044
GAD_DISEASE	cholesterol. HDL; cholesterol. LDL; lathosterol	2	1.4	0.044
GAD_DISEASE	Carcinoma. Squamous Cell|Lymphatic Metastasis|Mouth Neoplasms	2	1.4	0.044
GAD_DISEASE	Hypertension|Pregnancy Complications. Cardiovascular	2	1.4	0.044
GAD_DISEASE	Recurrence|Thrombophilia|Venous Thrombosis	2	1.4	0.044
GAD_DISEASE	Cerebral Hemorrhage|Cerebral Hemorrhages|Cerebrovascular Disorders|Hypertension	2	1.4	0.044
GAD_DISEASE	Hyperlipidemia. Familial Combined|Mixed hyperlipidemia	2	1.4	0.044
GAD_DISEASE	exfoliation syndrome	2	1.4	0.044
GAD_DISEASE	Intracranial Thrombosis|Venous Thrombosis	2	1.4	0.044
GAD_DISEASE	fibrinogen myocardial infarct	2	1.4	0.044
GAD_DISEASE	fertility	2	1.4	0.044
GAD_DISEASE	diabetes	2	1.4	0.044

## Sheet: Copper
Category	Term	Genes	%	P-Value					Category	Term	Genes	%	P-Value					Category	Term	Genes	%	P-Value
GAD_DISEASE	Type 2 Diabetes| edema | rosiglitazone	53	33.3	2e-11					GAD_DISEASE_CLASS	PHARMACOGENOMIC	56	35.2	1.7e-09					KEGG_PATHWAY	Metabolic pathways	19	11.9	3.9e-19
GAD_DISEASE	null	31	19.5	1.7e-09					GAD_DISEASE_CLASS	CANCER	52	32.7	2.2e-05					KEGG_PATHWAY	Oxidative phosphorylation	11	6.9	0.00054
GAD_DISEASE	Alzheimer's disease	23	14.5	6.8e-05					GAD_DISEASE_CLASS	NEUROLOGICAL	49	30.8	1.5e-05					KEGG_PATHWAY	Parkinson's disease	9	5.7	0.00043
GAD_DISEASE	Alzheimer's Disease	21	13.2	3.4e-11					GAD_DISEASE_CLASS	IMMUNE	45	28.3	0.00073					KEGG_PATHWAY	Alzheimer's disease	8	5	6.9e-06
GAD_DISEASE	atherosclerosis	18	11.3	3.5e-08					GAD_DISEASE_CLASS	UNKNOWN	41	25.8	3.3e-09					KEGG_PATHWAY	Non-alcoholic fatty liver disease (NAFLD)	8	5	3e-05
GAD_DISEASE	macular degeneration	15	9.4	1.1e-07					GAD_DISEASE_CLASS	OTHER	40	25.2	8.3e-09					KEGG_PATHWAY	Huntington's disease	8	5	4.7e-05
GAD_DISEASE	longevity	15	9.4	4.5e-05					GAD_DISEASE_CLASS	INFECTION	32	20.1	0.0084					KEGG_PATHWAY	Biosynthesis of antibiotics	8	5	6.2e-05
GAD_DISEASE	Lymphoma. Non-Hodgkin	14	8.8	6e-07					GAD_DISEASE_CLASS	RENAL	31	19.5	1.4e-05					KEGG_PATHWAY	Glycolysis / Gluconeogenesis	8	5	0.00079
GAD_DISEASE	Type 2 diabetes	14	8.8	3.3e-05					GAD_DISEASE_CLASS	AGING	26	16.4	2e-06					KEGG_PATHWAY	Carbon metabolism	7	4.4	5.1e-06
GAD_DISEASE	Obesity	14	8.8	4.3e-05					GAD_DISEASE_CLASS	VISION	23	14.5	4e-07					KEGG_PATHWAY	Pyruvate metabolism	6	3.8	0.0035
GAD_DISEASE	diabetes. type 2	14	8.8	0.00025					GAD_DISEASE_CLASS	REPRODUCTION	23	14.5	7.9e-05					KEGG_PATHWAY	Protein processing in endoplasmic reticulum	7	4.4	0.026
GAD_DISEASE	Asthma	14	8.8	0.00039					GAD_DISEASE_CLASS	NORMALVARIATION	14	8.8	0.0011					KEGG_PATHWAY	African trypanosomiasis	4	2.5	0.0097
GAD_DISEASE	Birth Weight|Leukemia|Leukemia. Myeloid. Acute|Precursor Cell Lymphoblastic Leukemia-Lymphoma	13	8.2	5.5e-07														KEGG_PATHWAY	Legionellosis	4	2.5	0.036
GAD_DISEASE	Meningeal Neoplasms|meningioma	13	8.2	6.5e-07
GAD_DISEASE	Hypercholesterolemia|LDLC levels	12	7.5	2e-06
GAD_DISEASE	Coronary Disease	12	7.5	1.5e-05
GAD_DISEASE	atherosclerosis. coronary	11	6.9	1.9e-06
GAD_DISEASE	cognitive trait	10	6.3	1.6e-06
GAD_DISEASE	Aging/ Telomere Length	10	6.3	1.7e-06
GAD_DISEASE	metabolic syndrome	10	6.3	2.5e-05
GAD_DISEASE	kidney failure. chronic	10	6.3	4.4e-05
GAD_DISEASE	Recurrence|Venous Thromboembolism	9	5.7	6.3e-08
GAD_DISEASE	Brain Ischemia|Hypertension|Osteoporosis|Stroke	9	5.7	1.4e-07
GAD_DISEASE	Cardiovascular Diseases	9	5.7	0.00041
GAD_DISEASE	plasma HDL-C levels	8	5	9.4e-08
GAD_DISEASE	Cardiovascular Diseases|	8	5	3e-06
GAD_DISEASE	Coronary Disease|Coronary heart disease	8	5	3.3e-06
GAD_DISEASE	myocardial infarct	8	5	0.00014
GAD_DISEASE	patent ductus arteriosus	8	5	0.00022
GAD_DISEASE	Lipids	8	5	0.00084
GAD_DISEASE	Coronary Heart Disease	7	4.4	9.8e-06
GAD_DISEASE	Coronary Disease|Coronary heart disease|Inflammation|Insulin Resistance	7	4.4	1.8e-05
GAD_DISEASE	cardiovascular disease	7	4.4	1.8e-05
GAD_DISEASE	Amyotrophic Lateral Sclerosis|	7	4.4	3.2e-05
GAD_DISEASE	restenosis	7	4.4	3.5e-05
GAD_DISEASE	pregnancy loss	7	4.4	8.4e-05
GAD_DISEASE	Brain Ischemia|Stroke	7	4.4	0.00028
GAD_DISEASE	lipoprotein	6	3.8	7.1e-07
GAD_DISEASE	Cerebral Palsy	6	3.8	1.5e-05
GAD_DISEASE	Hyperlipidemias	6	3.8	3.9e-05
GAD_DISEASE	cardiovascular	6	3.8	5.5e-05
GAD_DISEASE	Coronary Artery Disease|	6	3.8	0.00012
GAD_DISEASE	dementia	6	3.8	0.00036
GAD_DISEASE	preeclampsia	6	3.8	0.00069
GAD_DISEASE	Acute Coronary Syndrome|	6	3.8	0.00069
GAD_DISEASE	Pre-Eclampsia	6	3.8	0.00098
GAD_DISEASE	Migraine Disorders	6	3.8	0.0016
GAD_DISEASE	body mass; triglycerides; cholesterol. total; blood pressure; leptin; apoA1; apoA2; fasting blood sugar; fasting blood sugar	5	3.1	9.1e-07
GAD_DISEASE	myocardial infarct; cholesterol. HDL; triglycerides; atherosclerosis. coronary; macular degeneration; colorectal cancer	5	3.1	9.4e-06
GAD_DISEASE	cholesterol cholesterol. HDL cholesterol. LDL lipoprotein triglycerides	5	3.1	9.4e-06
GAD_DISEASE	Diseases in Twins|Obstetric Labor. Premature	5	3.1	1.2e-05
GAD_DISEASE	Myocardial ischemia	5	3.1	2.1e-05
GAD_DISEASE	Coronary Disease|Hyperlipoproteinemia Type II	5	3.1	3.2e-05
GAD_DISEASE	carotid atherosclerosis	5	3.1	3.9e-05
GAD_DISEASE	cardiovascular risk	5	3.1	5.7e-05
GAD_DISEASE	lipid metabolism	5	3.1	8.1e-05
GAD_DISEASE	Hypertriglyceridemia	5	3.1	0.00011
GAD_DISEASE	cognitive function	5	3.1	0.00022
GAD_DISEASE	nephropathy. diabetic	5	3.1	0.00025
GAD_DISEASE	LDL cholesterol	5	3.1	0.00035
GAD_DISEASE	Apoplexy|Stroke	5	3.1	0.00039
GAD_DISEASE	Venous Thrombosis	5	3.1	0.00052
GAD_DISEASE	heart disease. ischemic	5	3.1	0.00069
GAD_DISEASE	diabetic nephropathy	5	3.1	0.0009
GAD_DISEASE	Hypercholesterolemia	5	3.1	0.00097
GAD_DISEASE	cholesterol. HDL triglycerides	4	2.5	4.4e-05
GAD_DISEASE	coronary atherosclerosis	4	2.5	9.3e-05
GAD_DISEASE	Dementia. Vascular	4	2.5	0.00013
GAD_DISEASE	Brain Ischemia	4	2.5	0.00022
GAD_DISEASE	gallstones	4	2.5	0.00027
GAD_DISEASE	Angina Pectoris|Myocardial Infarction|Obesity|Recurrence	4	2.5	0.0005
GAD_DISEASE	Apoplexy|Myocardial ischemia|Stroke	4	2.5	0.0006
GAD_DISEASE	Cholesterol. total	4	2.5	0.00095
GAD_DISEASE	Cerebral Palsy|	4	2.5	0.00095
GAD_DISEASE	Choroidal Neovascularization|Macular Degeneration	4	2.5	0.0011
GAD_DISEASE	brain hemorrhage	4	2.5	0.0011
GAD_DISEASE	intima-media thickness	4	2.5	0.0011
GAD_DISEASE	cerebrovascular disease; sickle cell anemia	4	2.5	0.0011
GAD_DISEASE	cholesterol. HDL; triglycerides; cholesterol. LDL; cholesterol. total; glucose; stroke; carotid artery intima-media thickness	3	1.9	0.00026
GAD_DISEASE	cholesterol cholesterol. HDL triglycerides	3	1.9	0.00052
GAD_DISEASE	hyperlipidaemia	3	1.9	0.00052
GAD_DISEASE	cholesterol; cholesterol. HDL; cholesterol. LDL	3	1.9	0.00052
GAD_DISEASE	Alzheimer's disease; triglycerides; atherosclerosis. coronary	3	1.9	0.00052
GAD_DISEASE	atherosclerosis. coronary; lipoprotein	3	1.9	0.00052
GAD_DISEASE	cholesterol; cholesterol. HDL; triglycerides; cholesterol. LDL; lipoprotein	3	1.9	0.00052
GAD_DISEASE	Alzheimer's disease; chronic obstructive pulmonary disease/COPD	3	1.9	0.00052
GAD_DISEASE	Amyloid Neuropathies. Familial	3	1.9	0.00086
GAD_DISEASE	atherosclerosis. coronary; diabetes. type 2; lipids; stroke. ischemic	3	1.9	0.0013
GAD_DISEASE	Metabolic Syndrome X|Obesity. Abdominal	3	1.9	0.0013
GAD_DISEASE	Cholesterol. HDL/blood*	3	1.9	0.0013
GAD_DISEASE	Heart Diseases|Hypercholesterolemia|Hypertension	3	1.9	0.0013
GAD_DISEASE	Chronic renal failure|Kidney Failure. Chronic	19	11.9	0.002
GAD_DISEASE	Lung Cancer	14	8.8	0.0038
GAD_DISEASE	Breast Cancer	14	8.8	0.0041
GAD_DISEASE	hypertension	13	8.2	0.033
GAD_DISEASE	Myocardial Infarction	12	7.5	0.012
GAD_DISEASE	Multiple Sclerosis	11	6.9	0.047
GAD_DISEASE	Colorectal Cancer	9	5.7	0.048
GAD_DISEASE	Chorioamnionitis|Fetal Membranes. Premature Rupture|Infection of amniotic sac and membranes	8	5	0.0019
GAD_DISEASE	Chorioamnionitis|Fetal Membranes. Premature Rupture|Infection of amniotic sac and membranes|Obstetric Labor. Premature|Pre-Eclampsia|Premature Birth	8	5	0.0019
GAD_DISEASE	Parkinson's disease	7	4.4	0.0022
GAD_DISEASE	plasma HDL cholesterol (HDL-C) levels	7	4.4	0.03
GAD_DISEASE	normal variation	7	4.4	0.049
GAD_DISEASE	Lupus Erythematosus. Systemic|Systemic lupus erythematosus	6	3.8	0.016
GAD_DISEASE	diabetes. type 1	6	3.8	0.034
GAD_DISEASE	Parkinson's Disease	6	3.8	0.045
GAD_DISEASE	stroke. ischemic	5	3.1	0.002
GAD_DISEASE	pregnancy loss. recurrent	5	3.1	0.002
GAD_DISEASE	Hepatitis C. Chronic|Liver Cirrhosis	5	3.1	0.0038
GAD_DISEASE	cognitive ability	5	3.1	0.0068
GAD_DISEASE	Coronary Disease|Coronary heart disease|Myocardial Infarction	5	3.1	0.0098
GAD_DISEASE	pharmacogenetic studies	5	3.1	0.018
GAD_DISEASE	Hepatitis C|Remission. Spontaneous	5	3.1	0.021
GAD_DISEASE	Glomerulonephritis. IGA	5	3.1	0.023
GAD_DISEASE	lipid levels	4	2.5	0.0018
GAD_DISEASE	Coronary Artery Disease|Myocardial Infarction	4	2.5	0.0025
GAD_DISEASE	nephropathy in other diseases	4	2.5	0.0033
GAD_DISEASE	HDL cholesterol	4	2.5	0.0036
GAD_DISEASE	retinopathy. diabetic	4	2.5	0.0036
GAD_DISEASE	thrombosis	4	2.5	0.0046
GAD_DISEASE	thromboembolism. venous	4	2.5	0.0067
GAD_DISEASE	inflammatory bowel disease	4	2.5	0.012
GAD_DISEASE	Apoplexy|Brain Ischemia|Stroke	4	2.5	0.014
GAD_DISEASE	blood pressure. arterial	4	2.5	0.016
GAD_DISEASE	Menopause	4	2.5	0.017
GAD_DISEASE	memory impairment	3	1.9	0.0018
GAD_DISEASE	cholesterol; apoA-IV; apoE; triacylglycerols	3	1.9	0.0018
GAD_DISEASE	cholesterol. HDL; triglycerides	3	1.9	0.0018
GAD_DISEASE	Haemolytic-uraemic syndrome|Hemolytic-Uremic Syndrome	3	1.9	0.0018
GAD_DISEASE	Geographic Atrophy|Macular Degeneration	3	1.9	0.0018
GAD_DISEASE	Abortion. Spontaneous|Thrombosis	3	1.9	0.0024
GAD_DISEASE	glomerulonephritis	3	1.9	0.0024
GAD_DISEASE	Cardiovascular Diseases|Obesity|Virilism	3	1.9	0.0024
GAD_DISEASE	age-related macular degeneration	3	1.9	0.0024
GAD_DISEASE	Hyperuricemia	3	1.9	0.0024
GAD_DISEASE	Hypertension|Stroke	3	1.9	0.0024
GAD_DISEASE	Thrombophilia	3	1.9	0.003
GAD_DISEASE	Choroidal Neovascularization|Geographic Atrophy	3	1.9	0.003
GAD_DISEASE	atypical hemolytic uremic syndrome	3	1.9	0.003
GAD_DISEASE	hypertension. pregnancy induced preeclampsia	3	1.9	0.0038
GAD_DISEASE	thrombophilia and vascular disease	3	1.9	0.0038
GAD_DISEASE	Obesity|Vascular Diseases	3	1.9	0.0038
GAD_DISEASE	Anemia. Sickle Cell|beta Thalassemia|beta-Thalassemia|Blood Coagulation Disorders. Inherited|Sickle cell anemia|Vascular Diseases	3	1.9	0.0038
GAD_DISEASE	Biliary calculi|Gallstones	3	1.9	0.0046
GAD_DISEASE	Kidney Failure	3	1.9	0.0064
GAD_DISEASE	Dyslipidemias	3	1.9	0.0064
GAD_DISEASE	beta-thalassemia	3	1.9	0.0064
GAD_DISEASE	Macular Degeneration|Vision. Low	3	1.9	0.0064
GAD_DISEASE	Hemolytic-Uremic Syndrome	3	1.9	0.0074
GAD_DISEASE	osteonecrosis	3	1.9	0.0074
GAD_DISEASE	epilepsy. temporal lobe	3	1.9	0.0074
GAD_DISEASE	antiphospholipid syndrome	3	1.9	0.0074
GAD_DISEASE	hyperlipidemia	3	1.9	0.0074
GAD_DISEASE	cerebrovascular disease	3	1.9	0.0085
GAD_DISEASE	hearing loss/deafness	3	1.9	0.0085
GAD_DISEASE	hypertension. pregnancy induced	3	1.9	0.0085
GAD_DISEASE	atherosclerosis. carotid	3	1.9	0.0085
GAD_DISEASE	Hyperlipidemias|Hypertension	3	1.9	0.0085
GAD_DISEASE	recurrent pregnancy loss	3	1.9	0.0097
GAD_DISEASE	fetal loss. late	3	1.9	0.0097
GAD_DISEASE	Pregnancy Complications	3	1.9	0.0097
GAD_DISEASE	Acute Coronary Syndrome|Inflammation	3	1.9	0.011
GAD_DISEASE	Hemorrhagic Disorders	3	1.9	0.011
GAD_DISEASE	Diabetic Nephropathies|Diabetic Nephropathy	3	1.9	0.011
GAD_DISEASE	Meningococcal Infections	3	1.9	0.012
GAD_DISEASE	Diabetes Mellitus. Type 1|Diabetes Mellitus. Type 2|Diabetic Retinopathy	3	1.9	0.016
GAD_DISEASE	vascular disease	3	1.9	0.016
GAD_DISEASE	thrombosis. deep vein	3	1.9	0.018
GAD_DISEASE	Cerebral Infarction	3	1.9	0.018
GAD_DISEASE	Perioperative genomic profiles	3	1.9	0.02
GAD_DISEASE	Albuminuria|Inflammation|Kidney Diseases	3	1.9	0.023
GAD_DISEASE	heart disease	3	1.9	0.04
GAD_DISEASE	kidney transplant complications	3	1.9	0.04
GAD_DISEASE	cholesterol; cholesterol. HDL; triglycerides; cholesterol. LDL; lipids	2	1.3	0.019
GAD_DISEASE	lipids triglycerides	2	1.3	0.019
GAD_DISEASE	alpha-Thalassemia|Anemia. Hypochromic	2	1.3	0.019
GAD_DISEASE	familial amyloid polyneuropathy	2	1.3	0.019
GAD_DISEASE	Arteriosclerosis|Cardiovascular Diseases	2	1.3	0.019
GAD_DISEASE	Dyslipidemias|Thalassemia	2	1.3	0.019
GAD_DISEASE	lipids; glucose; atherosclerosis	2	1.3	0.019
GAD_DISEASE	Carcinoma. Squamous Cell|Lymphatic Metastasis|Mouth Neoplasms|Oropharyngeal Neoplasms	2	1.3	0.019
GAD_DISEASE	Alzheimer Disease|Down Syndrome|	2	1.3	0.019
GAD_DISEASE	apoAI	2	1.3	0.019
GAD_DISEASE	type III hyperlipoproteinemia	2	1.3	0.019
GAD_DISEASE	lipoprotein. LDL	2	1.3	0.019
GAD_DISEASE	Albuminuria|Alpha Thalassemia|alpha-Thalassemia|Anemia. Sickle Cell|Sickle cell anemia	2	1.3	0.019
GAD_DISEASE	cholesterol; lipids	2	1.3	0.019
GAD_DISEASE	hemoglobin disorders	2	1.3	0.019
GAD_DISEASE	Disease Progression	2	1.3	0.019
GAD_DISEASE	arterial disease. renal	2	1.3	0.019
GAD_DISEASE	alpha-Thalassemia|Anemia. Sickle Cell|Glucosephosphate Dehydrogenase Deficiency|Hemolysis|Stroke	2	1.3	0.019
GAD_DISEASE	Hyperlipoproteinemia Type IV	2	1.3	0.019
GAD_DISEASE	insulin; lipoproteins; C-peptide; proinsulin	2	1.3	0.019
GAD_DISEASE	PAI-1 levels	2	1.3	0.028
GAD_DISEASE	Pulmonary Embolism|Recurrence	2	1.3	0.028
GAD_DISEASE	cholesterol. HDL; cholesterol. LDL; apoA1; apoB	2	1.3	0.028
GAD_DISEASE	Choroid Diseases|Macular Degeneration	2	1.3	0.028
GAD_DISEASE	lipids; left ventricular mass; aortic gradient; aortic valve stenosis	2	1.3	0.028
GAD_DISEASE	diabetes. type 2; lipoprotein	2	1.3	0.028
GAD_DISEASE	Hepatitis C|Liver Cirrhosis|Liver Cirrhosis. Alcoholic	2	1.3	0.028
GAD_DISEASE	triglycerides; insulin; lipoproteins; apoB; apoC-III	2	1.3	0.028
GAD_DISEASE	BMI rosiglitazone or pioglitazone	2	1.3	0.028
GAD_DISEASE	alpha-Thalassemia|Anemia|Glucosephosphate Dehydrogenase Deficiency|Malaria. Falciparum|Sickle Cell Trait	2	1.3	0.028
GAD_DISEASE	lipoprotein; lipids	2	1.3	0.028
GAD_DISEASE	hypoalphalipoproteinemia	2	1.3	0.028
GAD_DISEASE	triglycerides; atherosclerosis. coronary; hypertriglyceridemia	2	1.3	0.028
GAD_DISEASE	serum lipids	2	1.3	0.028
GAD_DISEASE	Cardiovascular Diseases|Hyperlipoproteinemia Type II	2	1.3	0.028
GAD_DISEASE	Apoplexy|Stroke|Thrombosis	2	1.3	0.028
GAD_DISEASE	cholesterol. LDL; cholesterol. total	2	1.3	0.028
GAD_DISEASE	paraoxonase-1 specific activity	2	1.3	0.028
GAD_DISEASE	Carotid Artery Diseases|Hypertension	2	1.3	0.028
GAD_DISEASE	lipid metabolism disorders; hyperlipidemia	2	1.3	0.028
GAD_DISEASE	Cervical dystonia	2	1.3	0.028
GAD_DISEASE	Coronary Restenosis|Coronary Stenosis|Diabetes Complications	2	1.3	0.037
GAD_DISEASE	cholesterol; coronary heart disease; lipoproteins	2	1.3	0.037
GAD_DISEASE	Choroidal Neovascularization|Retinal Drusen|Wet Macular Degeneration	2	1.3	0.037
GAD_DISEASE	Budd-Chiari syndrome liver transplant portal vein thrombosis	2	1.3	0.037
GAD_DISEASE	fetal loss | thrombophilia	2	1.3	0.037
GAD_DISEASE	Antiphospholipid Syndrome|Thrombosis	2	1.3	0.037
GAD_DISEASE	Hepatolenticular Degeneration	2	1.3	0.037
GAD_DISEASE	stroke. ischemic; stroke. hemorrhagic	2	1.3	0.037
GAD_DISEASE	Neurodegenerative Diseases	2	1.3	0.037
GAD_DISEASE	Carcinoma. Hepatocellular|Liver Cirrhosis|Thrombosis	2	1.3	0.037
GAD_DISEASE	Rett Syndrome	2	1.3	0.037
GAD_DISEASE	thrombosis. cerebral	2	1.3	0.037
GAD_DISEASE	Spinal Cord Injuries	2	1.3	0.037
GAD_DISEASE	human fertility	2	1.3	0.037
GAD_DISEASE	Alzheimer's disease; vascular dementia	2	1.3	0.037
GAD_DISEASE	hemolytic uremic syndrome	2	1.3	0.037
GAD_DISEASE	cerebral amyloid angiopathy	2	1.3	0.046
GAD_DISEASE	polycystic ovary syndrome; pregnancy loss. recurrent	2	1.3	0.046
GAD_DISEASE	Hearing Loss. Sudden|Thrombosis	2	1.3	0.046
GAD_DISEASE	Cardiovascular Diseases|Myocardial Infarction|Recurrence	2	1.3	0.046
GAD_DISEASE	cholesterol. HDL; cholesterol. LDL; lathosterol	2	1.3	0.046
GAD_DISEASE	preeclampsia; hypertension. gestational	2	1.3	0.046
GAD_DISEASE	Hypertension|Pregnancy Complications. Cardiovascular	2	1.3	0.046
GAD_DISEASE	alpha 1-Antitrypsin Deficiency|Pulmonary Disease. Chronic Obstructive	2	1.3	0.046
GAD_DISEASE	age-related maculopathy	2	1.3	0.046
GAD_DISEASE	Diseases in Twins|Macular Degeneration|Retinal Drusen	2	1.3	0.046
GAD_DISEASE	coronary artery disease risk	2	1.3	0.046
GAD_DISEASE	Atherosclerosis|Carotid Artery Diseases	2	1.3	0.046
GAD_DISEASE	Aneurysm. Dissecting|Aortic Aneurysm. Thoracic|Hypertension	2	1.3	0.046
GAD_DISEASE	Cerebral Hemorrhage|Cerebral Hemorrhages|Cerebrovascular Disorders|Hypertension	2	1.3	0.046
GAD_DISEASE	exfoliation syndrome	2	1.3	0.046
GAD_DISEASE	Recurrence|Thrombophilia|Venous Thrombosis	2	1.3	0.046
GAD_DISEASE	Hyperlipidemia. Familial Combined|Mixed hyperlipidemia	2	1.3	0.046
GAD_DISEASE	Atherosclerosis|Pregnancy Complications. Cardiovascular|Pregnancy Complications. Hematologic|Retinal Artery Occlusion|Retinal Vein Occlusion|Thrombophilia|Thrombosis	2	1.3	0.046
GAD_DISEASE	Hyperlipoproteinemia Type III|Hypertriglyceridemia	2	1.3	0.046
GAD_DISEASE	Plasma Lipid Levels	2	1.3	0.046
GAD_DISEASE	Cardiovascular Diseases|Fam hyperbetalipoproteinaemia|Hyperlipoproteinemia Type II	2	1.3	0.046
GAD_DISEASE	Apoplexy|Brain Ischemia|Diabetes Complications|Hypertension|Stroke	2	1.3	0.046
GAD_DISEASE	familial combined hyperlipidemia	2	1.3	0.046
GAD_DISEASE	ischemia	2	1.3	0.046
GAD_DISEASE	Lewy Body Disease	2	1.3	0.046
GAD_DISEASE	Hypertension. Pregnancy-Induced	2	1.3	0.046

## Sheet: NADH
Category	Term	Genes	%	P-Value					Category	Term	Genes	%	P-Value					Category	Term	Genes	%	P-Value
GAD_DISEASE	Acquired Immunodeficiency Syndrome|Disease Progression	69	44.8	1.1e-45					GAD_DISEASE_CLASS	INFECTION	77	50	5.3e-29					KEGG_PATHWAY	Metabolic pathways	124	80.5	1e-79
GAD_DISEASE	drug-related genes	40	26	3e-41					GAD_DISEASE_CLASS	NEUROLOGICAL	64	41.6	4.3e-12					KEGG_PATHWAY	Oxidative phosphorylation	44	28.6	1.2e-42
GAD_DISEASE	prostate cancer	32	20.8	6.6e-17					GAD_DISEASE_CLASS	PHARMACOGENOMIC	61	39.6	1.2e-11					KEGG_PATHWAY	Parkinson's disease	44	28.6	3e-41
GAD_DISEASE	cognitive trait	27	17.5	1.1e-28					GAD_DISEASE_CLASS	CANCER	60	39	3.3e-08					KEGG_PATHWAY	Alzheimer's disease	39	25.3	5.3e-31
GAD_DISEASE	Aging/ Telomere Length	27	17.5	1.4e-28					GAD_DISEASE_CLASS	AGING	38	24.7	6.7e-14					KEGG_PATHWAY	Non-alcoholic fatty liver disease (NAFLD)	37	24	3.3e-30
GAD_DISEASE	Lung Cancer	23	14.9	4.6e-08					GAD_DISEASE_CLASS	PSYCH	35	22.7	0.00038					KEGG_PATHWAY	Huntington's disease	37	24	2.9e-26
GAD_DISEASE	Breast Cancer	20	13	4.3e-06					GAD_DISEASE_CLASS	OTHER	34	22.1	1.3e-05					KEGG_PATHWAY	Biosynthesis of antibiotics	33	21.4	2.6e-20
GAD_DISEASE	breast cancer	19	12.3	2.3e-06					GAD_DISEASE_CLASS	REPRODUCTION	28	18.2	3.4e-07					KEGG_PATHWAY	Glycolysis / Gluconeogenesis	27	17.5	4.6e-28
GAD_DISEASE	chronic obstructive pulmonary disease	17	11	2.2e-06					GAD_DISEASE_CLASS	NORMALVARIATION	11	7.1	0.028					KEGG_PATHWAY	Carbon metabolism	21	13.6	3e-14
GAD_DISEASE	Colorectal Cancer	17	11	3.2e-06														KEGG_PATHWAY	Pyruvate metabolism	20	13	9.1e-23
GAD_DISEASE	Alcoholism	17	11	3e-05														KEGG_PATHWAY	Fatty acid degradation	15	9.7	2.1e-14
GAD_DISEASE	hypertension	17	11	0.0012														KEGG_PATHWAY	Steroid hormone biosynthesis	14	9.1	5.3e-11
GAD_DISEASE	lung cancer	16	10.4	0.00013														KEGG_PATHWAY	Metabolism of xenobiotics by cytochrome P450	14	9.1	1.4e-09
GAD_DISEASE	Bladder Cancer	16	10.4	0.00017														KEGG_PATHWAY	Valine. leucine and isoleucine degradation	12	7.8	1.1e-09
GAD_DISEASE	Alzheimer's Disease	14	9.1	1.9e-05														KEGG_PATHWAY	beta-Alanine metabolism	11	7.1	1.9e-10
GAD_DISEASE	esophageal adenocarcinoma	13	8.4	0.00014														KEGG_PATHWAY	Tyrosine metabolism	11	7.1	7.3e-10
GAD_DISEASE	patent ductus arteriosus	10	6.5	4.4e-06														KEGG_PATHWAY	Chemical carcinogenesis	11	7.1	3.1e-06
GAD_DISEASE	Parkinson's Disease	10	6.5	0.00017														KEGG_PATHWAY	Lysine degradation	10	6.5	5.9e-07
GAD_DISEASE	Lymphoma. Non-Hodgkin	10	6.5	0.00068														KEGG_PATHWAY	Drug metabolism - cytochrome P450	10	6.5	6.1e-06
GAD_DISEASE	Obesity|POF - Premature ovarian failure|POLYCYSTIC OVARIAN SYNDROME|Polycystic Ovary Syndrome|Primary Ovarian Insufficiency|Puberty. Delayed|Puberty. Precocious|Thrombophilia|Tobacco Use Disorder	10	6.5	0.0007														KEGG_PATHWAY	Histidine metabolism	9	5.8	4.5e-09
GAD_DISEASE	cognitive ability	9	5.8	9.6e-07														KEGG_PATHWAY	Tryptophan metabolism	9	5.8	8.1e-07
GAD_DISEASE	breast cancer|prostate cancer	8	5.2	2.1e-06														KEGG_PATHWAY	Retinol metabolism	9	5.8	3.1e-05
GAD_DISEASE	alcohol	8	5.2	4.3e-06														KEGG_PATHWAY	Citrate cycle (TCA cycle)	8	5.2	1.3e-06
GAD_DISEASE	hearing loss	8	5.2	2e-05														KEGG_PATHWAY	Cysteine and methionine metabolism	8	5.2	7.3e-06
GAD_DISEASE	alcohol consumption	8	5.2	0.00026														KEGG_PATHWAY	Arginine and proline metabolism	8	5.2	4.7e-05
GAD_DISEASE	respiratory activity following radiotherapy	7	4.5	3.4e-08														KEGG_PATHWAY	Glucagon signaling pathway	8	5.2	0.0032
GAD_DISEASE	Alzheimer Disease|Ataxia|Diabetes Mellitus. Type 2|Disease|Obesity|Parkinson Disease	7	4.5	4.3e-07														KEGG_PATHWAY	Propanoate metabolism	7	4.5	1.3e-05
GAD_DISEASE	Premature Birth	7	4.5	0.00036														KEGG_PATHWAY	Ovarian steroidogenesis	7	4.5	0.00036
GAD_DISEASE	POF - Premature ovarian failure|Primary Ovarian Insufficiency	6	3.9	8e-07														KEGG_PATHWAY	Butanoate metabolism	6	3.9	0.00015
GAD_DISEASE	Long QT Syndrome	6	3.9	7.6e-06														KEGG_PATHWAY	Glycerolipid metabolism	6	3.9	0.0054
GAD_DISEASE	alcohol dependence	6	3.9	2.6e-05														KEGG_PATHWAY	One carbon pool by folate	5	3.2	0.00054
GAD_DISEASE	Coronary Disease|Coronary heart disease|Diabetes mellitus	5	3.2	4.1e-08														KEGG_PATHWAY	Ascorbate and aldarate metabolism	5	3.2	0.0018
GAD_DISEASE	Alcoholism|Diseases in Twins|Flushing	5	3.2	4.1e-08														KEGG_PATHWAY	Phenylalanine metabolism	4	2.6	0.0041
GAD_DISEASE	drug dependence	5	3.2	2.8e-07														KEGG_PATHWAY	Steroid biosynthesis	4	2.6	0.0066
GAD_DISEASE	alcohol abuse; smoking behavior	5	3.2	1.4e-05														KEGG_PATHWAY	Glyoxylate and dicarboxylate metabolism	4	2.6	0.015
GAD_DISEASE	Head and Neck Neoplasms	5	3.2	8.9e-05														KEGG_PATHWAY	Alanine. aspartate and glutamate metabolism	4	2.6	0.031
GAD_DISEASE	alcohol abuse	5	3.2	0.00076														KEGG_PATHWAY	Glycine. serine and threonine metabolism	4	2.6	0.04
GAD_DISEASE	Alcoholic Intoxication. Chronic|Drug Allergy	4	2.6	3.5e-06														KEGG_PATHWAY	Porphyrin and chlorophyll metabolism	4	2.6	0.049
GAD_DISEASE	Optic Atrophy. Hereditary. Leber	4	2.6	3e-05														KEGG_PATHWAY	Folate biosynthesis	3	1.9	0.03
GAD_DISEASE	Genetic Diseases. Inborn|hearing impairment|Hearing Loss	4	2.6	0.00014
GAD_DISEASE	alcohol abuse cirrhosis. alcoholic pancreatitis. chronic	3	1.9	0.00027
GAD_DISEASE	Carcinoma. Squamous Cell|Mouth Neoplasms|Pharyngeal Neoplasms|Squamous cell carcinoma	3	1.9	0.00027
GAD_DISEASE	Leber hereditary optic neuropathy	3	1.9	0.00027
GAD_DISEASE	Optic Atrophy. Hereditary. Leber|Vision Disorders	3	1.9	0.00027
GAD_DISEASE	medicamentosa-like dermatitis. trichloroethylene	3	1.9	0.00027
GAD_DISEASE	cirrhosis; pancreatitis; esophageal cancer	3	1.9	0.00055
GAD_DISEASE	Alcoholic Liver Diseases|Alcoholism|Liver Diseases. Alcoholic	3	1.9	0.00055
GAD_DISEASE	Alcoholism|Bone necrosis|Liver Cirrhosis|Osteonecrosis|Pancreatitis. Alcoholic	3	1.9	0.00055
GAD_DISEASE	testicular germ cell tumour	3	1.9	0.0009
GAD_DISEASE	alcohol dependency	3	1.9	0.0013
GAD_DISEASE	Liver Cirrhosis. Alcoholic|Pancreatitis. Alcoholic	3	1.9	0.0019
GAD_DISEASE	menarche menopause	3	1.9	0.0019
GAD_DISEASE	heart muscle disease. alcoholic	3	1.9	0.0019
GAD_DISEASE	cirrhosis; pancreatitis	3	1.9	0.0032
GAD_DISEASE	Chronic renal failure|Kidney Failure. Chronic	17	11	0.013
GAD_DISEASE	null	17	11	0.018
GAD_DISEASE	Cleft Lip|Cleft Palate	11	7.1	0.0048
GAD_DISEASE	longevity	10	6.5	0.022
GAD_DISEASE	autism	9	5.8	0.022
GAD_DISEASE	Type 2 diabetes	9	5.8	0.023
GAD_DISEASE	plasma HDL cholesterol (HDL-C) levels	8	5.2	0.01
GAD_DISEASE	normal variation	8	5.2	0.019
GAD_DISEASE	Stomach Neoplasms	6	3.9	0.0047
GAD_DISEASE	Infection|Inflammation|Premature Birth	6	3.9	0.0072
GAD_DISEASE	Retinal Diseases	5	3.2	0.012
GAD_DISEASE	Glomerulonephritis. IGA	5	3.2	0.025
GAD_DISEASE	Connective Tissue Diseases|Fetal Diseases|Inflammation|Musculoskeletal Diseases|Pregnancy Complications. Hematologic|Premature Birth|Skin Diseases	5	3.2	0.035
GAD_DISEASE	Inflammation|Premature Birth	5	3.2	0.035
GAD_DISEASE	Carcinoma. Squamous Cell|Head and Neck Neoplasms|Squamous cell carcinoma	4	2.6	0.0062
GAD_DISEASE	POLYCYSTIC OVARIAN SYNDROME|Polycystic Ovary Syndrome	4	2.6	0.019
GAD_DISEASE	Spinal Dysraphism	4	2.6	0.02
GAD_DISEASE	polycystic ovary syndrome	4	2.6	0.025
GAD_DISEASE	pregnancy loss	4	2.6	0.038
GAD_DISEASE	Alcoholic Liver Diseases|Liver Diseases. Alcoholic	3	1.9	0.0039
GAD_DISEASE	Wounds and Injuries	3	1.9	0.0039
GAD_DISEASE	mamographic density	3	1.9	0.0057
GAD_DISEASE	Esophageal Neoplasms	3	1.9	0.0057
GAD_DISEASE	Pancreatitis. Alcoholic	3	1.9	0.0067
GAD_DISEASE	Neoplasms. Germ Cell and Embryonal|Testicular Neoplasms	3	1.9	0.0067
GAD_DISEASE	Alcoholism|Liver Cirrhosis. Alcoholic	3	1.9	0.0067
GAD_DISEASE	Heart Defects. Congenital|Spinal Dysraphism	3	1.9	0.0078
GAD_DISEASE	cirrhosis. alcoholic	3	1.9	0.01
GAD_DISEASE	Esophageal Neoplasms|Head and Neck Neoplasms|Laryngeal neoplasm|Laryngeal Neoplasms|Mouth Neoplasms|Oesophageal neoplasm|Pharyngeal Neoplasms	3	1.9	0.016
GAD_DISEASE	prostatic hyperplasia	3	1.9	0.019
GAD_DISEASE	Hypospadias	3	1.9	0.022
GAD_DISEASE	glaucoma. primary open-angle	3	1.9	0.032
GAD_DISEASE	Flushing|Hypersensitivity	2	1.3	0.019
GAD_DISEASE	alcoholism and alcoholic liver disease	2	1.3	0.019
GAD_DISEASE	Alcohol-Induced Disorders|Esophageal Neoplasms|Laryngeal Neoplasms|Oropharyngeal Neoplasms	2	1.3	0.019
GAD_DISEASE	acetaldehyde ethanol	2	1.3	0.019
GAD_DISEASE	body mass; insulin; polycystic ovary syndrome; hormone disturbance; sex hormones	2	1.3	0.019
GAD_DISEASE	Carcinoma. Squamous Cell|Cocarcinogenesis|Esophageal Neoplasms|Oesophageal neoplasm|Squamous cell carcinoma	2	1.3	0.019
GAD_DISEASE	alcohol abuse; liver disease. alcoholic	2	1.3	0.019
GAD_DISEASE	esophageal cancer; oropharyngolaryngeal cancers; stomach cancer	2	1.3	0.019
GAD_DISEASE	androgen. adrenal blood pressure. arterial body mass dementia glucose	2	1.3	0.019
GAD_DISEASE	triglycerides; blood pressure. arterial; antioxidant activity	2	1.3	0.019
GAD_DISEASE	Alcoholism|Unconscious State|Unconsciousness	2	1.3	0.019
GAD_DISEASE	Alcoholic Intoxication|Wounds and Injuries	2	1.3	0.019
GAD_DISEASE	alcohol elimination	2	1.3	0.019
GAD_DISEASE	Alcoholism|Carcinoma. Squamous Cell|Head and Neck Neoplasms|Squamous cell carcinoma	2	1.3	0.019
GAD_DISEASE	Leber's hereditary optic neuropathy	2	1.3	0.019
GAD_DISEASE	hereditary and sporadic prostate cancer susceptibility.	2	1.3	0.019
GAD_DISEASE	androgens endometrial cancer estrogens progesterone	2	1.3	0.029
GAD_DISEASE	atherosclerosis. coronary blood pressure. arterial cholesterol. HDL	2	1.3	0.029
GAD_DISEASE	mycophenolate mofetil	2	1.3	0.029
GAD_DISEASE	Carcinoma. Squamous Cell|Esophageal Neoplasms|Flushing|Oesophageal neoplasm|Squamous cell carcinoma	2	1.3	0.029
GAD_DISEASE	hepatitis. acute alcoholic	2	1.3	0.029
GAD_DISEASE	skin cancer; squamous cell carcinoma	2	1.3	0.029
GAD_DISEASE	Alcoholism|Carcinoma. Squamous Cell|Mouth Neoplasms	2	1.3	0.029
GAD_DISEASE	Smith-Lemli-Opitz Syndrome	2	1.3	0.038
GAD_DISEASE	Maduromycosis|Mycetoma	2	1.3	0.047
GAD_DISEASE	blood pressure. arterial; heart rate	2	1.3	0.047

## Sheet: Glutamic_Acid
Category	Term	Genes	%	P-Value					Category	Term	Genes	%	P-Value					Category	Term	Genes	%	P-Value
GAD_DISEASE	Schizophrenia	31	43.1	2e-20					GAD_DISEASE_CLASS	METABOLIC	48	66.7	4.1e-08					KEGG_PATHWAY	Metabolic pathways	31	43.1	1e-08
GAD_DISEASE	Weight Gain	25	34.7	2.3e-32					GAD_DISEASE_CLASS	PSYCH	33	45.8	3.9e-11					KEGG_PATHWAY	Glutamatergic synapse	28	38.9	1.8e-33
GAD_DISEASE	several psychiatric disorders	21	29.2	5e-18					GAD_DISEASE_CLASS	CHEMDEPENDENCY	33	45.8	0.00011					KEGG_PATHWAY	Neuroactive ligand-receptor interaction	22	30.6	4.7e-15
GAD_DISEASE	Acquired Immunodeficiency Syndrome|Disease Progression	17	23.6	4.8e-06					GAD_DISEASE_CLASS	NEUROLOGICAL	25	34.7	0.0032					KEGG_PATHWAY	Alanine. aspartate and glutamate metabolism	13	18.1	4.3e-17
GAD_DISEASE	Alcoholism	14	19.4	7.8e-07					GAD_DISEASE_CLASS	INFECTION	18	25	0.025					KEGG_PATHWAY	Nicotine addiction	11	15.3	8.1e-13
GAD_DISEASE	Bipolar Disorder	12	16.7	3.6e-06					GAD_DISEASE_CLASS	UNKNOWN	14	19.4	0.044					KEGG_PATHWAY	Amphetamine addiction	11	15.3	1.7e-10
GAD_DISEASE	Psychiatric Disorders	8	11.1	6.3e-08														KEGG_PATHWAY	Biosynthesis of amino acids	11	15.3	4.1e-10
GAD_DISEASE	alcohol consumption	8	11.1	3e-06														KEGG_PATHWAY	cAMP signaling pathway	11	15.3	6.7e-06
GAD_DISEASE	autism	8	11.1	0.0017														KEGG_PATHWAY	Arginine biosynthesis	10	13.9	2.4e-14
GAD_DISEASE	Bulimia	7	9.7	0.00025														KEGG_PATHWAY	Circadian entrainment	9	12.5	1.4e-06
GAD_DISEASE	smoking	5	6.9	0.0015														KEGG_PATHWAY	Biosynthesis of antibiotics	9	12.5	0.00046
GAD_DISEASE	Citalopram/adverse effects*	4	5.6	4.4e-07														KEGG_PATHWAY	2-Oxocarboxylic acid metabolism	8	11.1	4.9e-11
GAD_DISEASE	obsessive Compulsive Disorder	4	5.6	8.5e-05														KEGG_PATHWAY	Cocaine addiction	8	11.1	1.7e-07
GAD_DISEASE	Huntington's disease	3	4.2	0.002														KEGG_PATHWAY	Amyotrophic lateral sclerosis (ALS)	8	11.1	2e-07
GAD_DISEASE	schizophrenia; schizoaffective disorder; bipolar disorder	3	4.2	0.0023														KEGG_PATHWAY	Long-term potentiation	8	11.1	1.4e-06
GAD_DISEASE	Tobacco Use Disorder	24	33.3	0.013														KEGG_PATHWAY	Carbon metabolism	7	9.7	0.00042
GAD_DISEASE	Body Weight	6	8.3	0.049														KEGG_PATHWAY	Alcoholism	7	9.7	0.0042
GAD_DISEASE	Depression	5	6.9	0.0069														KEGG_PATHWAY	GABAergic synapse	6	8.3	0.00082
GAD_DISEASE	smoking cessation	4	5.6	0.038														KEGG_PATHWAY	Dopaminergic synapse	6	8.3	0.005
GAD_DISEASE	Creatinine	4	5.6	0.043														KEGG_PATHWAY	Long-term depression	5	6.9	0.0018
GAD_DISEASE	Amyotrophic Lateral Sclerosis	4	5.6	0.047														KEGG_PATHWAY	Retrograde endocannabinoid signaling	5	6.9	0.011
GAD_DISEASE	schizophrenia | autism	3	4.2	0.012														KEGG_PATHWAY	D-Glutamine and D-glutamate metabolism	4	5.6	2.5e-06
GAD_DISEASE	Spinal Dysraphism	3	4.2	0.034														KEGG_PATHWAY	Proximal tubule bicarbonate reclamation	4	5.6	0.00099
GAD_DISEASE	alcohol	3	4.2	0.044														KEGG_PATHWAY	Phenylalanine. tyrosine and tryptophan biosynthesis	3	4.2	0.00074
GAD_DISEASE	Albumins	3	4.2	0.048														KEGG_PATHWAY	Nitrogen metabolism	3	4.2	0.0094
GAD_DISEASE	anxiety disorder; depressive disorder. major; neuroticism	2	2.8	0.0097														KEGG_PATHWAY	Phenylalanine metabolism	3	4.2	0.0094
GAD_DISEASE	schizophrenia; d-serine	2	2.8	0.0097														KEGG_PATHWAY	Butanoate metabolism	3	4.2	0.023
GAD_DISEASE	alcoholism-related traits	2	2.8	0.0097														KEGG_PATHWAY	beta-Alanine metabolism	3	4.2	0.03
GAD_DISEASE	delirium tremens. alcohol withdrawal-induced; seizures. alcohol withdrawal-induced	2	2.8	0.0097														KEGG_PATHWAY	Tyrosine metabolism	3	4.2	0.037
GAD_DISEASE	body burden of methylmercury	2	2.8	0.015														KEGG_PATHWAY	Cysteine and methionine metabolism	3	4.2	0.043
GAD_DISEASE	methylmercury retention	2	2.8	0.029														KEGG_PATHWAY	Valine. leucine and isoleucine biosynthesis	2	2.8	0.034
GAD_DISEASE	2-thiothiazolidine-4-carboxylic acid levels	2	2.8	0.029
GAD_DISEASE	immunologic markers among vulcanization workers	2	2.8	0.029
GAD_DISEASE	berylliosis	2	2.8	0.048

## Sheet: Pyridoxal_phosphate
Category	Term	Genes	%	P-Value					Category	Term	Genes	%	P-Value					Category	Term	Genes	%	P-Value
GAD_DISEASE	Acquired Immunodeficiency Syndrome|Disease Progression	18	31	3.5e-09					GAD_DISEASE_CLASS	INFECTION	21	36.2	1.1e-05					KEGG_PATHWAY	Metabolic pathways	42	72.4	6.1e-27
GAD_DISEASE	Cleft Lip|Cleft Palate	8	13.8	0.00038														KEGG_PATHWAY	Biosynthesis of antibiotics	16	27.6	2e-12
GAD_DISEASE	Schizophrenia	8	13.8	0.018														KEGG_PATHWAY	Biosynthesis of amino acids	14	24.1	3.2e-16
GAD_DISEASE	several psychiatric disorders	5	8.6	0.02														KEGG_PATHWAY	Glycine. serine and threonine metabolism	13	22.4	4.3e-18
GAD_DISEASE	Spinal Dysraphism	4	6.9	0.0012														KEGG_PATHWAY	Carbon metabolism	10	17.2	3.4e-08
GAD_DISEASE	Metabolism	4	6.9	0.006														KEGG_PATHWAY	Alanine. aspartate and glutamate metabolism	8	13.8	1.8e-09
GAD_DISEASE	Weight Gain	4	6.9	0.011														KEGG_PATHWAY	2-Oxocarboxylic acid metabolism	7	12.1	6.5e-10
GAD_DISEASE	Hypercholesterolemia|LDLC levels	4	6.9	0.029														KEGG_PATHWAY	Cysteine and methionine metabolism	7	12.1	1.3e-07
GAD_DISEASE	1-carbon metabolism	3	5.2	0.001														KEGG_PATHWAY	Selenocompound metabolism	5	8.6	3.6e-06
GAD_DISEASE	Neural Tube Defects	3	5.2	0.011														KEGG_PATHWAY	Tryptophan metabolism	5	8.6	0.00012
GAD_DISEASE	anxiety disorder; depressive disorder. major; neuroticism	2	3.4	0.0069														KEGG_PATHWAY	Valine. leucine and isoleucine biosynthesis	4	6.9	1e-06
GAD_DISEASE	Cardiovascular Diseases|Carotid Artery Diseases|Coronary Disease|Coronary heart disease|Coronary Restenosis	2	3.4	0.0069														KEGG_PATHWAY	Phenylalanine metabolism	4	6.9	0.00017
GAD_DISEASE	Lymphoma. B-Cell|Lymphoma. Non-Hodgkin|Lymphoma. T-Cell	2	3.4	0.034														KEGG_PATHWAY	Arginine biosynthesis	4	6.9	0.00028
																		KEGG_PATHWAY	Tyrosine metabolism	4	6.9	0.0015
																		KEGG_PATHWAY	Sphingolipid metabolism	4	6.9	0.0035
																		KEGG_PATHWAY	Arginine and proline metabolism	4	6.9	0.0041
																		KEGG_PATHWAY	Phenylalanine. tyrosine and tryptophan biosynthesis	3	5.2	0.00041
																		KEGG_PATHWAY	Vitamin B6 metabolism	3	5.2	0.00062
																		KEGG_PATHWAY	Taurine and hypotaurine metabolism	3	5.2	0.0022
																		KEGG_PATHWAY	One carbon pool by folate	3	5.2	0.0074
																		KEGG_PATHWAY	Glyoxylate and dicarboxylate metabolism	3	5.2	0.013
																		KEGG_PATHWAY	Starch and sucrose metabolism	3	5.2	0.019

## Sheet: Flavin_adenine_dinucleotide
Category	Term	Genes	%	P-Value					Category	Term	Genes	%	P-Value					Category	Term	Genes	%	P-Value
GENETIC_ASSOCIATION_DB_DISEASE	breast cancer	7	8.6	0.0024					GENETIC_ASSOCIATION_DB_DISEASE_CLASS	CANCER	9	11,1	0.029					KEGG_PATHWAY	Valine, leucine and isoleucine degradation	6	7,4	9.1e-07
GENETIC_ASSOCIATION_DB_DISEASE	Parkinson's disease	6	7.4	0.00046					GENETIC_ASSOCIATION_DB_DISEASE_CLASS	NEUROLOGICAL	8	9,9	0.02					KEGG_PATHWAY	Glycine, serine and threonine metabolism	4	4,9	0.00029
GENETIC_ASSOCIATION_DB_DISEASE	Alzheimer's Disease	6	7.4	0.0062					GENETIC_ASSOCIATION_DB_DISEASE_CLASS	CHEMDEPENDENCY	6	7,4	0.0015					KEGG_PATHWAY	Fatty acid metabolism	4	4,9	0.00063
GENETIC_ASSOCIATION_DB_DISEASE	schizophrenia	6	7.4	0.014					GENETIC_ASSOCIATION_DB_DISEASE_CLASS	HEMATOLOGICAL	5	6,2	0.0056					KEGG_PATHWAY	Tryptophan metabolism	4	4,9	0.00063
GENETIC_ASSOCIATION_DB_DISEASE	migraine; migraine with aura	3	3.7	0.00054														KEGG_PATHWAY	Arginine and proline metabolism	4	4,9	0.0014
GENETIC_ASSOCIATION_DB_DISEASE	tardive dyskinesia	3	3.7	0.0073														KEGG_PATHWAY	Phenylalanine metabolism	3	3,7	0.0039
GENETIC_ASSOCIATION_DB_DISEASE	smoking behavior	3	3.7	0.016														KEGG_PATHWAY	Tyrosine metabolism	3	3,7	0.015
GENETIC_ASSOCIATION_DB_DISEASE	alcohol abuse	3	3.7	0.02
GENETIC_ASSOCIATION_DB_DISEASE	medium-chain acyl-CoA dehydrogenase deficiency	2	2.5	0.011
GENETIC_ASSOCIATION_DB_DISEASE	leukemia; leukemia. myelodysplastic (TRLIMDS)	2	2.5	0.026
GENETIC_ASSOCIATION_DB_DISEASE	lung cancer; homocysteine	2	2.5	0.036
GENETIC_ASSOCIATION_DB_DISEASE	restless legs syndrome	2	2.5	0.042
GENETIC_ASSOCIATION_DB_DISEASE	bladder cancer; cytogenetic studies	2	2.5	0.042
GENETIC_ASSOCIATION_DB_DISEASE	body mass obesity	2	2.5	0.047
