# Supplementary material for: A landscape for drug-target interactions based on network analysis
Source: PLoS One. 2021 Mar 17;16(3):e0247018. doi: 10.1371/journal.pone.0247018 (PMC7968663; doi:10.1371/journal.pone.0247018)
Supplement: S3 Table — (XLSX) [file pone.0247018.s003.xlsx]

## Sheet: Hoja1
Table S3.Collection of communities in the network and enrichment analysis.
Node	Community ID
Nitisinone	186
4-hydroxyphenylpyruvate_dioxygenase	186
Pyrazinamide	185
Fatty_acid_synthetase_I_(FASI)	185
Ethambutol	184
Probable_arabinosyltransferase_B	184
Probable_arabinosyltransferase_A	184
Probable_arabinosyltransferase_C	184
Dapsone	183
Dihydropteroate_synthase_1	183
Inactive_dihydropteroate_synthase_2	183
Botulinum_Toxin_Type_B	182
Vesicle-associated_membrane_protein_2	182
Vesicle-associated_membrane_protein_1	182
Synaptotagmin-2	182
Exenatide	181
Glucagon-like_peptide_1_receptor	181
Liraglutide	181
Teduglutide	181
Glucagon-like_peptide_2_receptor	181
Albiglutide	181
Dulaglutide	181
Lixisenatide	181
Semaglutide	181
Glucagon	181
Glucagon_receptor	181
Nelfinavir	180
HIV-1_protease	180
Ustekinumab	179
Interleukin-12_subunit_beta	179
Interleukin-23	179
Tildrakizumab	179
Risankizumab	179
Patisiran	178
Transthyretin_mRNA	178
Inotersen	178
Ivosidenib	177
Isocitrate_dehydrogenase_[NADP]_cytoplasmic	177
Fremanezumab	176
Calcitonin_gene-related_peptide_1	176
Calcitonin_gene-related_peptide_2	176
Galcanezumab	176
Erenumab	175
Calcitonin_gene-related_peptide_type_1_receptor	175
Burosumab	174
Fibroblast_growth_factor_23	174
Pentetic_acid	173
Transuranium_elements	173
Baloxavir_marboxil	172
Influenza_polymerase_acidic_proteins	172
Besilesomab	171
Carcinoembryonic_antigen	171
Bronopol	170
Thiol_groups	170
Carfilzomib	169
Proteasome_subunit_beta_type-5	169
Proteasome_subunit_beta_type-8	169
Proteasome_subunit_beta_type-9	169
Proteasome_subunit_beta_type-10	169
Proteasome_subunit_beta_type-1	169
Proteasome_subunit_beta_type-2	169
Bortezomib	169
Voretigene_neparvovec	168
Retinoid_isomerohydrolase	168
Equine_Botulinum_Neurotoxin_B_Immune_FAB2	167
Botulinum_neurotoxin_type_B	167
Equine_Botulinum_Neurotoxin_D_Immune_FAB2	166
Botulinum_neurotoxin_type_D	166
Equine_Botulinum_Neurotoxin_F_Immune_FAB2	165
Botulinum_neurotoxin_type_F	165
Equine_Botulinum_Neurotoxin_A_Immune_FAB2	164
Botulinum_neurotoxin_type_A	164
Equine_Botulinum_Neurotoxin_G_Immune_FAB2	163
Botulinum_neurotoxin_type_G	163
Equine_Botulinum_Neurotoxin_C_Immune_FAB2	162
Botulinum_neurotoxin_type_C1	162
Equine_Botulinum_Neurotoxin_E_Immune_FAB2	161
Botulinum_neurotoxin_type_E	161
Crotalus_adamanteus_antivenin	160
Group_10_secretory_phospholipase_A2	160
Agkistrodon_piscivorus_antivenin	160
Enasidenib	159
Isocitrate_dehydrogenase_[NADP],_mitochondrial	159
Nusinersen	158
Survival_motor_neuron_protein	158
Bezlotoxumab	157
Clostridium_difficile_Toxin_B	157
Macimorelin	156
Growth_hormone_secretagogue_receptor_type_1	156
Oxetacaine	155
Gastrin	155
Fingolimod	154
Sphingosine_1-phosphate_receptor_5	154
Asfotase_alfa	154
Sphingosine_1-phosphate_receptor_1	154
Pyrophosphate	154
Siponimod	154
Triclabendazole	153
Excretory_Secretory_(ES)_proteins	153
Polatuzumab_vedotin	152
B-cell_antigen_receptor_complex-associated_protein_beta_chain	152
Dupilumab	151
Interleukin-4_receptor_subunit_alpha	151
Citicoline	150
LicC_protein	150
Letermovir	149
Tripartite_terminase_subunit_2	149
Tripartite_terminase_subunit_1	149
Tripartite_terminase_subunit_3	149
Oprelvekin	148
Interleukin-11_receptor_subunit_alpha	148
Interferon_gamma-1b	147
Interferon_gamma_receptor_1	147
Interferon_gamma_receptor_2	147
Tecovirimat	146
Envelope_protein_F13	146
Romosozumab	145
Sclerostin	145
Guselkumab	144
Interleukin-23_subunit_alpha	144
Human_rabies_virus_immune_globulin	143
Rabies_lyssavirus	143
Tuberculin_Purified_Protein_Derivative	142
Toll-like_receptor_2	142
Lyme_disease_vaccine_(recombinant_OspA)	142
Human_Rho(D)_immune_globulin	141
Rhesus_blood_group_D_antigen	141
Asunaprevir	140
Hepatitis_C_virus_NS3_protease/helicase	140
Calmodulin	139
Prolow-density_lipoprotein_receptor-related_protein_1	139
Olopatadine	139
Protein_S100-A1	139
Protein_S100-B	139
Protein_S100-A12	139
Protein_S100-A13	139
Phytanoyl-CoA_dioxygenase,_peroxisomal	139
78_kDa_glucose-regulated_protein	139
Neomycin	139
Extracellular_calcium-sensing_receptor	139
Cinacalcet	139
Troponin_C,_skeletal_muscle	139
Amlexanox	139
Calreticulin	139
Calcium_Chloride	139
Antihemophilic_factor,_human_recombinant	139
Protein_ERGIC-53	139
Asialoglycoprotein_receptor_2	139
Multiple_coagulation_factor_deficiency_protein_2	139
Calcium	139
Cartilage_oligomeric_matrix_protein	139
Spectrin_beta_chain,_non-erythrocytic_1	139
Alkaline_phosphatase,_placental_type	139
Bone_morphogenetic_protein_4	139
Protocadherin-19	139
Matrix_Gla_protein	139
Calpastatin	139
Programmed_cell_death_protein_6	139
Prenylamine	139
Myosin_light_chain_kinase_2,_skeletal/cardiac_muscle	139
Caplacizumab	139
von_Willebrand_factor	139
Calnexin	139
Tenecteplase	139
Simoctocog_alfa	139
Antihemophilic_Factor_(Recombinant),_PEGylated	139
Calcium_Citrate	139
Calcineurin_B_homologous_protein_1	139
Peflin	139
Translationally-controlled_tumor_protein	139
Calcium_and_integrin-binding_family_member_2	139
Nucleobindin-1	139
Grancalcin	139
Calcium-dependent_secretion_activator_1	139
Calretinin	139
Calcyphosin	139
Neuronal_calcium_sensor_1	139
Calcium_and_integrin-binding_protein_1	139
Fibrillin-2	139
Regucalcin	139
Calsequestrin-1	139
Nucleobindin-2	139
Fibrillin-3	139
Calmodulin-3	139
Protein_S100-A16	139
Calcium-dependent_secretion_activator_2	139
Sorcin	139
SPARC	139
Calsequestrin-2	139
Protein_S100-A6	139
Calmodulin-2	139
Calreticulin-3	139
Neurexin-1	139
Calcium_Phosphate	139
Susoctocog_alfa	139
Efmoroctocog_alfa	139
Etelcalcetide	139
Calcium_levulinate	139
Lonoctocog_alfa	139
Moroctocog_alfa	139
Calcium_phosphate_dihydrate	139
Coccidioides_immitis_spherule	138
HLA-DR	138
HLA_class_I_histocompatibility_antigen,_A-3_alpha_chain	138
HLA_class_I_histocompatibility_antigen,_B-27_alpha_chain	138
HLA_class_I_histocompatibility_antigen,_A-2_alpha_chain	138
Aluminum_zirconium_octachlorohydrex_gly	137
Sweat_ducts	137
Chromium	136
Cytochrome_b5	136
Chromic_nitrate	136
Chromium_gluconate	136
Chromium_nicotinate	136
Chromous_sulfate	136
Tumor_necrosis_factor	135
Zoledronic_acid	135
Farnesyl_pyrophosphate_synthase	135
Geranylgeranyl_pyrophosphate_synthase	135
Hydroxylapatite	135
alpha1-acid_glycoprotein	135
Lenalidomide	135
Tumor_necrosis_factor_ligand_superfamily_member_11	135
Cadherin-5	135
Protein_cereblon	135
Miglitol	135
Maltase-glucoamylase,_intestinal	135
Neutral_alpha-glucosidase_C	135
Lysosomal_alpha-glucosidase	135
Neutral_alpha-glucosidase_AB	135
Vascular_endothelial_growth_factor_A	135
Alendronic_acid	135
Tyrosine-protein_phosphatase_non-receptor_type_4	135
Receptor-type_tyrosine-protein_phosphatase_S	135
Receptor-type_tyrosine-protein_phosphatase_epsilon	135
V-type_proton_ATPase_catalytic_subunit_A	135
Fibroblast_growth_factor_1	135
Ibandronate	135
Clodronic_acid	135
ADP/ATP_translocase_2	135
ADP/ATP_translocase_3	135
ADP/ATP_translocase_1	135
Sucrase-isomaltase,_intestinal	135
Nuclear_factor_kappa-light-chain-enhancer_of_activated_B_cells	135
Risedronic_acid	135
Interleukin-1_beta	135
Phylloquinone	135
Osteocalcin	135
Thalidomide	135
Etidronic_acid	135
Adenosine_triphosphate_(ATP)	135
Gliclazide	135
Tiludronic_acid	135
Tyrosine-protein_phosphatase_non-receptor_type_1	135
Transforming_growth_factor_beta-1	135
Sargramostim	135
Bone_marrow_proteoglycan	135
Interleukin-3_receptor_subunit_alpha	135
Syndecan-2	135
Granulocyte-macrophage_colony-stimulating_factor_receptor_subunit_alpha	135
Cytokine_receptor_common_subunit_beta	135
Olsalazine	135
Thiopurine_S-methyltransferase	135
Interferon_gamma	135
Ranibizumab	135
Glucosamine	135
Nuclear_factor_NF-kappa-B_p100_subunit	135
Chitosanase	135
Ginseng	135
Interleukin-6	135
Pidolic_Acid	135
Alpha-amylase_2B	135
Alpha-amylase_1	135
Pancreatic_alpha-amylase	135
Trefoil_factor_2	135
C-C_motif_chemokine_8	135
Angiogenin	135
Ig_lambda-1_chain_C_regions	135
Endo-1,4-beta-xylanase	135
Dissimilatory_copper-containing_nitrite_reductase	135
Chondroitinase-B	135
Ig_lambda_chain_V-II_region_MGC	135
Cytochrome_c2	135
Disintegrin_and_metalloproteinase_domain-containing_protein_28	135
Keratin-associated_protein_5-2	135
Orexin	135
Cytochrome_c'	135
Tromethamine	135
Autolysin	135
DNA_protection_during_starvation_protein	135
Biotin_synthase	135
Decorin	135
Cholera_enterotoxin_subunit_B	135
6-phosphogluconolactonase	135
Soluble_calcium-activated_nucleotidase_1	135
Lipoprotein_NlpI	135
Putative_glucose-6-phosphate_1-epimerase	135
Cobimetinib	135
Dual_specificity_mitogen-activated_protein_kinase_kinase_1	135
Gallium_nitrate	135
Protein-tyrosine-phosphatase	135
V-type_proton_ATPase_subunit_B,_brain_isoform	135
Canakinumab	135
Vorhyaluronidase_alfa	135
Hyaluronan	135
Anakinra	135
Interleukin-1_receptor_type_1	135
Rilonacept	135
Interleukin-1_alpha	135
Interleukin-1_receptor_antagonist_protein	135
Dual_specificity_mitogen-activated_protein_kinase_kinase_2	135
Denosumab	135
Golimumab	135
Chymopapain	135
Aflibercept	135
Placenta_growth_factor	135
Vascular_endothelial_growth_factor_B	135
Certolizumab_pegol	135
Pomalidomide	135
Trametinib	135
Siltuximab	135
TGF-beta_receptor_type-2	135
Foreskin_fibroblast_(neonatal)	135
Foreskin_keratinocyte_(neonatal)	135
Binimetinib	135
Mitogen-activated_protein_kinase_kinase_kinase_1	135
Emapalumab	135
Tagraxofusp	135
ADP-ribosylation_factor-like_protein_2	135
Adalimumab	135
Pamidronic_acid	135
Acarbose	135
Infliximab	135
Hyaluronidase_(ovine)	135
Thonzonium	134
V-type_proton_ATPase_subunit_C_1	134
Titanium_dioxide	133
Macrophage_receptor_MARCO	133
Silicon_dioxide	133
Secretin_human	132
Secretin_receptor	132
Urea_C-13	131
Urease	131
Urea_C-14	131
Protirelin	130
Thyrotropin_Releasing_Hormone_Receptor	130
Potassium_perchlorate	129
Sodium/iodide_cotransporter	129
Sutilain	128
Necrotic_Tissue	128
Tipiracil	127
Thymidine_phosphorylase	127
Iopodic_acid	126
Thyroxine_5-deiodinase	126
Daratumumab	125
ADP-ribosyl_cyclase_1	125
Alirocumab	124
Proprotein_convertase_subtilisin/kexin_type_9	124
Sacubitril	123
Neprilysin	123
Rolapitant	122
Neurokinin-1_Receptor_(NK1R)	122
Fosnetupitant	122
Bismuth_subcitrate_potassium	121
ATP-dependent_Clp_protease_ATP-binding_subunit_ClpX	121
Artesunate	120
Malaria_protein_EXP-1	120
Technetium_Tc-99m_tilmanocept	119
Macrophage_mannose_receptor_1	119
Pegloticase	118
Uric_acid	118
Rasburicase	118
Dasabuvir	117
Nonstructural_protein_5B_(NS5B)	117
Pyridoxine	116
Pyridoxal_kinase	116
Technetium_Tc-99m_pyrophosphate	115
Hydroxyapatite	115
Amorphous_calcium_phosphate	115
Eslicarbazepine_acetate	114
P2X_purinoceptor_4	114
Eslicarbazepine	114
Daclatasvir	113
Nonstructural_Protein_5A_(NS5A)	113
Elbasvir	113
Velpatasvir	113
Pibrentasvir	113
Ivabradine	112
Potassium/sodium_hyperpolarization-activated_cyclic_nucleotide-gated_channel_2	112
Dinutuximab	111
Ganglioside_GD2	111
Trimetazidine	110
3-ketoacyl-CoA_thiolase,_peroxisomal	110
Corticorelin_ovine_triflutate	109
Corticotropin-releasing_factor_receptor_1	109
Ampicillin	108
Penicillin-binding_protein_2a	108
Penicillin-binding_protein_1B	108
Penicillin-binding_protein_3	108
Penicillin-binding_protein_1A	108
Penicillin-binding_protein_2B	108
Solute_carrier_family_15_member_1	108
Solute_carrier_family_15_member_2	108
Phenoxymethylpenicillin	108
Penicillin_acylase	108
MecA_PBP2'_(penicillin_binding_protein_2')	108
D-alanyl-D-alanine_carboxypeptidase_DacB	108
Cefpiramide	108
Penicillin_binding_protein_2a	108
Peptidoglycan_synthase_FtsI	108
D-alanyl-D-alanine_carboxypeptidase_DacC	108
Ceftazidime	108
Penicillin-binding_protein_2	108
D-alanyl-D-alanine_endopeptidase	108
Loracarbef	108
Cefalotin	108
D-alanyl-D-alanine_carboxypeptidase	108
Beta-lactamase	108
Dicloxacillin	108
Cefotaxime	108
Solute_carrier_family_22_member_6	108
Solute_carrier_family_22_member_7	108
Solute_carrier_family_22_member_8	108
Solute_carrier_family_22_member_11	108
Copper_transport_protein_ATOX1	108
Cephalexin	108
Carbenicillin	108
Penicillin-binding_protein	108
Nafcillin	108
Cefixime	108
Oxacillin	108
Hetacillin	108
Meropenem	108
Clavulanic_acid	108
Cefaclor	108
Lysozyme_C	108
Ceforanide	108
Mezlocillin	108
Cyclacillin	108
Probenecid	108
Pannexin-1	108
Taste_receptor_type_2_member_16	108
Benzylpenicillin	108
Beta-lactamase_TEM	108
Amoxicillin	108
Azlocillin	108
Cefditoren	108
Cefuroxime	108
Cefapirin	108
Cefadroxil	108
Cloxacillin	108
D-alanyl-D-alanine_carboxypeptidase_DacA	108
Cefprozil	108
Penicillin-binding_protein_2x	108
Ceftriaxone	108
Cefamandole	108
Cefazolin	108
Interleukin-15	108
Penicillin-binding_protein_1C	108
Cefonicid	108
Cefoperazone	108
Cefotetan	108
Cefoxitin	108
Ceftizoxime	108
Cefradine	108
Cefepime	108
Ceftibuten	108
Cefpodoxime	108
Imipenem	108
Bacampicillin	108
Meticillin	108
Pivampicillin	108
Pivmecillinam	108
Tazobactam	108
Beta-lactamase_Ohio-1	108
Beta-lactamase_SHV-1	108
Ticarcillin	108
Sucrose	108
GDP-mannose_6-dehydrogenase	108
Amylosucrase	108
Taste_receptor_type_1_member_2	108
Nitric_oxide_synthase_oxygenase	108
Actin,_alpha_skeletal_muscle	108
Beta-glucosidase	108
Heme_oxygenase	108
Orange_carotenoid-binding_protein	108
Levansucrase	108
Septum_formation_protein_Maf	108
Beta-lactamase_CTX-M	108
tRNA-splicing_ligase_RtcB_homolog	108
Sucrose_porin	108
Beta-lactamase_CTX-M-27	108
Propyl_alcohol	108
Formaldehyde	108
Latamoxef	108
Ceftobiprole	108
MecA	108
Doripenem	108
Penicillin-binding_protein_4	108
Ceftolozane	108
Avibactam	108
Beta-lactamase_CTX-M-15	108
Extended-spectrum_beta-lactamase_PER-1	108
Beta-lactamase_SHV-2	108
Class_D_OXA-48_carbapenemase	108
Beta-lactamase_AmpC	108
Carbapenem-hydrolyzing_beta-lactamase_KPC	108
Carindacillin	108
Sulbactam	108
Vaborbactam	108
Beta-lactamase_(blaSHV)	108
Beta-lactamase_(KPC-2)	108
Beta-lactamase_(MIR-1)	108
Cefotiam	108
Cefmenoxime	108
Cefmetazole	108
Flucloxacillin	108
Ertapenem	108
Piperacillin	108
Aztreonam	108
Idelalisib	107
Phosphatidylinositol-4,5-bisphosphate_3-kinase_catalytic_subunit_delta_isoform_(P110δ)	107
Metreleptin	106
Leptin_receptor	106
Tavaborole	105
Cytosolic_leucyl-tRNA_synthetase	105
Nivolumab	104
Programmed_cell_death_protein_1	104
Pembrolizumab	104
Cemiplimab	104
Suvorexant	103
Orexin_receptor_type_1	103
Orexin_receptor_type_2	103
Secukinumab	102
Interleukin-17A	102
Ixekizumab	102
Ledipasvir	101
Nonstructural_protein_5A	101
Ombitasvir	101
Sofosbuvir	100
RNA-dependent_RNA-polymerase	100
Dimethyl_fumarate	99
Kelch-like_ECH-associated_protein_1	99
Transcription_factor_p65	99
Bedaquiline	98
ATP_synthase_subunit_c	98
Raxibacumab	97
Protective_antigen	97
Anthrax_immune_globulin_human	97
Linaclotide	96
Heat-stable_enterotoxin_receptor	96
Fidaxomicin	95
RNA_polymerase_sigma_factor	95
Brentuximab_vedotin	94
Tumor_necrosis_factor_receptor_superfamily_member_8	94
Folic_acid	93
Folate_receptor_gamma	93
Folate_receptor_alpha	93
Folate_receptor_beta	93
Lomitapide	92
Microsomal_triglyceride_transfer_protein_large_subunit	92
Viomycin	91
70S_ribosome	91
Sarecycline	91
Capreomycin	91
Carglumic_acid	90
Carbamoyl-phosphate_synthase_[ammonia],_mitochondrial	90
Fomivirsen	89
30_kDa_immediate-early_protein_2	89
45_kDa_immediate-early_protein_2	89
Velaglucerase_alfa	88
Glucosylceramidase	88
Stanozolol	87
Stanozolol_Binding_Protein_(STBP)	87
Low-affinity_glucocorticoid-binding_protein_(LAGS)	87
Sipuleucel-T	86
Prostatic_acid_phosphatase	86
Reslizumab	85
Interleukin-5	85
Mepolizumab	85
Etravirine	84
Gag-Pol_polyprotein	84
Elotuzumab	83
SLAM_family_member_7	83
Dapagliflozin	82
Sodium/glucose_cotransporter_2	82
Canagliflozin	82
Empagliflozin	82
Ertugliflozin	82
Simeprevir	81
NS3_protease	81
Glecaprevir	81
Ipilimumab	80
Cytotoxic_T-lymphocyte_protein_4	80
Eteplirsen	79
DMD-001_gene_(exon_51_target_site)	79
Abaloparatide	78
Parathyroid_hormone/parathyroid_hormone-related_peptide_receptor	78
Parathyroid_hormone	78
Parathyroid_hormone_2_receptor	78
Teriparatide	78
Mipomersen	77
mRNA_of_ApoB-100	77
Tetrachlorodecaoxide	76
Macrophage_erythroblast_attacher	76
Scavenger_receptor_cysteine-rich_type_1_protein_M130	76
Hepatitis_B_Immune_Globulin	75
HBsAg	75
Glatiramer	74
HLA_class_II_histocompatibility_antigen,_DRB1-1_beta_chain	74
Migalastat	73
Alpha-galactosidase_A	73
Belinostat	72
Histone_deacetylase	72
Panobinostat	72
Pirfenidone	71
Furin	71
Ixabepilone	70
Tubulin_beta-3_chain	70
Didecyldimethylammonium	69
Cyclopropane_mycolic_acid_synthase_2	69
Fructose	68
Bis(5'-adenosyl)-triphosphatase	68
Maltoporin	68
Timolol	67
Guanidine	67
Ribonuclease_pancreatic	67
Aldehyde_dehydrogenase,_mitochondrial	67
Arginase	67
Disks_large_homolog_4	67
Lysozyme	67
Guanidinoacetate_N-methyltransferase	67
Disulfiram	67
Dopamine_beta-hydroxylase	67
L-Glutamine	67
Amidophosphoribosyltransferase	67
Glutamine_synthetase	67
CTP_synthase_1	67
Azathioprine	67
Hypoxanthine-guanine_phosphoribosyltransferase	67
Ras-related_C3_botulinum_toxin_substrate_1	67
Mercaptopurine	67
Inosine-5'-monophosphate_dehydrogenase	67
GMP_synthase_[glutamine-hydrolyzing]	67
Creatine	67
Creatine_kinase_M-type	67
Sodium-_and_chloride-dependent_creatine_transporter_1	67
Creatine_kinase_U-type,_mitochondrial	67
Creatine_kinase_S-type,_mitochondrial	67
Creatine_kinase_B-type	67
L-Tryptophan	67
Tryptophan--tRNA_ligase,_mitochondrial	67
Tryptophan--tRNA_ligase,_cytoplasmic	67
Tryptophan--tRNA_ligase	67
5-O-phosphono-alpha-D-ribofuranosyl_diphosphate	67
Uridine-cytidine_kinase-like_1	67
Adenine_phosphoribosyltransferase	67
Orotate_phosphoribosyltransferase	67
Anthranilate_phosphoribosyltransferase	67
Isopropyl_alcohol	67
Subtilisin_BPN'	67
Thermolysin	67
Spliceosome_RNA_helicase_DDX39B	67
Glucarate_dehydratase	67
Transcription_termination/antitermination_protein_NusG	67
Pectate_lyase	67
Scaffolding_dockerin_binding_protein_A	67
Alr1529_protein	67
Hydrolase,_TatD_family	67
Trypsin-2	67
Adenosylhomocysteinase	67
Gag-Pro-Pol_polyprotein	67
mRNA-capping_enzyme	67
Growth/differentiation_factor_5	67
Ig_kappa_chain_V-IV_region_Len	67
L-xylulose_reductase	67
Peroxiredoxin-6	67
Tartrate-resistant_acid_phosphatase_type_5	67
GTP_cyclohydrolase_1	67
Aldehyde_oxidoreductase	67
Chitotriosidase-1	67
1,2-dihydroxy-3-keto-5-methylthiopentene_dioxygenase	67
Gag_polyprotein	67
L-amino-acid_oxidase	67
D-amino-acid_oxidase	67
Oxygen-insensitive_NAD(P)H_nitroreductase	67
Phenol	67
Nicotinate-nucleotide--dimethylbenzimidazole_phosphoribosyltransferase	67
Propanoic_acid	67
2-hydroxy-6-oxo-7-methylocta-2,4-dienoate_hydrolase	67
Alanine_racemase	67
Non-heme_chloroperoxidase	67
Gephyrin	67
Benzoic_Acid	67
Hydrogen_peroxide-inducible_genes_activator	67
Replication_protein	67
HTH-type_transcriptional_regulator_MalT	67
Tautomerase_PptA	67
Ribonuclease_UK114	67
Ras-related_protein_Rab-9A	67
Heat-labile_enterotoxin_B_chain	67
Cocaine_esterase	67
Chlorocatechol_1,2-dioxygenase	67
Hydroxyquinol_1,2-dioxygenase	67
Citric_acid	67
Tumor_necrosis_factor_ligand_superfamily_member_13B	67
Citrate_synthase,_mitochondrial	67
Heparan_sulfate_glucosamine_3-O-sulfotransferase_3A1	67
Isocitrate_dehydrogenase_[NADP]	67
Eosinophil_cationic_protein	67
Fumarate_hydratase_class_II	67
Macrophage_migration_inhibitory_factor	67
Tryptophan_synthase_alpha_chain	67
KHG/KDPG_aldolase	67
Intron-associated_endonuclease_1	67
Short_tail_fiber_protein	67
Beta-fructosidase	67
Putative_stringent_starvation_protein_A	67
Citrate_synthase	67
RNA_3'-terminal_phosphate_cyclase	67
U6_snRNA-associated_Sm-like_protein_LSm6	67
Pleckstrin_homology_domain-containing_family_A_member_1	67
Fe(3+)-binding_periplasmic_protein	67
Nicotinate-nucleotide_adenylyltransferase	67
Ribonucleoside-diphosphate_reductase_subunit_beta	67
Glutamine_synthetase_1	67
Glyoxalase_family_protein	67
Inosine_triphosphate_pyrophosphatase	67
Glycerol_uptake_operon_antiterminator_regulatory_protein	67
3-carboxy-cis,cis-muconate_cycloisomerase	67
Cell_division_protein_FtsZ	67
Uridine-cytidine_kinase_2	67
1-deoxy-D-xylulose_5-phosphate_reductoisomerase	67
Cytochrome_c_peroxidase	67
Invasin	67
Carboxypeptidase_B	67
Hexon_protein	67
Signal_recognition_particle_receptor_FtsY	67
N_utilization_substance_protein_B_homolog	67
Laccase_domain_protein_YfiH	67
Ribose-5-phosphate_isomerase_A	67
Pyruvate_decarboxylase	67
Beta-lactamase_2	67
Molybdenum_cofactor_guanylyltransferase	67
Carboxy-terminal_domain_RNA_polymerase_II_polypeptide_A_small_phosphatase_1	67
Hepatocyte_growth_factor-regulated_tyrosine_kinase_substrate	67
N5-carboxyaminoimidazole_ribonucleotide_mutase	67
Prostaglandin_F_synthase	67
Glucose-1-phosphate_thymidylyltransferase	67
Phenylbutyric_acid	67
Aromatic-amino-acid_aminotransferase	67
Belimumab	67
A/G-specific_adenine_glycosylase	67
Adenine	67
S-methyl-5'-thioadenosine_phosphorylase	67
5'-methylthioadenosine/S-adenosylhomocysteine_nucleosidase	67
Nucleoside_deoxyribosyltransferase-I	67
SRSF_protein_kinase_2	67
Holliday_junction_ATP-dependent_DNA_helicase_RuvB	67
Low_molecular_weight_phosphotyrosine_protein_phosphatase	67
Peroxisomal_trans-2-enoyl-CoA_reductase	67
Cycloserine	67
D-alanine--D-alanine_ligase_A	67
Nitric_Oxide	66
Guanylate_cyclase_soluble_subunit_alpha-2	66
Indoleamine_2,3-dioxygenase_1	66
Allopurinol	66
Xanthine_dehydrogenase/oxidase	66
Phenindione	66
Vitamin_K_epoxide_reductase_complex_subunit_1	66
Nitazoxanide	66
Pyruvate-flavodoxin_oxidoreductase	66
Cefdinir	66
Myeloperoxidase	66
PBP3	66
Levocarnitine	66
Solute_carrier_family_22_member_4	66
Carnitine_O-acetyltransferase	66
Peroxisomal_carnitine_O-octanoyltransferase	66
Carnitine_O-palmitoyltransferase_2,_mitochondrial	66
Carnitine_O-palmitoyltransferase_1,_liver_isoform	66
Solute_carrier_family_22_member_5	66
Mitochondrial_carnitine/acylcarnitine_carrier_protein_CACL	66
Mitochondrial_carnitine/acylcarnitine_carrier_protein	66
Pyridoxine-5'-phosphate_oxidase	66
Warfarin	66
Procaine	66
Monoamine_oxidase	66
Calcium-activated_potassium_channel	66
Lysophospholipase	66
Tranylcypromine	66
Amine_oxidase_[flavin-containing]_A	66
Amine_oxidase_[flavin-containing]_B	66
Tolazamide	66
Sulfonylurea_receptor_1,_Kir6.2	66
Clofazimine	66
Uncharacterized_oxidoreductase_CzcO-like	66
Bile_salt_export_pump	66
G_protein-activated_inward_rectifier_potassium_channel_4	66
Phenprocoumon	66
Glyburide	66
ATP-binding_cassette_sub-family_A_member_1	66
Mitochondrial_ATP-sensitive_potassium_channel	66
ATP-binding_cassette_sub-family_C_member_9	66
Isosorbide_Mononitrate	66
Selegiline	66
Perhexiline	66
Riboflavin	66
Riboflavin_kinase	66
Riboflavin_synthase	66
Flavin_reductase_(NADPH)	66
Procarbazine	66
Moclobemide	66
Nitric_oxide_synthase,_brain	66
Isocarboxazid	66
Acenocoumarol	66
Probucol	66
Pargyline	66
Cocarboxylase	66
Benzoylformate_decarboxylase	66
Pyruvate_oxidase	66
Pyruvate_dehydrogenase_E1_component	66
Carboxyethylarginine_synthase	66
Indole-3-pyruvate_decarboxylase	66
Transketolase_1	66
Acetolactate_synthase,_catabolic	66
FMN-dependent_NADH-azoreductase	66
Aminobenzoic_acid	66
p-hydroxybenzoate_hydroxylase	66
Ferrichrome-iron_receptor	66
Glycolic_acid	66
Glycine_oxidase	66
Glucose-6-phosphate_1-dehydrogenase	66
Flavin_adenine_dinucleotide	66
NAD(P)H_dehydrogenase_[quinone]_1	66
Thymidylate_synthase_ThyX	66
Isobutyryl-CoA_dehydrogenase,_mitochondrial	66
Apoptosis-inducing_factor_1,_mitochondrial	66
Bifunctional_protein_PutA	66
Short-chain_specific_acyl-CoA_dehydrogenase,_mitochondrial	66
2,4-dienoyl-CoA_reductase_[NADPH]	66
5,10-methylenetetrahydrofolate_reductase	66
NADH_peroxidase	66
Sulfite_reductase_[NADPH]_flavoprotein_alpha-component	66
Ferredoxin--NADP_reductase	66
Deoxyribodipyrimidine_photo-lyase	66
Dihydrolipoyl_dehydrogenase,_mitochondrial	66
UDP-N-acetylenolpyruvoylglucosamine_reductase	66
UDP-galactopyranose_mutase	66
4-hydroxybutyryl-CoA_dehydratase/vinylacetyl-CoA-Delta-isomerase	66
4-cresol_dehydrogenase_[hydroxylating]_flavoprotein_subunit	66
Alkyl_hydroperoxide_reductase_subunit_F	66
Outer_membrane_protein_p64k_or_PM-6	66
NADPH-ferredoxin_reductase_FprA	66
NADH-cytochrome_b5_reductase_3	66
Trypanothione_reductase	66
Flavohemoprotein	66
Glutaryl-CoA_dehydrogenase,_mitochondrial	66
Medium-chain_specific_acyl-CoA_dehydrogenase,_mitochondrial	66
2-oxopropyl-CoM_reductase,_carboxylating	66
N,N-dimethylglycine_oxidase	66
Acyl-CoA_dehydrogenase,_short-chain_specific	66
Ferredoxin_reductase	66
Dihydrolipoyl_dehydrogenase	66
Phenylacetone_monooxygenase	66
NADH_dehydrogenase_[ubiquinone]_1_alpha_subcomplex_subunit_9,_mitochondrial	66
ERO1-like_protein_beta	66
Glutathione_reductase	66
Monomeric_sarcosine_oxidase	66
Isovaleryl-CoA_dehydrogenase,_mitochondrial	66
NADPH--cytochrome_P450_reductase	66
Amine_oxidase,_flavin-containing_protein	66
L-aspartate_oxidase	66
Cryptochrome_DASH	66
NADH-cytochrome_b5_reductase_1	66
Oxidoreductase	66
NADPH:adrenodoxin_oxidoreductase,_mitochondrial	66
Peroxisomal_acyl-coenzyme_A_oxidase_1	66
FAD-linked_sulfhydryl_oxidase_ALR	66
Phenol_2-hydroxylase_component_B	66
Putidaredoxin_reductase	66
NAD(P)H_dehydrogenase_(quinone)	66
Benzoate_1,2-dioxygenase_electron_transfer_component	66
Putative_acyl-CoA_dehydrogenase	66
FkbI	66
Mersacidin_decarboxylase	66
Flavin_mononucleotide	66
Major_NAD(P)H-flavin_oxidoreductase	66
Flavodoxin	66
Chorismate_synthase	66
Putative_monooxygenase_MoxC	66
(S)-mandelate_dehydrogenase	66
FMN-dependent_NADPH-azoreductase	66
Nitric_oxide_reductase	66
Isopentenyl-diphosphate_delta-isomerase	66
Trimethylamine_dehydrogenase	66
Riboflavin_biosynthesis_protein_RibF	66
Morphinone_reductase	66
NADH_dehydrogenase	66
PhzG	66
Ferredoxin-dependent_glutamate_synthase_2	66
Hydroxyacid_oxidase_1	66
Dihydroorotate_dehydrogenase_(quinone)	66
Dihydroorotate_dehydrogenase_A_(fumarate)	66
Pyridoxine/pyridoxamine_5'-phosphate_oxidase	66
Pentaerythritol_tetranitrate_reductase	66
Putative_uncharacterized_protein	66
Probable_aromatic_acid_decarboxylase	66
Serine/threonine-protein_kinase_Sgk1	66
Flavodoxin-1	66
Nitroreductase_family_protein	66
Epidermin_decarboxylase	66
tRNA-dihydrouridine_synthase	66
Protein_NrdI	66
Rubredoxin-oxygen_oxidoreductase	66
NADPH-flavin_oxidoreductase	66
Ribosomal_protein_S6_kinase_alpha-4	66
Phenazine_biosynthesis_protein_PhzG	66
Hydroxyacid_oxidase_2	66
FMN-binding_protein	66
Phosphopantothenoylcysteine_decarboxylase	66
Pyrophosphoric_acid	66
Adenylosuccinate_synthetase	66
Farnesyl_diphosphate_synthase	66
Thymidylate_kinase	66
Lactic_acid	66
NimA-related_protein	66
Nomifensine	66
Zimelidine	66
Febuxostat	66
Safinamide	66
Riociguat	66
Nicorandil	66
Methylene_blue	66
Molsidomine	66
Plecanatide	66
Phentermine	66
Pro-neuropeptide_Y	66
Dicoumarol	66
Quinone_oxidoreductase	66
Human_Serum_Albumin	66
Nitrofural	66
[Citrate_[pro-3S]-lyase]_ligase	66
Pyruvate_dehydrogenase_[ubiquinone]	66
Malate_dehydrogenase	66
Oxitriptan	65
Tryptophan--tRNA_ligase_2	65
Fusidic_acid	64
Chloramphenicol_acetyltransferase	64
Elongation_factor_G	64
Chloramphenicol_acetyltransferase_3	64
Thiamine	63
Thiamin_pyrophosphokinase_1	63
Thiamine_transporter_1	63
Pantothenic_acid	62
Pantothenate_kinase	62
Dalfopristin	61
Streptogramin_A_acetyltransferase	61
Cetrimonium	60
Cyclopropane_mycolic_acid_synthase_MmaA2	60
Cyclopropane_mycolic_acid_synthase_1	60
Nitroglycerin	59
Atrial_natriuretic_peptide_receptor_1	59
Isosorbide_dinitrate	59
Amyl_Nitrite	59
Erythrityl_tetranitrate	59
Atrial_natriuretic_peptide_receptor_2	59
Nesiritide	59
Atrial_natriuretic_peptide_receptor_3	59
Nitroprusside	59
Cilastatin	58
Dipeptidase_1	58
Tolevamer	57
Potassium	57
Patiromer	57
Tetracosactide	56
Adrenocorticotropic_hormone_receptor	56
Corticotropin	56
Corticoliberin	56
Seractide_acetate	56
Salmon_Calcitonin	55
Calcitonin_receptor	55
Pramlintide	55
Receptor_activity-modifying_protein_2	55
Receptor_activity-modifying_protein_1	55
Receptor_activity-modifying_protein_3	55
Alglucosidase_alfa	54
Glycogen	54
Cation-dependent_mannose-6-phosphate_receptor	54
Retapamulin	53
50S_ribosomal_protein_L3	53
Spiramycin	53
Mexiletine	52
Aryl_hydrocarbon_receptor	52
Griseofulvin	52
Tubulin_alpha_chain	52
Keratin,_type_I_cytoskeletal_12	52
Tubulin_beta_chain	52
Lansoprazole	52
Potassium-transporting_ATPase_alpha_chain_1	52
Microtubule-associated_protein_tau	52
Potassium_voltage-gated_channel_subfamily_H_member_1	52
Flutamide	52
Albendazole	52
Tubulin_alpha-1A_chain	52
Tubulin_beta-2_chain	52
Tubulin_beta-4B_chain	52
Fumarate_reductase_flavoprotein_subunit	52
Vincristine	52
Tubulin_alpha-4A_chain	52
Vinblastine	52
Tubulin_epsilon_chain	52
Transcription_factor_AP-1	52
Tubulin_delta_chain	52
Tubulin_gamma-1_chain	52
Astemizole	52
Mebendazole	52
Losartan	52
Type-1_angiotensin_II_receptor	52
Thiabendazole	52
Esomeprazole	52
N(G),N(G)-dimethylarginine_dimethylaminohydrolase_1	52
Candesartan_cilexetil	52
Eprosartan	52
Telmisartan	52
Irbesartan	52
Leflunomide	52
Dihydroorotate_dehydrogenase_(quinone),_mitochondrial	52
Protein-tyrosine_kinase_2-beta	52
Atovaquone	52
Cytochrome_b	52
Rabeprazole	52
Podofilox	52
Estramustine	52
Microtubule-associated_protein_1A	52
Microtubule-associated_protein_2	52
Paclitaxel	52
Tubulin_beta-1_chain	52
Microtubule-associated_protein_4	52
Docetaxel	52
Colchicine	52
Dexlansoprazole	52
Potassium-transporting_ATPase_subunit_beta	52
Cabazitaxel	52
Azilsartan_medoxomil	52
Teriflunomide	52
Diosmin	52
Lanolin	52
Skin_epithelial_cells	52
Anthralin	52
C-Jun-amino-terminal_kinase-interacting_protein_1	52
Sulisobenzone	52
Indigotindisulfonic_Acid	52
Vinflunine	52
Angiotensin_II	52
Valsartan	52
Cantharidin	52
Pantoprazole	52
Olmesartan	52
Vindesine	52
Omeprazole	52
Vinorelbine	52
Thyrotropin_alfa	51
Thyrotropin_receptor	51
Asparaginase_Escherichia_coli	50
L-asparagine	50
Calaspargase_pegol	50
Pegaspargase	50
N-Acetylglucosamine	49
Alpha-N-acetylglucosaminidase	49
Beta-1,4-galactosyltransferase_3	49
Beta-1,4-galactosyltransferase_2	49
Beta-1,4-galactosyltransferase_4	49
N-acylglucosamine_2-epimerase	49
Beta-1,4-galactosyltransferase_1	49
N-acetyl-D-glucosamine_kinase	49
N-acetylglucosamine-1-phosphodiester_alpha-N-acetylglucosaminidase	49
Ciclosporin	48
Calcium_signal-modulating_cyclophilin_ligand	48
Peptidyl-prolyl_cis-trans_isomerase_A	48
Calcineurin_subunit_B_type_2	48
Peptidyl-prolyl_cis-trans_isomerase_F,_mitochondrial	48
Chlormerodrin	48
Succinate-semialdehyde_dehydrogenase,_mitochondrial	48
Prednisone	48
Proline_synthase_co-transcribed_bacterial_homolog_protein	48
Corticosteroid_11-beta-dehydrogenase_isozyme_1	48
Mycophenolate_mofetil	48
Inosine-5'-monophosphate_dehydrogenase_2	48
Inosine-5'-monophosphate_dehydrogenase_1	48
Hexachlorophene	48
D-lactate_dehydrogenase	48
Glutamate_dehydrogenase_1,_mitochondrial	48
Succinate_dehydrogenase_[ubiquinone]_cytochrome_b_small_subunit,_mitochondrial	48
Membrane_primary_amine_oxidase	48
Ribavirin	48
RNA-directed_RNA_polymerase_L	48
Ectonucleotide_pyrophosphatase/phosphodiesterase_family_member_1	48
RNA-directed_RNA_polymerase_catalytic_subunit	48
Cytosolic_purine_5'-nucleotidase	48
Genome_polyprotein	48
Ascorbic_acid	48
Procollagen-lysine,2-oxoglutarate_5-dioxygenase_1	48
Procollagen-lysine,2-oxoglutarate_5-dioxygenase_2	48
2-oxoglutarate_and_iron-dependent_oxygenase_domain-containing_protein_2	48
Prolyl_3-hydroxylase_3	48
Egl_nine_homolog_2	48
Levamisole	48
Alkaline_phosphatase,_placental-like	48
Acetylcholine_receptor_subunit_beta-type_lev-1	48
Acetylcholine_receptor_subunit_beta-type_unc-29	48
Acetylcholine_receptor_subunit_alpha-type_unc-38	48
Acetylcholine_receptor_subunit_alpha-type_unc-63	48
Egl_nine_homolog_3	48
Lactase-phlorizin_hydrolase	48
Hyaluronate_lyase	48
Xylose_isomerase	48
Procollagen-lysine,2-oxoglutarate_5-dioxygenase_3	48
Gamma-butyrobetaine_dioxygenase	48
Prolyl_3-hydroxylase_2	48
2-oxoglutarate_and_iron-dependent_oxygenase_domain-containing_protein_1	48
Lysine-specific_demethylase_5D	48
Trimethyllysine_dioxygenase,_mitochondrial	48
Prolyl_4-hydroxylase_subunit_alpha-1	48
Solute_carrier_family_23_member_1	48
Peptidyl-glycine_alpha-amidating_monooxygenase	48
Prolyl_3-hydroxylase_1	48
Alpha-ketoglutarate-dependent_dioxygenase_alkB_homolog_2	48
Alpha-ketoglutarate-dependent_dioxygenase_alkB_homolog_3	48
Transmembrane_prolyl_4-hydroxylase	48
Arginase-1	48
Caspase-3	48
Mycophenolic_acid	48
Elongation_of_very_long_chain_fatty_acids_protein_4	48
Succinic_acid	48
Succinate_dehydrogenase_[ubiquinone]_iron-sulfur_subunit,_mitochondrial	48
Succinyl-CoA_ligase_[ADP/GDP-forming]_subunit_alpha,_mitochondrial	48
Succinyl-CoA:3-ketoacid_coenzyme_A_transferase_1,_mitochondrial	48
Mitochondrial_dicarboxylate_carrier	48
Solute_carrier_family_13_member_2	48
Succinyl-CoA_ligase_[GDP-forming]_subunit_beta,_mitochondrial	48
Prolyl_4-hydroxylase_subunit_alpha-2	48
Succinate_receptor_1	48
Succinyl-CoA_ligase_[ADP-forming]_subunit_beta,_mitochondrial	48
Succinate_dehydrogenase_[ubiquinone]_flavoprotein_subunit,_mitochondrial	48
Solute_carrier_family_13_member_3	48
Solute_carrier_family_13_member_1	48
17-beta-hydroxysteroid_dehydrogenase_type_6	48
Succinate_dehydrogenase_cytochrome_b560_subunit,_mitochondrial	48
Succinyl-CoA:3-ketoacid_coenzyme_A_transferase_2,_mitochondrial	48
Bifunctional_glutamate/proline--tRNA_ligase	48
Amifostine	48
Fomepizole	48
Alcohol_dehydrogenase_1B	48
Alcohol_dehydrogenase_1C	48
Catalase	48
Alcohol_dehydrogenase_1A	48
Alpha-aminoadipic_semialdehyde_synthase,_mitochondrial	48
Glutamate_dehydrogenase_2,_mitochondrial	48
Hydralazine	48
Sorbitol	48
Malate_synthase_G	48
Nicotinamide	48
Exotoxin_A	48
ADP-ribosyl_cyclase_2	48
L-lactate_dehydrogenase_A_chain	48
NAD-dependent_protein_deacylase_sirtuin-5,_mitochondrial	48
NADH	48
Sorbitol_dehydrogenase	48
Alcohol_dehydrogenase_class_4_mu/sigma_chain	48
L-lactate_dehydrogenase_A-like_6A	48
Peroxisomal_multifunctional_enzyme_type_2	48
L-lactate_dehydrogenase_A-like_6B	48
L-lactate_dehydrogenase_B_chain	48
D-beta-hydroxybutyrate_dehydrogenase,_mitochondrial	48
Testosterone_17-beta-dehydrogenase_3	48
D-3-phosphoglycerate_dehydrogenase	48
Isocitrate_dehydrogenase_[NAD]_subunit_beta,_mitochondrial	48
GDH/6PGL_endoplasmic_bifunctional_protein	48
Urea	48
Sulfoxide_reductase_catalytic_subunit_YedY	48
Catenin_beta-1	48
Structural_polyprotein	48
Malate_dehydrogenase,_mitochondrial	48
Gluconolactone	48
Carboxin	48
15-hydroxyprostaglandin_dehydrogenase_[NAD(+)]	48
Glyceraldehyde-3-phosphate_dehydrogenase	48
Pyrroline-5-carboxylate_reductase_2	48
Pyruvate_dehydrogenase_E1_component_subunit_alpha,_testis-specific_form,_mitochondrial	48
NADH-ubiquinone_oxidoreductase_chain_2	48
NADH_dehydrogenase_[ubiquinone]_iron-sulfur_protein_7,_mitochondrial	48
Bifunctional_methylenetetrahydrofolate_dehydrogenase/cyclohydrolase,_mitochondrial	48
NAD(P)_transhydrogenase,_mitochondrial	48
NADH_dehydrogenase_[ubiquinone]_1_alpha_subcomplex_subunit_5	48
NADH-ubiquinone_oxidoreductase_chain_5	48
NADH_dehydrogenase_[ubiquinone]_1_alpha_subcomplex_subunit_2	48
NADH_dehydrogenase_[ubiquinone]_1_beta_subcomplex_subunit_8,_mitochondrial	48
NADH-ubiquinone_oxidoreductase_75_kDa_subunit,_mitochondrial	48
NADH_dehydrogenase_[ubiquinone]_1_beta_subcomplex_subunit_6	48
NADH_dehydrogenase_[ubiquinone]_1_alpha_subcomplex_subunit_13	48
Cytochrome_P450_4A11	48
Omacetaxine_mepesuccinate	48
50S_ribosomal_protein_L2	48
60S_ribosomal_protein_L3	48
Iodine	48
Dihydrolipoyllysine-residue_acetyltransferase_component_of_pyruvate_dehydrogenase_complex,_mitochondrial	48
Aminomethyltransferase,_mitochondrial	48
Methylsterol_monooxygenase_1	48
Heme_oxygenase_2	48
Alcohol_dehydrogenase_4	48
3-hydroxyacyl-CoA_dehydrogenase_type-2	48
L-lactate_dehydrogenase_C_chain	48
Hydroxyacyl-coenzyme_A_dehydrogenase,_mitochondrial	48
Malate_dehydrogenase,_cytoplasmic	48
3-keto-steroid_reductase	48
Isocitrate_dehydrogenase_[NAD]_subunit_gamma,_mitochondrial	48
Isocitrate_dehydrogenase_[NAD]_subunit_alpha,_mitochondrial	48
GDP-L-fucose_synthase	48
Trifunctional_enzyme_subunit_alpha,_mitochondrial	48
Sterol-4-alpha-carboxylate_3-dehydrogenase,_decarboxylating	48
Aldehyde_dehydrogenase_family_3_member_B2	48
Methylmalonate-semialdehyde_dehydrogenase_[acylating],_mitochondrial	48
Fatty_aldehyde_dehydrogenase	48
Pyrroline-5-carboxylate_reductase_1,_mitochondrial	48
Pyruvate_dehydrogenase_E1_component_subunit_alpha,_somatic_form,_mitochondrial	48
NADH-ubiquinone_oxidoreductase_chain_3	48
NADH_dehydrogenase_[ubiquinone]_1_alpha_subcomplex_subunit_11	48
Dihydropteridine_reductase	48
NADH-ubiquinone_oxidoreductase_chain_6	48
NADH_dehydrogenase_[ubiquinone]_1_alpha_subcomplex_subunit_8	48
NADH_dehydrogenase_[ubiquinone]_1_beta_subcomplex_subunit_4	48
NADH_dehydrogenase_[ubiquinone]_1_beta_subcomplex_subunit_3	48
NADH_dehydrogenase_[ubiquinone]_1_beta_subcomplex_subunit_2,_mitochondrial	48
NADH_dehydrogenase_[ubiquinone]_1_beta_subcomplex_subunit_5,_mitochondrial	48
NADH_dehydrogenase_[ubiquinone]_flavoprotein_3,_mitochondrial	48
NADH_dehydrogenase_[ubiquinone]_1_alpha_subcomplex_subunit_12	48
NADH_dehydrogenase_[ubiquinone]_iron-sulfur_protein_5	48
NADH_dehydrogenase_[ubiquinone]_flavoprotein_2,_mitochondrial	48
NADH_dehydrogenase_[ubiquinone]_iron-sulfur_protein_8,_mitochondrial	48
Heme_oxygenase_1	48
Tyloxapol	48
Lipoprotein_lipase	48
NAD-dependent_malic_enzyme,_mitochondrial	48
Peroxisomal_bifunctional_enzyme	48
NADP-dependent_malic_enzyme,_mitochondrial	48
3-hydroxyisobutyrate_dehydrogenase,_mitochondrial	48
NADP-dependent_malic_enzyme	48
Estradiol_17-beta-dehydrogenase_8	48
Aldo-keto_reductase_family_1_member_C4	48
Aldehyde_dehydrogenase,_dimeric_NADP-preferring	48
4-trimethylaminobutyraldehyde_dehydrogenase	48
Aldehyde_dehydrogenase_X,_mitochondrial	48
Aldehyde_dehydrogenase_family_3_member_B1	48
Alpha-aminoadipic_semialdehyde_dehydrogenase	48
Biliverdin_reductase_A	48
2-oxoglutarate_dehydrogenase,_mitochondrial	48
7-dehydrocholesterol_reductase	48
C-1-tetrahydrofolate_synthase,_cytoplasmic	48
Delta-1-pyrroline-5-carboxylate_dehydrogenase,_mitochondrial	48
NADH-ubiquinone_oxidoreductase_chain_4	48
NADH-ubiquinone_oxidoreductase_chain_4L	48
NADH_dehydrogenase_[ubiquinone]_1_alpha_subcomplex_subunit_10,_mitochondrial	48
NADH_dehydrogenase_[ubiquinone]_1_alpha_subcomplex_subunit_7	48
Manganese	48
TGF-beta-activated_kinase_1_and_MAP3K7-binding_protein_1	48
NADH_dehydrogenase_[ubiquinone]_1_alpha_subcomplex_subunit_1	48
NADH_dehydrogenase_[ubiquinone]_1_alpha_subcomplex_subunit_4	48
NADH_dehydrogenase_[ubiquinone]_1_alpha_subcomplex_subunit_6	48
Acyl_carrier_protein,_mitochondrial	48
NADH_dehydrogenase_[ubiquinone]_1_alpha_subcomplex_subunit_3	48
NADH_dehydrogenase_[ubiquinone]_1_beta_subcomplex_subunit_1	48
NADH_dehydrogenase_[ubiquinone]_1_beta_subcomplex_subunit_10	48
NADH_dehydrogenase_[ubiquinone]_1_beta_subcomplex_subunit_7	48
NADH_dehydrogenase_[ubiquinone]_1_beta_subcomplex_subunit_9	48
NADH_dehydrogenase_[ubiquinone]_iron-sulfur_protein_2,_mitochondrial	48
NADH_dehydrogenase_[ubiquinone]_1_subunit_C1,_mitochondrial	48
NADH_dehydrogenase_[ubiquinone]_iron-sulfur_protein_3,_mitochondrial	48
NADH_dehydrogenase_[ubiquinone]_iron-sulfur_protein_4,_mitochondrial	48
NADH_dehydrogenase_[ubiquinone]_flavoprotein_1,_mitochondrial	48
NADH_dehydrogenase_[ubiquinone]_iron-sulfur_protein_6,_mitochondrial	48
NADH_dehydrogenase_[ubiquinone]_1_alpha_subcomplex_subunit_4-like_2	48
Xanthinol	48
Calcium_carbimide	48
Stiripentol	48
Ubidecarenone	48
Short/branched_chain_specific_acyl-CoA_dehydrogenase,_mitochondrial	48
Omega-3-carboxylic_acids	48
Enoyl-CoA_hydratase,_mitochondrial	48
Polyethylene_glycol_400	48
Oxidoreductase_HTATIP2	48
Aluminum_chloride	48
Proline	48
Peptidyl-prolyl_cis-trans_isomerase_H	48
Pyrroline-5-carboxylate_reductase_3	48
Trans-L-3-hydroxyproline_dehydratase	48
Sodium-dependent_proline_transporter	48
Proline_dehydrogenase_1,_mitochondrial	48
Peptidyl-prolyl_cis-trans_isomerase_G	48
Probable_proline--tRNA_ligase,_mitochondrial	48
Sodium-_and_chloride-dependent_neutral_and_basic_amino_acid_transporter_B(0+)	48
Peptidyl-prolyl_cis-trans_isomerase_B	48
Peptidyl-prolyl_cis-trans_isomerase_C	48
Pyrroline-5-carboxylate_reductase	48
Glycyrrhizic_acid	48
Valproic_Acid	48
Histone_deacetylase_9	48
Orlistat	47
Pancreatic_triacylglycerol_lipase	47
Fatty_acid_synthase	47
Gastric_triacylglycerol_lipase	47
Praziquantel	46
Schistosome_calcium_ion_(Ca2+)_channels	46
Liver_carboxylesterase_1	45
Glutamate_receptor_ionotropic,_NMDA_3A	45
Kappa-type_opioid_receptor	45
Sigma_non-opioid_intracellular_receptor_1	45
Lindane	45
Glycine_receptor_subunit_alpha-3	45
Glycine_receptor_subunit_beta	45
Glycine_receptor_subunit_alpha-2	45
Meperidine	45
Glutamate_receptor_ionotropic,_NMDA_1	45
Glutamate_receptor_ionotropic,_NMDA_2D	45
Glutamate_receptor_ionotropic,_NMDA_2B	45
Capromab_pendetide	45
Glutamate_carboxypeptidase_2	45
Glutamate_receptor_ionotropic,_NMDA_2A	45
Glutamate_receptor_ionotropic,_NMDA_2C	45
Mu-type_opioid_receptor	45
Fluoxetine	45
Neuronal_acetylcholine_receptor_subunit_beta-4	45
Cyclin-dependent_kinases_regulatory_subunit_1	45
Neuronal_acetylcholine_receptor_subunit_alpha-3	45
Rimantadine	45
Matrix_protein_2	45
Entacapone	45
Catechol_O-methyltransferase	45
Oxycodone	45
Delta-type_opioid_receptor	45
Kappa-type_opioid_receptor_2b	45
Levallorphan	45
Dextromethorphan	45
HCG20471,_isoform_CRA_c	45
Membrane-associated_progesterone_receptor_component_1	45
NADPH_oxidase	45
Argininosuccinate_synthase	45
Zanamivir	45
Neuraminidase	45
Sialidase-2	45
Pyridoxal_phosphate	45
Alanine--glyoxylate_aminotransferase_2,_mitochondrial	45
Serine_hydroxymethyltransferase,_cytosolic	45
Ivermectin	45
Butorphanol	45
Cysteine_desulfurase,_mitochondrial	45
Ornithine_aminotransferase,_mitochondrial	45
Ornithine_decarboxylase	45
Sphingosine-1-phosphate_lyase_1	45
Kynurenine--oxoglutarate_transaminase_1	45
L-serine_dehydratase/L-threonine_deaminase	45
Glycine_dehydrogenase_[decarboxylating],_mitochondrial	45
Phosphoserine_aminotransferase	45
Glycogen_phosphorylase,_brain_form	45
Phosphorylase	45
Ornithine_aminotransferase_variant	45
5-aminolevulinate_synthase	45
DDC_protein	45
Glutamate_decarboxylase_1_(Brain,_67kDa)	45
Serine_hydroxymethyltransferase,_mitochondrial	45
Alanine-glyoxylate_aminotransferase_homolog	45
Cystathionine_beta-synthase	45
Glutamate_decarboxylase_1	45
Kynurenine/alpha-aminoadipate_aminotransferase,_mitochondrial	45
4-aminobutyrate_aminotransferase,_mitochondrial	45
Serine_palmitoyltransferase_2	45
Cysteine_sulfinic_acid_decarboxylase	45
Arginine_decarboxylase	45
Branched-chain-amino-acid_aminotransferase,_cytosolic	45
Branched-chain-amino-acid_aminotransferase,_mitochondrial	45
Formimidoyltransferase-cyclodeaminase	45
Glycogen_phosphorylase,_muscle_form	45
Aromatic-L-amino-acid_decarboxylase	45
Dextropropoxyphene	45
Pentazocine	45
Aprepitant	45
Substance-P_receptor	45
Aspartate_aminotransferase	45
Glutamate_decarboxylase_2_(Pancreatic_islets_and_brain,_65kDa)	45
Pyridoxal-dependent_decarboxylase_domain-containing_protein_1	45
Selenocysteine_lyase	45
5-aminolevulinate_synthase,_erythroid-specific,_mitochondrial	45
Alanine_aminotransferase_2	45
Serine_dehydratase-like	45
Hepatic_peroxysomal_alanine:glyoxylate_aminotransferase	45
O-phosphoseryl-tRNA(Sec)_selenium_transferase	45
Serine_palmitoyltransferase_3	45
Kynureninase	45
Aspartate_aminotransferase,_cytoplasmic	45
Tyrosine_aminotransferase	45
Threonine_synthase-like_1	45
Histidine_decarboxylase	45
2-amino-3-ketobutyrate_coenzyme_A_ligase,_mitochondrial	45
Alanine_aminotransferase_1	45
5-aminolevulinate_synthase,_nonspecific,_mitochondrial	45
Serine--pyruvate_aminotransferase	45
Pyridoxal_phosphate_phosphatase	45
Serine_palmitoyltransferase_1	45
Cystathionine_gamma-lyase	45
Aspartate_aminotransferase,_mitochondrial	45
Selenocysteine_lyase_variant	45
Kynurenine--oxoglutarate_transaminase_3	45
Glutamate_decarboxylase-like_protein_1	45
Immunoglobulin_superfamily_member_10	45
5-phosphohydroxy-L-lysine_phospho-lyase	45
Naltrexone	45
Sufentanil	45
Molybdenum_cofactor_sulfurase	45
P-selectin_cytoplasmic_tail-associated_protein_(PCAP)	45
Serine_racemase	45
Glutamic_acid_decarboxylase	45
Histidine	45
Sodium-coupled_neutral_amino_acid_transporter_3	45
Histidine--tRNA_ligase,_cytoplasmic	45
Histidine_ammonia-lyase	45
Ademetionine	45
S-adenosylmethionine_synthase_isoform_type-1	45
Arsenite_methyltransferase	45
S-adenosylmethionine_synthase_isoform_type-2	45
Cap-specific_mRNA_(nucleoside-2'-O-)-methyltransferase_1	45
Glycine_N-methyltransferase	45
S-adenosylmethionine_decarboxylase_proenzyme	45
Pyruvic_acid	45
Monocarboxylate_transporter_6	45
Monocarboxylate_transporter_2	45
Monocarboxylate_transporter_4	45
Monocarboxylate_transporter_8	45
Pyruvate_kinase_PKM	45
Monocarboxylate_transporter_5	45
Pyruvate_carboxylase,_mitochondrial	45
Pyruvate_kinase_PKLR	45
Monocarboxylate_transporter_7	45
Pyruvate_dehydrogenase_E1_component_subunit_beta,_mitochondrial	45
Monocarboxylate_transporter_3	45
Monocarboxylate_transporter_1	45
L-Phenylalanine	45
Phenylalanine--tRNA_ligase,_mitochondrial	45
Tyrosine_3-monooxygenase	45
Large_neutral_amino_acids_transporter_small_subunit_2	45
Metyrosine	45
Phenelzine	45
Phenylalanine--tRNA_ligase_alpha_subunit	45
Phenylalanine--tRNA_ligase_beta_subunit	45
Biotin	45
Methylcrotonoyl-CoA_carboxylase_subunit_alpha,_mitochondrial	45
Propionyl-CoA_carboxylase_beta_chain,_mitochondrial	45
Methylcrotonoyl-CoA_carboxylase_beta_chain,_mitochondrial	45
Acetyl-CoA_carboxylase_1	45
Biotin--protein_ligase	45
Sodium-dependent_multivitamin_transporter	45
Acetyl-CoA_carboxylase_2	45
Propionyl-CoA_carboxylase_alpha_chain,_mitochondrial	45
Alfentanil	45
Fentanyl	45
Loperamide	45
Pro-opiomelanocortin	45
L-Lysine	45
High_affinity_cationic_amino_acid_transporter_1	45
Cationic_amino_acid_transporter_3	45
Low_affinity_cationic_amino_acid_transporter_2	45
Cationic_amino_acid_transporter_4	45
Lysine--tRNA_ligase	45
L-Arginine	45
Argininosuccinate_lyase	45
Arginase-2,_mitochondrial	45
Nitric_oxide_synthase,_endothelial	45
Nalbuphine	45
Levorphanol	45
Aspartic_acid	45
Asparagine_synthetase_[glutamine-hydrolyzing]	45
CAD_protein	45
Excitatory_amino_acid_transporter_3	45
Argininosuccinate_synthetase,_isoform_CRA_a	45
Aspartoacylase-2	45
Glutamate_receptor_4	45
Glutamate_receptor_3	45
Remifentanil	45
Cocaine	45
Anileridine	45
Amantadine	45
Buprenorphine	45
Nociceptin_receptor	45
Aminoacylase-1	45
Calcium-binding_mitochondrial_carrier_protein_Aralar1	45
Aspartyl/asparaginyl_beta-hydroxylase	45
Multifunctional_protein_ADE2	45
Adenylosuccinate_synthetase_isozyme_2	45
Aspartate--tRNA_ligase,_mitochondrial	45
Isoaspartyl_peptidase/L-asparaginase	45
Calcium-binding_mitochondrial_carrier_protein_Aralar2	45
Aspartate--tRNA_ligase,_cytoplasmic	45
Adenylosuccinate_synthetase_isozyme_1	45
Ornithine	45
Mitochondrial_ornithine_transporter_1	45
Ornithine_decarboxylase_antizyme_2	45
Ornithine_decarboxylase_antizyme_3	45
Ornithine_carbamoyltransferase,_mitochondrial	45
Mitochondrial_ornithine_transporter_2	45
Glycine_amidinotransferase,_mitochondrial	45
Ornithine_decarboxylase_antizyme_1	45
Felbamate	45
Hydrocodone	45
Methyldopa	45
Serine	45
Serine--tRNA_ligase,_cytoplasmic	45
Memantine	45
Alpha-7_nicotinic_cholinergic_receptor_subunit	45
Glycine_receptors	45
Tyrosine	45
Tyrosine--tRNA_ligase,_mitochondrial	45
Tyrosine--tRNA_ligase,_cytoplasmic	45
Vigabatrin	45
Diphenoxylate	45
Pentolinium	45
Glutamic_Acid	45
Delta-1-pyrroline-5-carboxylate_synthase	45
Glutamate_receptor_ionotropic,_kainate_3	45
Glutamate_receptor_ionotropic,_kainate_5	45
Glutamate_receptor_ionotropic,_NMDA_3B	45
Glutaminase_kidney_isoform,_mitochondrial	45
Glutamate--cysteine_ligase_catalytic_subunit	45
Orphenadrine	45
Probable_glutamate--tRNA_ligase,_mitochondrial	45
Lengsin	45
Glutamate_receptor_ionotropic,_delta-1	45
Glutamate_receptor_ionotropic,_kainate_1	45
Glutamate--cysteine_ligase_regulatory_subunit	45
Metabotropic_glutamate_receptor_7	45
Phosphoribosylformylglycinamidine_synthase	45
Excitatory_amino_acid_transporter_1	45
Excitatory_amino_acid_transporter_4	45
Glutamyl_aminopeptidase	45
Mitochondrial_glutamate_carrier_2	45
Naloxone	45
Toll-like_receptor_4	45
Oxymorphone	45
Dezocine	45
Ketamine	45
5-hydroxytryptamine_receptor_1	45
Mitochondrial_glutamate_carrier_1	45
Aspartyl_aminopeptidase	45
Carboxypeptidase_Q	45
Glutamate_decarboxylase_2	45
Metabotropic_glutamate_receptor_1	45
Metabotropic_glutamate_receptor_4	45
Glutamate_receptor_ionotropic,_kainate_4	45
Metabotropic_glutamate_receptor_8	45
Excitatory_amino_acid_transporter_5	45
5-oxoprolinase	45
Glutamate_receptor_ionotropic,_delta-2	45
Glutamyl-tRNA(Gln)_amidotransferase_subunit_B,_mitochondrial	45
Excitatory_amino_acid_transporter_2	45
Glutamine-dependent_NAD(+)_synthetase	45
N-acetylglutamate_synthase,_mitochondrial	45
Glutaminase_liver_isoform,_mitochondrial	45
Glutathione_synthetase	45
5-hydroxytryptamine_receptor_2	45
Levacetylmethadol	45
Glycine	45
Diamorphine	45
Glycine--tRNA_ligase	45
Proton-coupled_amino_acid_transporter_1	45
Glycine_N-acyltransferase-like_protein_2	45
Vesicular_inhibitory_amino_acid_transporter	45
Sodium-_and_chloride-dependent_glycine_transporter_2	45
Sodium-_and_chloride-dependent_glycine_transporter_1	45
Glycine_cleavage_system_H_protein,_mitochondrial	45
Bile_acid-CoA:amino_acid_N-acyltransferase	45
N-arachidonyl_glycine_receptor	45
Glycine_N-acyltransferase	45
Peroxisomal_sarcosine_oxidase	45
Glycine_N-acyltransferase-like_protein_1	45
L-Leucine	45
Probable_leucine--tRNA_ligase,_mitochondrial	45
Leucine_carboxyl_methyltransferase_2	45
Leucine--tRNA_ligase,_cytoplasmic	45
Leucine_carboxyl_methyltransferase_1	45
L-Cysteine	45
Taurine	45
Alpha-ketoglutarate-dependent_taurine_dioxygenase	45
Ganglioside_GM2_activator	45
Thiamine_transporter_2	45
Probable_cysteine--tRNA_ligase,_mitochondrial	45
Cysteine--tRNA_ligase,_cytoplasmic	45
Cysteine_dioxygenase_type_1	45
L-Citrulline	45
Lauric_acid	45
Hepatocyte_nuclear_factor_4-alpha	45
3-oxoacyl-[acyl-carrier-protein]_synthase_2	45
Very_low-density_lipoprotein_receptor	45
Lymphocyte_antigen_96	45
Alcohol_dehydrogenase_class-3	45
3-oxoacyl-[acyl-carrier-protein]_synthase_3	45
3-oxoacyl-[acyl-carrier-protein]_synthase_1	45
Protein_TonB	45
Acyl-homoserine_lactone_acylase_PvdQ	45
Protein-arginine_deiminase_type-3	45
N(G),N(G)-dimethylarginine_dimethylaminohydrolase_2	45
Protein-arginine_deiminase_type-6	45
Protein-arginine_deiminase_type-1	45
Protein-arginine_deiminase_type-2	45
L-Threonine	45
Threonine--tRNA_ligase,_mitochondrial	45
Threonine--tRNA_ligase,_cytoplasmic	45
Nialamide	45
Inotuzumab_ozogamicin	45
B-cell_receptor_CD22	45
Acetylcysteine	45
NAPQI_(N-acetyl-p-benzoquinone_imine)	45
Noscapine	45
Tapentadol	45
Nalmefene	45
Eflornithine	45
Alvimopan	45
Peramivir	45
Potassium_Iodide	45
Methylnaltrexone	45
L-Alanine	45
Alanine--tRNA_ligase,_mitochondrial	45
Alanine--tRNA_ligase,_cytoplasmic	45
Neutral_amino_acid_transporter_A	45
L-Valine	45
Ifenprodil	45
Netupitant	45
Naloxegol	45
Valine--tRNA_ligase	45
Brain-derived_neurotrophic_factor	45
Pholcodine	45
Eluxadoline	45
Lipoic_Acid	45
Lipoyl_synthase,_mitochondrial	45
Lipoyltransferase_1,_mitochondrial	45
Isoleucine	45
Isoleucine--tRNA_ligase,_mitochondrial	45
Isoleucine--tRNA_ligase,_cytoplasmic	45
Opium	45
Pentoxyverine	45
Papain	45
Opicapone	45
Asparagine	45
Neutral_amino_acid_transporter_B(0)	45
Asparagine--tRNA_ligase,_cytoplasmic	45
Probable_asparagine--tRNA_ligase,_mitochondrial	45
Naldemedine	45
Esketamine	45
Elongation_factor_2	45
Glycogen_synthase_kinase-3_beta	45
Telotristat_ethyl	45
Tryptophan_5-hydroxylase_2	45
Tryptophan_5-hydroxylase_1	45
Moxetumomab_Pasudotox	45
Benserazide	45
Fluciclovine_(18F)	45
Y+L_amino_acid_transporter_1	45
Mifamurtide	45
Nucleotide-binding_oligomerization_domain-containing_protein_2	45
Carbidopa	45
Tramadol	45
Oseltamivir	45
Sialidase-1	45
Lithium_citrate	45
Inositol_monophosphatase_2	45
Inositol_monophosphatase_1	45
Lithium_carbonate	45
Morphine	45
Codeine	45
Tolcapone	45
Hydromorphone	45
Methadone	45
Sapropterin	45
Octreotide	44
Somatostatin_receptor_type_5	44
Somatostatin_receptor_type_2	44
Somatostatin_receptor_type_1	44
Sodium/potassium-transporting_ATPase_subunit_gamma	44
Cyanocobalamin	44
Methylmalonic_aciduria_and_homocystinuria_type_C_protein	44
Methionine_synthase	44
Methionine_synthase_reductase	44
Methylmalonyl-CoA_mutase,_mitochondrial	44
Methylenetetrahydrofolate_reductase	44
Methylmalonic_aciduria_type_A_protein,_mitochondrial	44
Riluzole	44
Cystine/glutamate_transporter	44
Cysteamine	44
Somatostatin	44
Neuropeptide_Y_receptor_type_2	44
Cystine	44
Methionine	44
Methionine_aminopeptidase_2	44
Betaine--homocysteine_S-methyltransferase_1	44
S-methylmethionine--homocysteine_S-methyltransferase_BHMT2	44
Neutral_and_basic_amino_acid_transport_protein_rBAT	44
Cystinosin	44
B(0,+)-type_amino_acid_transporter_1	44
D-Methionine	44
Transcriptional_regulator,_HTH_3_family	44
Methylcobalamin	44
Pasireotide	44
Somatostatin_receptor_type_3	44
Lanreotide	44
Somatostatin_receptor_type_4	44
Thimerosal	44
Dotatate_gallium_Ga-68	44
Lutetium_Lu_177_dotatate	44
Hydroxocobalamin	44
Cob(I)yrinic_acid_a,c-diamide_adenosyltransferase,_mitochondrial	44
Protein_amnionless	44
Transcobalamin-1	44
Cubilin	44
Lubiprostone	43
Chloride_channel_protein_2	43
Sulfamethizole	42
Dihydropteroate_synthase	42
Sulfacetamide	42
Dihydropteroate_synthase_type-1	42
Folic_acid_synthesis_protein_FOL1	42
Sulfapyridine	42
Sulfamethoxazole	42
Bifunctional_protein_FolC	42
Sulfacytine	42
Sulfamerazine	42
Sulfamethazine	42
Sulfaphenazole	42
Sulfameter	42
Acetyl_sulfisoxazole	42
Sulfanilamide	42
Sulfisoxazole	42
Ezetimibe	41
Niemann-Pick_C1-like_protein_1	41
Sterol_O-acyltransferase_1	41
Aminopeptidase_N	41
Icatibant	41
B2_bradykinin_receptor	41
Framycetin	40
30S_ribosomal_protein_S12	40
16S_rRNA	40
C-X-C_chemokine_receptor_type_4	40
Amikacin	40
Bosentan	40
Endothelin-1_receptor	40
Endothelin_B_receptor	40
Tigecycline	40
30S_ribosomal_protein_S9	40
30S_ribosomal_protein_S13	40
30S_ribosomal_protein_S19	40
30S_ribosomal_protein_S14	40
Intercellular_adhesion_molecule_1	40
Oxytetracycline	40
30S_ribosomal_protein_S4	40
Demeclocycline	40
Tobramycin	40
Low-density_lipoprotein_receptor-related_protein_2	40
Tetracycline	40
30S_ribosomal_protein_S3	40
Multidrug_translocase_MdfA	40
Protein-arginine_deiminase_type-4	40
Major_prion_protein	40
30S_ribosomal_protein_S8	40
30S_ribosomal_protein_S7	40
Gentamicin	40
NH(3)-dependent_NAD(+)_synthetase	40
Spectinomycin	40
Metacycline	40
Salicylic_acid	40
Aldo-keto_reductase_family_1_member_C1	40
Acetylsalicylic_acid	40
Nuclear_factor_kappa_b_beta_subunit	40
Ribosomal_protein_S6_kinase_alpha-3	40
Caspase-1	40
Proliferating_cell_nuclear_antigen	40
Cyclin_A	40
5'-AMP-activated_protein_kinase	40
NF-kappa-B_inhibitor_alpha	40
Tumor_necrosis_factor-inducible_gene_6_protein	40
Extracellular_signal-regulated_kinase_(ERK)	40
Netilmicin	40
Minocycline	40
Cytochrome_c	40
Streptomycin	40
Kanamycin	40
Rolitetracycline	40
Ribostamycin	40
Aminoglycoside_N(6')-acetyltransferase_type_1	40
Aminoglycoside_2'-N-acetyltransferase	40
Sitaxentan	40
Ambrisentan	40
Plerixafor	40
Hyaluronic_acid	40
Hyaluronan_mediated_motility_receptor	40
Hyaluronan_and_proteoglycan_link_protein_4	40
Hyaluronan-binding_protein_2	40
Layilin	40
Interphotoreceptor_matrix_proteoglycan_2	40
Intracellular_hyaluronan-binding_protein_4	40
CD44_antigen	40
Neurocan_core_protein	40
Versican_core_protein	40
Complement_component_1_Q_subcomponent-binding_protein,_mitochondrial	40
Hyaluronan_and_proteoglycan_link_protein_1	40
Hyaluronan_and_proteoglycan_link_protein_3	40
Stabilin-2	40
Macitentan	40
Chlortetracycline	40
Eravacycline	40
Omadacycline	40
Mogamulizumab	40
Plazomicin	40
30S_ribosomal_protein_S11	40
Doxycycline	40
Lymecycline	40
Sodium_channel_protein_type_5_subunit_alpha	39
Carbonic_anhydrase_1	39
Digoxin	39
Sodium/potassium-transporting_ATPase_subunit_alpha-1	39
Carbonic_anhydrase_2	39
Carbonic_anhydrase_3	39
Digoxin_Immune_Fab_(Ovine)	39
Methocarbamol	39
Bendroflumethiazide	39
Carbonic_anhydrase_4	39
Solute_carrier_family_12_member_3	39
Calcium-activated_potassium_channel_subunit_alpha-1	39
Hexylcaine	39
Sodium_channel_protein_type_10_subunit_alpha	39
Celecoxib	39
3-phosphoinositide-dependent_protein_kinase_1	39
ATP-binding_cassette_sub-family_B_member_5	39
ATP-binding_cassette_sub-family_G_member_2	39
Fosinopril	39
Angiotensin-converting_enzyme	39
Acetyldigitoxin	39
Trandolapril	39
Metolazone	39
Cinchocaine	39
Solute_carrier_family_12_member_1	39
Benazepril	39
Sodium_channel_protein_type_2_subunit_alpha	39
Benzthiazide	39
Carbonic_anhydrase_9	39
Carbonic_anhydrase_12	39
Valdecoxib	39
Enalapril	39
Sodium_channel_protein_type_4_subunit_alpha	39
Cyclothiazide	39
Secreted_frizzled-related_protein_4	39
Dyclonine	39
Acamprosate	39
Glutamate_(NMDA)_receptor	39
Metabotropic_glutamate_receptor_5	39
Moricizine	39
Moexipril	39
Angiotensin-converting_enzyme_2	39
Furosemide	39
Methazolamide	39
Carbonic_anhydrase_7	39
Lisinopril	39
Prilocaine	39
Potassium_chloride	39
Solute_carrier_family_12_member_2	39
Solute_carrier_family_12_member_5	39
Solute_carrier_family_12_member_4	39
Solute_carrier_family_12_member_6	39
Solute_carrier_family_12_member_7	39
Hydroflumethiazide	39
Oxcarbazepine	39
Perindopril	39
Proparacaine	39
Indapamide	39
Acetazolamide	39
Aquaporin-1	39
Carbonic_anhydrase_14	39
Benzonatate	39
Dorzolamide	39
Chlorothiazide	39
Quinapril	39
Bumetanide	39
Oxybuprocaine	39
Etacrynic_acid	39
Lymphoid_enhancer-binding_factor_1	39
Sodium_channel_protein_type_11_subunit_alpha	39
Zonisamide	39
Sodium_channel_protein_type_9_subunit_alpha	39
Sodium_channel_subunit_beta-1	39
Sodium_channel_subunit_beta-2	39
Carbonic_anhydrase_5B,_mitochondrial	39
Carbonic_anhydrase-related_protein_10	39
Carbonic_anhydrase-related_protein_11	39
Carbonic_anhydrase_13	39
Sodium_channel_protein_type_3_subunit_alpha	39
Sodium_channel_subunit_beta-3	39
Carbonic_anhydrase_5A,_mitochondrial	39
Carbonic_anhydrase_6	39
Carbonic_anhydrase-related_protein	39
Sodium_channel_subunit_beta-4	39
Mepivacaine	39
Hydrochlorothiazide	39
Levobupivacaine	39
Cromoglicic_acid	39
Protein_S100-P	39
Trichlormethiazide	39
Ethinamate	39
Tocainide	39
Deslanoside	39
Benzocaine	39
Ouabain	39
Sodium/potassium-transporting_ATPase_subunit_alpha-2	39
Sodium/potassium-transporting_ATPase_subunit_alpha-3	39
Diazoxide	39
Diclofenamide	39
Bretylium	39
Chloroprocaine	39
Rescinnamine	39
Propafenone	39
Ciclopirox	39
Brinzolamide	39
Flecainide	39
Encainide	39
Fosphenytoin	39
Polythiazide	39
Quinethazone	39
Cilazapril	39
Potassium_cation	39
Spirapril	39
Magnesium_cation	39
Digitoxin	39
Ajmaline	39
Almitrine	39
Piretanide	39
Romiplostim	39
Thrombopoietin_receptor	39
Rufinamide	39
Eltrombopag	39
Lacosamide	39
Mafenide	39
Magnesium_acetate_tetrahydrate	39
Sodium_carbonate	39
Sodium_sulfate	39
Enalaprilat	39
Magnesium_carbonate	39
Avatrombopag	39
Ramipril	39
Lusutrombopag	39
Parachlorophenol	39
Zofenopril	39
Indecainide	39
Magnesium_acetate	39
Potassium_acetate	39
Potassium_sulfate	39
Torasemide	39
Methyclothiazide	39
Phenytoin	39
Lidocaine	39
Ropivacaine	39
Chlorthalidone	39
Chlorzoxazone	39
Tiagabine	38
Sodium-_and_chloride-dependent_GABA_transporter_1	38
Benzylpenicilloyl_Polylysine	37
High_affinity_immunoglobulin_epsilon_receptor_subunit_gamma	37
High_affinity_immunoglobulin_epsilon_receptor_subunit_alpha	37
Omalizumab	37
High_affinity_immunoglobulin_epsilon_receptor_subunit_beta	37
Aminolevulinic_acid	36
Delta-aminolevulinic_acid_dehydratase	36
Fosfomycin	35
UDP-N-acetylglucosamine_1-carboxyvinyltransferase	35
Dydrogesterone	34
Progesterone_receptor	34
Carbimazole	34
Thyroid_peroxidase	34
Mineralocorticoid_receptor	34
Beclomethasone_dipropionate	34
Glucocorticoid_receptor	34
Progesterone	34
Estrogen_receptor_beta	34
Estrogen_receptor_alpha	34
Steroid_17-alpha-hydroxylase/17,20_lyase	34
Androgen_receptor	34
Sex_hormone-binding_globulin	34
Spironolactone	34
17alpha-hydroxylase	34
3-oxo-5-alpha-steroid_4-dehydrogenase	34
Dihydrotestosterone_receptor	34
17,20-desmolase	34
Cytochrome_P450_11B2,_mitochondrial	34
Nuclear_receptor_subfamily_1_group_I_member_2	34
Betamethasone	34
Arachidonate_5-lipoxygenase	34
[truncated: 2,864 more rows]

## Sheet: Community3
Category	Term	NumTargets	%	P-Value	Benjamini				Category	Term	NumTargets	%	P-Value	Benjamini				Category	Term	NumTargets	%	P-Value	Benjamini
GAD_DISEASE	Type 2 Diabetes| edema | rosiglitazone	39	47	3.2e-11	1.8e-09	1	1		GAD_DISEASE_CLASS	METABOLIC	63	75.9	2.4e-13	7.3e-13	1	1		KEGG_PATHWAY	Neuroactive ligand-receptor interaction	40	48.2	5.8e-36	7.1e-34	1	1
GAD_DISEASE	Schizophrenia	37	44.6	3.7e-24	8.1e-22	1	1		GAD_DISEASE_CLASS	PSYCH	54	65.1	1.1e-26	1.9e-25	1	1		KEGG_PATHWAY	Calcium signaling pathway	23	27.7	2.9e-18	1.8e-16	1	1
GAD_DISEASE	Weight Gain	33	39.8	7.6e-45	1.3e-41	1	1		GAD_DISEASE_CLASS	NEUROLOGICAL	52	62.7	6.2e-17	6.7e-16	1	1		KEGG_PATHWAY	cAMP signaling pathway	19	22.9	1.2e-12	3.5e-11	1	1
GAD_DISEASE	several psychiatric disorders	33	39.8	8.1e-33	4.7e-30	1	1		GAD_DISEASE_CLASS	PHARMACOGENOMIC	48	57.8	1.1e-14	4.8e-14	1	1		KEGG_PATHWAY	Serotonergic synapse	17	20.5	1.7e-14	6.9e-13	1	1
GAD_DISEASE	null	31	37.3	1.9e-15	1.8e-13	1	1		GAD_DISEASE_CLASS	CARDIOVASCULAR	46	55.4	2.1e-06	4.2e-06	1	1		KEGG_PATHWAY	cGMP-PKG signaling pathway	16	19.3	6.2e-11	1.5e-09	1	1
GAD_DISEASE	alcohol consumption	27	32.5	7.6e-34	6.7e-31	1	1		GAD_DISEASE_CLASS	UNKNOWN	44	53	3.6e-20	3.2e-19	1	1		KEGG_PATHWAY	Cholinergic synapse	9	10.8	2e-05	0.0004	1	1
GAD_DISEASE	Bulimia	27	32.5	1e-29	4.5e-27	1	1		GAD_DISEASE_CLASS	CHEMDEPENDENCY	43	51.8	5.4e-07	1.2e-06	1	1		KEGG_PATHWAY	Dopaminergic synapse	9	10.8	5.6e-05	0.00085	1	1
GAD_DISEASE	autism	26	31.3	8.8e-21	1.3e-18	1	1		GAD_DISEASE_CLASS	OTHER	37	44.6	5.1e-14	1.8e-13	1	1		KEGG_PATHWAY	Insulin secretion	8	9.6	2.9e-05	0.0005	1	1
GAD_DISEASE	Hypercholesterolemia|LDLC levels	24	28.9	2.1e-24	5.1e-22	1	1		GAD_DISEASE_CLASS	IMMUNE	31	37.3	0.00095	0.0013	1	1		KEGG_PATHWAY	Inflammatory mediator regulation of TRP channels	8	9.6	7.3e-05	0.00098	1	1
GAD_DISEASE	Bipolar Disorder	24	28.9	4.9e-17	5.7e-15	1	1		GAD_DISEASE_CLASS	CANCER	28	33.7	0.022	0.026	1	1		KEGG_PATHWAY	Regulation of actin cytoskeleton	8	9.6	0.0066	0.046	1	1
GAD_DISEASE	ADHD | attention-deficit hyperactivity disorder	22	26.5	3.5e-27	1e-24	1	1		GAD_DISEASE_CLASS	RENAL	21	25.3	0.00014	0.00022	1	1		KEGG_PATHWAY	Salivary secretion	7	8.4	0.00028	0.0034	1	1
GAD_DISEASE	Alzheimer's disease	20	24.1	1.6e-06	4e-05	1	1		GAD_DISEASE_CLASS	NORMALVARIATION	19	22.9	7e-10	1.8e-09	1	1		KEGG_PATHWAY	Gap junction	7	8.4	0.00032	0.0032	1	1
GAD_DISEASE	normal variation	19	22.9	2.6e-14	2.2e-12	1	1		GAD_DISEASE_CLASS	AGING	16	19.3	0.00034	0.00051	1	1		KEGG_PATHWAY	Vascular smooth muscle contraction	7	8.4	0.0014	0.013	1	1
GAD_DISEASE	attention deficit hyperactivity disorder	18	21.7	2.2e-28	7.8e-26	1	1		GAD_DISEASE_CLASS	VISION	15	18.1	4e-05	7.2e-05	1	1		KEGG_PATHWAY	Regulation of lipolysis in adipocytes	6	7.2	0.00029	0.0032	1	1
GAD_DISEASE	Alcoholism	18	21.7	4.3e-09	1.7e-07	1	1		GAD_DISEASE_CLASS	REPRODUCTION	15	18.1	0.0012	0.0016	1	1		KEGG_PATHWAY	TNF signaling pathway	6	7.2	0.0054	0.04	1	1
GAD_DISEASE	hypertension	18	21.7	4.9e-07	1.3e-05	1	1											KEGG_PATHWAY	Cocaine addiction	5	6	0.0017	0.015	1	1
GAD_DISEASE	attention deficit disorder conduct disorder oppositional defiant disorder	17	20.5	2.3e-23	4.5e-21	1	1											KEGG_PATHWAY	Apoptosis	5	6	0.0041	0.033	1	1
GAD_DISEASE	Depression	15	18.1	2.7e-13	1.8e-11	1	1											KEGG_PATHWAY	T cell receptor signaling pathway	5	6	0.021	0.13	1	0
GAD_DISEASE	migraine	14	16.9	1.1e-22	2e-20	1	1											KEGG_PATHWAY	Type II diabetes mellitus	4	4.8	0.014	0.091	1	0
GAD_DISEASE	suicide	14	16.9	5.3e-19	7.1e-17	1	1											KEGG_PATHWAY	Colorectal cancer	4	4.8	0.028	0.16	1	0
GAD_DISEASE	Parkinson's Disease	14	16.9	1.8e-10	8.2e-09	1	1											KEGG_PATHWAY	Central carbon metabolism in cancer	4	4.8	0.03	0.16	1	0
GAD_DISEASE	personality	13	15.7	3.7e-16	3.6e-14	1	1											KEGG_PATHWAY	Amphetamine addiction	4	4.8	0.033	0.17	1	0
GAD_DISEASE	Migraine Disorders	13	15.7	1.3e-13	9.2e-12	1	1											KEGG_PATHWAY	Renal cell carcinoma	4	4.8	0.033	0.17	1	0
GAD_DISEASE	Obesity|POF - Premature ovarian failure|POLYCYSTIC OVARIAN SYNDROME|Polycystic Ovary Syndrome|Primary Ovarian Insufficiency|Puberty. Delayed|Puberty. Precocious|Thrombophilia|Tobacco Use Disorder	13	15.7	2.1e-08	7.2e-07	1	1											KEGG_PATHWAY	B cell receptor signaling pathway	4	4.8	0.036	0.18	1	0
GAD_DISEASE	Obesity	13	15.7	1.4e-06	3.6e-05	1	1
GAD_DISEASE	chronic obstructive pulmonary disease	13	15.7	4.7e-06	0.00011	1	1
GAD_DISEASE	diabetes. type 2	13	15.7	8.5e-06	0.00019	1	1
GAD_DISEASE	Lung Cancer	13	15.7	0.00016	0.0031	1	1
GAD_DISEASE	personality traits	12	14.5	9.4e-19	1.2e-16	1	1
GAD_DISEASE	Fatigue|Fatigue Syndrome. Chronic	11	13.3	7.3e-21	1.2e-18	1	1
GAD_DISEASE	smoking behavior	11	13.3	4.2e-14	3.2e-12	1	1
GAD_DISEASE	alcohol abuse	11	13.3	4.2e-14	3.2e-12	1	1
GAD_DISEASE	Depressive Disorder. Major	11	13.3	2.9e-10	1.3e-08	1	1
GAD_DISEASE	lung cancer	11	13.3	0.00082	0.013	1	1
GAD_DISEASE	Multiple Sclerosis	11	13.3	0.002	0.03	1	1
GAD_DISEASE	tardive dyskinesia	10	12	1.4e-14	1.3e-12	1	1
GAD_DISEASE	Tourette Syndrome	10	12	2.2e-14	1.9e-12	1	1
GAD_DISEASE	ADHD	10	12	1.2e-12	7.6e-11	1	1
GAD_DISEASE	major depressive disorder	10	12	8.5e-12	4.9e-10	1	1
GAD_DISEASE	Sleep Apnea. Obstructive	10	12	4.2e-11	2.1e-09	1	1
GAD_DISEASE	pharmacogenetic studies	10	12	1.1e-08	4e-07	1	1
GAD_DISEASE	Alzheimer's Disease	10	12	0.00014	0.0027	1	1
GAD_DISEASE	Type 2 diabetes	10	12	0.00024	0.0046	1	1
GAD_DISEASE	Body Weight	10	12	0.00063	0.011	1	1
GAD_DISEASE	Colorectal Cancer	10	12	0.00083	0.013	1	1
GAD_DISEASE	personality disorders	9	10.8	1.2e-15	1.3e-13	1	1
GAD_DISEASE	obsessive Compulsive Disorder	9	10.8	4e-14	3.2e-12	1	1
GAD_DISEASE	migraine	9	10.8	4e-11	2.1e-09	1	1
GAD_DISEASE	BMI- Edema rosiglitazone or pioglitazone	9	10.8	2e-07	5.9e-06	1	1
GAD_DISEASE	longevity	9	10.8	0.0033	0.048	1	1
GAD_DISEASE	Migraine with Aura	8	9.6	4.1e-11	2.1e-09	1	1
GAD_DISEASE	mood disorders	8	9.6	5.8e-09	2.1e-07	1	1
GAD_DISEASE	Marijuana Abuse|Psychoses. Substance-Induced	8	9.6	6.8e-09	2.5e-07	1	1
GAD_DISEASE	blood pressure. arterial	8	9.6	3.3e-08	1.1e-06	1	1
GAD_DISEASE	Psychiatric Disorders	8	9.6	2.4e-07	6.8e-06	1	1
GAD_DISEASE	cognitive ability	8	9.6	4e-07	1.2e-05	1	1
GAD_DISEASE	Parkinson's disease	8	9.6	1.9e-05	0.00041	1	1
GAD_DISEASE	Lymphoma. Non-Hodgkin	8	9.6	0.00063	0.011	1	1
GAD_DISEASE	impulse control disorder	7	8.4	2.3e-13	1.6e-11	1	1
GAD_DISEASE	olanzapine	7	8.4	2.7e-12	1.7e-10	1	1
GAD_DISEASE	Low Tension Glaucoma	7	8.4	2.7e-12	1.7e-10	1	1
GAD_DISEASE	continuous performance task	7	8.4	2.7e-12	1.7e-10	1	1
GAD_DISEASE	dyspepsia	7	8.4	6.8e-12	4.1e-10	1	1
GAD_DISEASE	Ache. Low Back|Acute Disease|Low Back Pain|Pain|Sciatica	7	8.4	5.5e-11	2.7e-09	1	1
GAD_DISEASE	psychosis	7	8.4	9.6e-11	4.5e-09	1	1
GAD_DISEASE	financial and psychological risk attitudes	7	8.4	2.5e-10	1.1e-08	1	1
GAD_DISEASE	heroin abuse	7	8.4	3.9e-10	1.6e-08	1	1
GAD_DISEASE	cognitive function	7	8.4	2.7e-08	8.8e-07	1	1
GAD_DISEASE	alcohol dependence	7	8.4	6.7e-08	2.1e-06	1	1
GAD_DISEASE	anorexia nervosa	7	8.4	1.1e-07	3.3e-06	1	1
GAD_DISEASE	body mass	7	8.4	1.1e-07	3.3e-06	1	1
GAD_DISEASE	panic disorder	7	8.4	5.4e-07	1.5e-05	1	1
GAD_DISEASE	medication overuse headache	6	7.2	3.6e-11	2e-09	1	1
GAD_DISEASE	Substance Withdrawal Syndrome	6	7.2	3.3e-10	1.4e-08	1	1
GAD_DISEASE	schizophrenia weight gain	6	7.2	2.7e-09	1.1e-07	1	1
GAD_DISEASE	major depression	6	7.2	4.6e-09	1.8e-07	1	1
GAD_DISEASE	Dyskinesia. Drug-Induced	6	7.2	2.5e-08	8.4e-07	1	1
GAD_DISEASE	Heroin Dependence	6	7.2	4.4e-07	1.2e-05	1	1
GAD_DISEASE	smoking	6	7.2	0.00032	0.0059	1	1
GAD_DISEASE	Asthma|	6	7.2	0.00063	0.011	1	1
GAD_DISEASE	myocardial infarct	6	7.2	0.00071	0.011	1	1
GAD_DISEASE	temperament traits	5	6	5.4e-09	2.1e-07	1	1
GAD_DISEASE	lithium	5	6	5.4e-09	2.1e-07	1	1
GAD_DISEASE	idiopathic orthostatic intolerance	5	6	5.4e-09	2.1e-07	1	1
GAD_DISEASE	dystonia. acute parkinsonism tardive dyskinesia	5	6	5.4e-09	2.1e-07	1	1
GAD_DISEASE	temperament	5	6	1.6e-08	5.6e-07	1	1
GAD_DISEASE	Hallucinations	5	6	7.5e-08	2.3e-06	1	1
GAD_DISEASE	Cardiomyopathy. Dilated|	5	6	2.2e-07	6.6e-06	1	1
GAD_DISEASE	Gastroparesis	5	6	2.2e-07	6.6e-06	1	1
GAD_DISEASE	ADHD | attention deficit hyperactivity disorder	5	6	5.2e-07	1.4e-05	1	1
GAD_DISEASE	bipolar affective disorder	5	6	1e-06	2.7e-05	1	1
GAD_DISEASE	methamphetamine abuse	5	6	1.9e-06	4.7e-05	1	1
GAD_DISEASE	mood disorder	5	6	3.1e-06	7.6e-05	1	1
GAD_DISEASE	weight loss	5	6	6e-06	0.00014	1	1
GAD_DISEASE	Substance-Related Disorders	5	6	8.9e-06	0.0002	1	1
GAD_DISEASE	Irritable Bowel Syndrome	5	6	8.9e-06	0.0002	1	1
GAD_DISEASE	BMI	5	6	2e-05	0.00043	1	1
GAD_DISEASE	cardiovascular disease	5	6	0.00039	0.007	1	1
GAD_DISEASE	Metabolic Syndrome X	5	6	0.00047	0.0082	1	1
GAD_DISEASE	alcohol	5	6	0.00071	0.012	1	1
GAD_DISEASE	panic disorder; migraine	4	4.8	7.7e-07	2e-05	1	1
GAD_DISEASE	blood pressure; heart rate	4	4.8	7.7e-07	2e-05	1	1
GAD_DISEASE	Cardiovascular Diseases|Myocardial Ischemia	4	4.8	7.7e-07	2e-05	1	1
GAD_DISEASE	antisocial personality disorder attention deficit hyperactivity disorder	4	4.8	7.7e-07	2e-05	1	1
GAD_DISEASE	blood pressure. arterial; heart rate; adrenaline; coronary flow velocity; ECG; noradrenaline	4	4.8	7.7e-07	2e-05	1	1
GAD_DISEASE	alcohol abuse smoking behavior	4	4.8	7.7e-07	2e-05	1	1
GAD_DISEASE	Deliberate self-harm	4	4.8	1.9e-06	4.7e-05	1	1
GAD_DISEASE	suicide | mood disorders	4	4.8	1.9e-06	4.7e-05	1	1
GAD_DISEASE	Psychoses. Substance-Induced	4	4.8	3.8e-06	9.1e-05	1	1
GAD_DISEASE	psychoses	4	4.8	3.8e-06	9.1e-05	1	1
GAD_DISEASE	juvenile endogenous attack-like psychoses	4	4.8	3.8e-06	9.1e-05	1	1
GAD_DISEASE	self-harm behavior	4	4.8	3.8e-06	9.1e-05	1	1
GAD_DISEASE	Atrial Fibrillation|Hypertension	4	4.8	3.8e-06	9.1e-05	1	1
GAD_DISEASE	suicidal behavior	4	4.8	3.8e-06	9.1e-05	1	1
GAD_DISEASE	migraine migraine with aura	4	4.8	6.7e-06	0.00015	1	1
GAD_DISEASE	Syncope. Vasovagal|Vasovagal syncope	4	4.8	6.7e-06	0.00015	1	1
GAD_DISEASE	cocaine abuse	4	4.8	1.1e-05	0.00023	1	1
GAD_DISEASE	antidepressant treatment	4	4.8	1.1e-05	0.00023	1	1
GAD_DISEASE	anorexia nervosa; bulimia	4	4.8	1.6e-05	0.00035	1	1
GAD_DISEASE	substance abuse	4	4.8	1.6e-05	0.00035	1	1
GAD_DISEASE	Fibromyalgia	4	4.8	3.1e-05	0.00065	1	1
GAD_DISEASE	Brain Injuries	4	4.8	5.3e-05	0.0011	1	1
GAD_DISEASE	dyslexia	4	4.8	6.7e-05	0.0014	1	1
GAD_DISEASE	epilepsy. temporal lobe	4	4.8	6.7e-05	0.0014	1	1
GAD_DISEASE	endurance performance	4	4.8	0.0001	0.0021	1	1
GAD_DISEASE	Prenatal Exposure Delayed Effects	4	4.8	0.00012	0.0025	1	1
GAD_DISEASE	bipolar disorder schizophrenia	4	4.8	0.00024	0.0045	1	1
GAD_DISEASE	Obesity|Overweight	4	4.8	0.00027	0.0051	1	1
GAD_DISEASE	Sudden Infant Death	4	4.8	0.00046	0.0081	1	1
GAD_DISEASE	Long QT Syndrome	4	4.8	0.00063	0.011	1	1
GAD_DISEASE	Obesity. Morbid	4	4.8	0.0012	0.019	1	1
GAD_DISEASE	Birth Weight	4	4.8	0.0019	0.028	1	1
GAD_DISEASE	gambling behaviour	3	3.6	0.0001	0.0021	1	1
GAD_DISEASE	risperidone and perospirone	3	3.6	0.0001	0.0021	1	1
GAD_DISEASE	cardiomyopathy; heart failure	3	3.6	0.0001	0.0021	1	1
GAD_DISEASE	P300 event-related potentials	3	3.6	0.0001	0.0021	1	1
GAD_DISEASE	heart rate. resting	3	3.6	0.0001	0.0021	1	1
GAD_DISEASE	frontal brain electrical asymmetry	3	3.6	0.0001	0.0021	1	1
GAD_DISEASE	behavior problems	3	3.6	0.0001	0.0021	1	1
GAD_DISEASE	blood pressure. arterial heart rate left ventricular mass	3	3.6	0.0001	0.0021	1	1
GAD_DISEASE	major psychiatric disorders	3	3.6	0.0001	0.0021	1	1
GAD_DISEASE	Alzheimer's disease; anxiety disorder; depression; psychoses; aggressive behavior	3	3.6	0.0001	0.0021	1	1
GAD_DISEASE	attention deficit hyperactivity disorder behavior disorder	3	3.6	0.0001	0.0021	1	1
GAD_DISEASE	Parkinson's disease; bipolar disorder	3	3.6	0.0001	0.0021	1	1
GAD_DISEASE	hyperuicemia	3	3.6	0.0001	0.0021	1	1
GAD_DISEASE	Fibromyalgia|Syndrome	3	3.6	0.0001	0.0021	1	1
GAD_DISEASE	Panic disorder	3	3.6	0.0001	0.0021	1	1
GAD_DISEASE	Parkinson's disease; sleep disorders	3	3.6	0.0001	0.0021	1	1
GAD_DISEASE	Atrophy|Disorders	3	3.6	0.0001	0.0021	1	1
GAD_DISEASE	body mass; obesity. localized	3	3.6	0.0001	0.0021	1	1
GAD_DISEASE	left ventricular ejection fraction troponin. cardiac	3	3.6	0.0001	0.0021	1	1
GAD_DISEASE	Puerperal Disorders	3	3.6	0.0002	0.0039	1	1
GAD_DISEASE	Akathisia. Drug-Induced	3	3.6	0.0002	0.0039	1	1
GAD_DISEASE	negative affective facial stimuli	3	3.6	0.0002	0.0039	1	1
GAD_DISEASE	attention deficit hyperactivity disorder schizotypal personality traits	3	3.6	0.0002	0.0039	1	1
GAD_DISEASE	Cocaine-Related Disorders	3	3.6	0.0002	0.0039	1	1
GAD_DISEASE	gastrointestinal disorders	3	3.6	0.0002	0.0039	1	1
GAD_DISEASE	delirium	3	3.6	0.0002	0.0039	1	1
GAD_DISEASE	impulsivity	3	3.6	0.0002	0.0039	1	1
GAD_DISEASE	clozapine response	3	3.6	0.0002	0.0039	1	1
GAD_DISEASE	depression drug hypersensitivity	3	3.6	0.0002	0.0039	1	1
GAD_DISEASE	antipsychotic-induced adverse reactions	3	3.6	0.0002	0.0039	1	1
GAD_DISEASE	posttraumatic stress disorder	3	3.6	0.0002	0.0039	1	1
GAD_DISEASE	obesity|hypertension	3	3.6	0.00033	0.0061	1	1
GAD_DISEASE	Neuroleptic Malignant Syndrome	3	3.6	0.00033	0.0061	1	1
GAD_DISEASE	Alcoholism|Substance Withdrawal Syndrome	3	3.6	0.00033	0.0061	1	1
GAD_DISEASE	obsessive- compulsive disorder	3	3.6	0.00033	0.0061	1	1
GAD_DISEASE	Seasonal affective disorder	3	3.6	0.00033	0.0061	1	1
GAD_DISEASE	treatment response in psychotic patients	3	3.6	0.00033	0.0061	1	1
GAD_DISEASE	harm avoidance	3	3.6	0.00033	0.0061	1	1
GAD_DISEASE	interstitial cystitis	3	3.6	0.00033	0.0061	1	1
GAD_DISEASE	bipolar disorder; major depressive disorder; rapid cycling mood disorder	3	3.6	0.00033	0.0061	1	1
GAD_DISEASE	schizophrenia; tardive dyskinesia	3	3.6	0.00033	0.0061	1	1
GAD_DISEASE	reward dependence temperament	3	3.6	0.00033	0.0061	1	1
GAD_DISEASE	Heart Diseases|Inflammation|Myocardial Infarction	3	3.6	0.0005	0.0087	1	1
GAD_DISEASE	Substance Withdrawal Syndrome|Tobacco Use Disorder	3	3.6	0.0005	0.0087	1	1
GAD_DISEASE	bipolar disorder depressive disorder. major	3	3.6	0.0005	0.0087	1	1
GAD_DISEASE	Obesity|Weight Gain	3	3.6	0.0005	0.0087	1	1
GAD_DISEASE	antisocial personality disorder	3	3.6	0.0005	0.0087	1	1
GAD_DISEASE	migraine; migraine with aura	3	3.6	0.0007	0.012	1	1
GAD_DISEASE	Alcoholism|Recurrence	3	3.6	0.0007	0.012	1	1
GAD_DISEASE	anxiety	3	3.6	0.0007	0.012	1	1
GAD_DISEASE	autonomic nervous system function	3	3.6	0.0007	0.012	1	1
GAD_DISEASE	manic-depressive illness	3	3.6	0.0007	0.012	1	1
GAD_DISEASE	eating disorders	3	3.6	0.0007	0.012	1	1
GAD_DISEASE	nausea	3	3.6	0.0007	0.012	1	1
GAD_DISEASE	risperidone-induced extrapyramidal symptoms	3	3.6	0.0007	0.012	1	1
GAD_DISEASE	bipolar disorder; depression	3	3.6	0.00093	0.015	1	1
GAD_DISEASE	cirrhosis. alcoholic; alcoholism	3	3.6	0.00093	0.015	1	1
GAD_DISEASE	cocaine dependence	3	3.6	0.00093	0.015	1	1
GAD_DISEASE	response to antidepressants	3	3.6	0.0012	0.019	1	1
GAD_DISEASE	Hypertension|Hypertrophy. Left Ventricular|Left Ventricular Hypertrophy	3	3.6	0.0012	0.019	1	1
GAD_DISEASE	left ventricular remodeling	3	3.6	0.0015	0.023	1	1
GAD_DISEASE	affective disorder	3	3.6	0.0018	0.027	1	1
GAD_DISEASE	Intelligence	3	3.6	0.0022	0.032	1	1
GAD_DISEASE	Chronic renal failure|Kidney Failure. Chronic	13	15.7	0.0061	0.079	1	0
GAD_DISEASE	Bladder Cancer	10	12	0.0037	0.052	1	0
GAD_DISEASE	Asthma	9	10.8	0.0054	0.072	1	0
GAD_DISEASE	Myocardial Infarction	9	10.8	0.013	0.15	1	0
GAD_DISEASE	Breast Cancer	9	10.8	0.023	0.25	1	0
GAD_DISEASE	kidney failure. chronic	6	7.2	0.0038	0.054	1	0
GAD_DISEASE	Cardiovascular Diseases	6	7.2	0.005	0.068	1	0
GAD_DISEASE	Glomerulonephritis. IGA	5	6	0.0046	0.063	1	0
GAD_DISEASE	Hyperparathyroidism. Secondary	5	6	0.011	0.13	1	0
GAD_DISEASE	metabolic syndrome	5	6	0.016	0.19	1	0
GAD_DISEASE	Arthritis. Rheumatoid|Rheumatoid Arthritis	5	6	0.02	0.22	1	0
GAD_DISEASE	Narcolepsy	5	6	0.037	0.34	1	0
GAD_DISEASE	chronic obstructive pulmonary disease/COPD	4	4.8	0.0041	0.057	1	0
GAD_DISEASE	Lymphoma. Large B-Cell. Diffuse	4	4.8	0.0043	0.059	1	0
GAD_DISEASE	Brain Ischemia|Hypertension|Osteoporosis|Stroke	4	4.8	0.0062	0.081	1	0
GAD_DISEASE	Acute Coronary Syndrome|	4	4.8	0.0097	0.12	1	0
GAD_DISEASE	Asthma|Bronchial Hyperreactivity|Hypersensitivity. Immediate	4	4.8	0.016	0.19	1	0
GAD_DISEASE	Hepatopulmonary Syndrome|Liver Cirrhosis	4	4.8	0.018	0.2	1	0
GAD_DISEASE	Brain Ischemia|Stroke	4	4.8	0.019	0.21	1	0
GAD_DISEASE	Premature Birth	4	4.8	0.02	0.22	1	0
GAD_DISEASE	bronchodilator response	4	4.8	0.027	0.28	1	0
GAD_DISEASE	Blood Pressure Determination	4	4.8	0.031	0.31	1	0
GAD_DISEASE	Infection|Inflammation|Premature Birth	4	4.8	0.037	0.34	1	0
GAD_DISEASE	Inflammation|Premature Birth	4	4.8	0.039	0.36	1	0
GAD_DISEASE	Connective Tissue Diseases|Fetal Diseases|Inflammation|Musculoskeletal Diseases|Pregnancy Complications. Hematologic|Premature Birth|Skin Diseases	4	4.8	0.039	0.36	1	0
GAD_DISEASE	Respiration Disorders	3	3.6	0.0039	0.054	1	0
GAD_DISEASE	hormone disturbance	3	3.6	0.0054	0.072	1	0
GAD_DISEASE	schizophrenia; bipolar disorder	3	3.6	0.006	0.079	1	0
GAD_DISEASE	Coronary Disease|Hyperlipoproteinemia Type II	3	3.6	0.006	0.079	1	0
GAD_DISEASE	Hypertension|Obesity	3	3.6	0.006	0.079	1	0
GAD_DISEASE	glaucoma	3	3.6	0.01	0.13	1	0
GAD_DISEASE	Inflammation|Venous Thromboembolism	3	3.6	0.016	0.19	1	0
GAD_DISEASE	Brain Ischemia|Inflammation|Stroke	3	3.6	0.016	0.19	1	0
GAD_DISEASE	Coronary Artery Disease|Inflammation	3	3.6	0.023	0.24	1	0
GAD_DISEASE	heart disease. ischemic	3	3.6	0.026	0.27	1	0
GAD_DISEASE	cardiovascular	3	3.6	0.027	0.28	1	0
GAD_DISEASE	Acute Coronary Syndrome	3	3.6	0.032	0.31	1	0
GAD_DISEASE	Atrial Fibrillation	3	3.6	0.033	0.32	1	0
GAD_DISEASE	Glaucoma. Open-Angle	3	3.6	0.035	0.33	1	0
GAD_DISEASE	Coronary Heart Disease	3	3.6	0.039	0.35	1	0
GAD_DISEASE	stroke. ischemic	3	3.6	0.044	0.39	1	0
GAD_DISEASE	Recurrence|Venous Thromboembolism	3	3.6	0.045	0.39	1	0
GAD_DISEASE	Cystic Fibrosis	3	3.6	0.047	0.4	1	0
GAD_DISEASE	Leukemia. Myelogenous. Chronic. BCR-ABL Positive	3	3.6	0.047	0.4	1	0
GAD_DISEASE	Infertility. Female|Insulin Resistance|POLYCYSTIC OVARIAN SYNDROME|Polycystic Ovary Syndrome	2	2.4	0.012	0.14	1	0
GAD_DISEASE	schizophrenia; schizoaffective disorder; affective disorder	2	2.4	0.012	0.14	1	0
GAD_DISEASE	Stuttering	2	2.4	0.012	0.14	1	0
GAD_DISEASE	pathological gambling	2	2.4	0.012	0.14	1	0
GAD_DISEASE	Heart Failure|Ventricular Dysfunction. Left|Ventricular Remodeling	2	2.4	0.012	0.14	1	0
GAD_DISEASE	antipsychotic agent-induced weight gain	2	2.4	0.012	0.14	1	0
GAD_DISEASE	schizophrenia; opium abuse	2	2.4	0.012	0.14	1	0
GAD_DISEASE	schizoaffective disorder schizophrenia tardive dyskinesia	2	2.4	0.012	0.14	1	0
GAD_DISEASE	hostility personality traits	2	2.4	0.012	0.14	1	0
GAD_DISEASE	mortality in trauma patients	2	2.4	0.012	0.14	1	0
GAD_DISEASE	nephritis. lupus	2	2.4	0.012	0.14	1	0
GAD_DISEASE	Tachycardia	2	2.4	0.012	0.14	1	0
GAD_DISEASE	attention deficit hyperactivity disorder methyphenidate side-effects	2	2.4	0.012	0.14	1	0
GAD_DISEASE	Acanthosis Nigricans|Obesity	2	2.4	0.012	0.14	1	0
GAD_DISEASE	delinquent behavior violent behavior	2	2.4	0.012	0.14	1	0
GAD_DISEASE	suicide; depression	2	2.4	0.012	0.14	1	0
GAD_DISEASE	antisocial behavior conduct disorder	2	2.4	0.012	0.14	1	0
GAD_DISEASE	bipolar disorder; mania. antidepressant-induced	2	2.4	0.012	0.14	1	0
GAD_DISEASE	heart rate; left ventricular funtion	2	2.4	0.012	0.14	1	0
GAD_DISEASE	left ventricular ejection fraction	2	2.4	0.012	0.14	1	0
GAD_DISEASE	cigarette smoking behavior and reward	2	2.4	0.012	0.14	1	0
GAD_DISEASE	hyperkinetic disorder	2	2.4	0.012	0.14	1	0
GAD_DISEASE	sexual behavior	2	2.4	0.012	0.14	1	0
GAD_DISEASE	eating behavior	2	2.4	0.012	0.14	1	0
GAD_DISEASE	Hypertension|Myocardial Infarction|Stroke	2	2.4	0.012	0.14	1	0
GAD_DISEASE	Physiological Sexual Disorders|Sexual Dysfunction. Physiological	2	2.4	0.012	0.14	1	0
GAD_DISEASE	alcohol abuse; cocaine abuse	2	2.4	0.012	0.14	1	0
GAD_DISEASE	left ventricular fractional shortening	2	2.4	0.012	0.14	1	0
GAD_DISEASE	externalizing behavior	2	2.4	0.012	0.14	1	0
GAD_DISEASE	behavioral disorder	2	2.4	0.012	0.14	1	0
GAD_DISEASE	Asthma|Prenatal Exposure Delayed Effects|Respiratory Sounds	2	2.4	0.012	0.14	1	0
GAD_DISEASE	human intelligence	2	2.4	0.012	0.14	1	0
GAD_DISEASE	delirium tremens	2	2.4	0.012	0.14	1	0
GAD_DISEASE	bipolar disorder; affective psychoses	2	2.4	0.012	0.14	1	0
GAD_DISEASE	Hypertension|Obesity|Weight Gain	2	2.4	0.012	0.14	1	0
GAD_DISEASE	child behavior	2	2.4	0.012	0.14	1	0
GAD_DISEASE	5-HT1A receptor binding	2	2.4	0.012	0.14	1	0
GAD_DISEASE	Parkinson's disease; alcohol abuse	2	2.4	0.012	0.14	1	0
GAD_DISEASE	Socioeconomic status	2	2.4	0.012	0.14	1	0
GAD_DISEASE	endurance	2	2.4	0.012	0.14	1	0
GAD_DISEASE	opiate abuse	2	2.4	0.012	0.14	1	0
GAD_DISEASE	Coronary Artery Disease|Death. Sudden. Cardiac|Tachycardia. Ventricular|Ventricular Fibrillation	2	2.4	0.012	0.14	1	0
GAD_DISEASE	aggressive behavior anger behavior suicide	2	2.4	0.012	0.14	1	0
GAD_DISEASE	sleep disorders; body mass	2	2.4	0.012	0.14	1	0
GAD_DISEASE	psychotic symptomatology of mood disorders	2	2.4	0.012	0.14	1	0
GAD_DISEASE	delusions hallucinations psychoses	2	2.4	0.012	0.14	1	0
GAD_DISEASE	anorexia nervosa personality traits	2	2.4	0.012	0.14	1	0
GAD_DISEASE	dopamine receptor sensitivity	2	2.4	0.012	0.14	1	0
GAD_DISEASE	weight gain. antipsychotic drug-induced	2	2.4	0.012	0.14	1	0
GAD_DISEASE	financial risk taking	2	2.4	0.012	0.14	1	0
GAD_DISEASE	aortic compliance blood pressure. arterial cardiac output heart rate hypertension left ventricular mass systemic vascular resistance	2	2.4	0.012	0.14	1	0
GAD_DISEASE	antidepressant adverse effects	2	2.4	0.012	0.14	1	0
GAD_DISEASE	depression; alcohol withdrawal	2	2.4	0.012	0.14	1	0
GAD_DISEASE	sleep disorders; body mass; blood pressure. arterial	2	2.4	0.012	0.14	1	0
GAD_DISEASE	bipolar disorder; unipolar disorder	2	2.4	0.012	0.14	1	0
GAD_DISEASE	bipolar affective disorder; unipolar affective disorder	2	2.4	0.017	0.2	1	0
GAD_DISEASE	schizophrenia; bipolar disorder; affective disorder	2	2.4	0.017	0.2	1	0
GAD_DISEASE	Premenstrual Syndrome	2	2.4	0.017	0.2	1	0
GAD_DISEASE	Stress	2	2.4	0.017	0.2	1	0
GAD_DISEASE	Alzheimer's disease; psychoses	2	2.4	0.017	0.2	1	0
GAD_DISEASE	Tachycardia. Ventricular	2	2.4	0.017	0.2	1	0
GAD_DISEASE	urinary incontinence	2	2.4	0.017	0.2	1	0
GAD_DISEASE	fear during childbirth	2	2.4	0.017	0.2	1	0
GAD_DISEASE	Coronary Disease|Myocardial Ischemia	2	2.4	0.017	0.2	1	0
GAD_DISEASE	Asthma|Prenatal Exposure Delayed Effects|Respiratory Hypersensitivity|Respiratory Sounds	2	2.4	0.017	0.2	1	0
GAD_DISEASE	amphetamine response	2	2.4	0.017	0.2	1	0
GAD_DISEASE	Bronchial Hyperreactivity|Wounds and Injuries	2	2.4	0.017	0.2	1	0
GAD_DISEASE	schizophrenia; bipolar disorder; psychoses	2	2.4	0.017	0.2	1	0
GAD_DISEASE	Child Temperament	2	2.4	0.017	0.2	1	0
GAD_DISEASE	alcoholism; cirrhosis	2	2.4	0.017	0.2	1	0
GAD_DISEASE	schizophrenia; psychoses; aggressive behavior; verbal fluency	2	2.4	0.017	0.2	1	0
GAD_DISEASE	Insulin Resistance|Metabolic Diseases	2	2.4	0.017	0.2	1	0
GAD_DISEASE	Alcoholism|Heroin Dependence	2	2.4	0.017	0.2	1	0
GAD_DISEASE	depression. interferon-induced	2	2.4	0.017	0.2	1	0
GAD_DISEASE	electrocortical measures of error and feedback processing	2	2.4	0.017	0.2	1	0
GAD_DISEASE	startle reflex	2	2.4	0.017	0.2	1	0
GAD_DISEASE	Body Weight|Weight Gain	2	2.4	0.017	0.2	1	0
GAD_DISEASE	Basal Ganglia Diseases	2	2.4	0.017	0.2	1	0
GAD_DISEASE	Sleep Initiation and Maintenance Disorders	2	2.4	0.017	0.2	1	0
GAD_DISEASE	attention deficit disorder	2	2.4	0.017	0.2	1	0
GAD_DISEASE	clozapine. response to	2	2.4	0.023	0.25	1	0
GAD_DISEASE	Heart Failure|Myocardial ischemia	2	2.4	0.023	0.25	1	0
GAD_DISEASE	pulse wave velocity	2	2.4	0.023	0.25	1	0
GAD_DISEASE	Takotsubo Cardiomyopathy	2	2.4	0.023	0.25	1	0
GAD_DISEASE	alcoholism attention deficit hyperactivity disorder	2	2.4	0.023	0.25	1	0
GAD_DISEASE	congestive heart failure	2	2.4	0.023	0.25	1	0
GAD_DISEASE	risk-taking behavior in a gambling task	2	2.4	0.023	0.25	1	0
GAD_DISEASE	shyness	2	2.4	0.023	0.25	1	0
GAD_DISEASE	aggressive behavior	2	2.4	0.023	0.25	1	0
GAD_DISEASE	Cadaver|Cardiovascular Diseases|Death. Sudden. Cardiac|	2	2.4	0.023	0.25	1	0
GAD_DISEASE	Major Psychoses	2	2.4	0.023	0.25	1	0
GAD_DISEASE	asthma; lipids; memory impairment	2	2.4	0.023	0.25	1	0
GAD_DISEASE	eating disorder	2	2.4	0.023	0.25	1	0
GAD_DISEASE	vascular response	2	2.4	0.023	0.25	1	0
GAD_DISEASE	urticaria/angioedema	2	2.4	0.023	0.25	1	0
GAD_DISEASE	Heart Failure|Myocardial Infarction	2	2.4	0.023	0.25	1	0
GAD_DISEASE	musical aptitude	2	2.4	0.029	0.29	1	0
GAD_DISEASE	Malnutrition	2	2.4	0.029	0.29	1	0
GAD_DISEASE	nicotine dependence; cotinine	2	2.4	0.029	0.29	1	0
GAD_DISEASE	post-traumatic stress disorder	2	2.4	0.029	0.29	1	0
GAD_DISEASE	stroke; sickle cell anemia	2	2.4	0.029	0.29	1	0
GAD_DISEASE	treatment resistance to typical neuroleptics	2	2.4	0.029	0.29	1	0
GAD_DISEASE	pain response	2	2.4	0.029	0.29	1	0
GAD_DISEASE	headache	2	2.4	0.029	0.29	1	0
GAD_DISEASE	body mass; insulin; obesity; glucose	2	2.4	0.029	0.29	1	0
GAD_DISEASE	blood pressure. arterial; heart rate	2	2.4	0.029	0.29	1	0
GAD_DISEASE	Fatigue Syndrome. Chronic	2	2.4	0.029	0.29	1	0
GAD_DISEASE	antidepressant response	2	2.4	0.029	0.29	1	0
GAD_DISEASE	depression | Bipolar Disorder	2	2.4	0.029	0.29	1	0
GAD_DISEASE	BP-Major Depressive	2	2.4	0.035	0.33	1	0
GAD_DISEASE	Death. Sudden. Cardiac|Sudden Cardiac Death	2	2.4	0.035	0.33	1	0
GAD_DISEASE	HIV-Associated Lipodystrophy Syndrome	2	2.4	0.035	0.33	1	0
GAD_DISEASE	alcohol dependency	2	2.4	0.035	0.33	1	0
GAD_DISEASE	Carcinoma. Transitional Cell|Urologic Neoplasms	2	2.4	0.035	0.33	1	0
GAD_DISEASE	bipolar affective disorder.	2	2.4	0.035	0.33	1	0
GAD_DISEASE	Cardiomyopathy. Hypertrophic|Hypertrophic Cardiomyopathy|Hypertrophy. Left Ventricular|Left Ventricular Hypertrophy	2	2.4	0.035	0.33	1	0
GAD_DISEASE	Respiratory Sounds	2	2.4	0.035	0.33	1	0
GAD_DISEASE	high-altitude tolerance	2	2.4	0.04	0.36	1	0
GAD_DISEASE	Pulmonary Embolism|Pulmonary Embolisms|Venous Thrombosis	2	2.4	0.04	0.36	1	0
GAD_DISEASE	Obesity|Overweight|Weight Loss	2	2.4	0.04	0.36	1	0
GAD_DISEASE	limb deficiency anomalies	2	2.4	0.046	0.4	1	0
GAD_DISEASE	depressive disorder. major; bipolar disorder	2	2.4	0.046	0.4	1	0
GAD_DISEASE	obsessive-compulsive disorder	2	2.4	0.046	0.4	1	0
GAD_DISEASE	Diseases in Twins	2	2.4	0.046	0.4	1	0

## Sheet: Community1
Category	Term	Count	%	P-Value	Benjamini					Category	Term	Count	%	P-Value	Benjamini				Category	Term	Count	%	P-Value	Benjamini
GAD_DISEASE	Type 2 Diabetes| edema | rosiglitazone	83	26.9	1.9e-08	4.2e-06	1	1			GAD_DISEASE_CLASS	METABOLIC	130	42.2	0.0068	0.011	1	1		KEGG_PATHWAY	MAPK signaling pathway	51	16.6	9.8e-29	1.7e-26	1	1
GAD_DISEASE	Chronic renal failure|Kidney Failure. Chronic	68	22.1	6.4e-21	9.8e-18	1	1			GAD_DISEASE_CLASS	CANCER	113	36.7	3.6e-10	3.3e-09	1	1		KEGG_PATHWAY	Pathways in cancer	43	14	8.6e-14	1.9e-12	1	1
GAD_DISEASE	Alzheimer's disease	41	13.3	1.2e-05	0.0012	1	1			GAD_DISEASE_CLASS	CHEMDEPENDENCY	96	31.2	0.0046	0.0083	1	1		KEGG_PATHWAY	Ras signaling pathway	39	12.7	3.2e-19	1.8e-17	1	1
GAD_DISEASE	Breast Cancer	39	12.7	5.7e-10	2.2e-07	1	1			GAD_DISEASE_CLASS	PHARMACOGENOMIC	95	30.8	4.7e-08	2.8e-07	1	1		KEGG_PATHWAY	PI3K-Akt signaling pathway	37	12	1.4e-11	1.9e-10	1	1
GAD_DISEASE	null	37	12	0.00022	0.016	1	1			GAD_DISEASE_CLASS	RENAL	87	28.2	2.3e-21	4.1e-20	1	1		KEGG_PATHWAY	Rap1 signaling pathway	34	11	8.4e-16	3.1e-14	1	1
GAD_DISEASE	breast cancer	31	10.1	3.3e-07	5.1e-05	1	1			GAD_DISEASE_CLASS	NEUROLOGICAL	87	28.2	0.00012	0.00042	1	1		KEGG_PATHWAY	Regulation of actin cytoskeleton	33	10.7	6.1e-15	1.5e-13	1	1
GAD_DISEASE	HIV	29	9.4	2.4e-15	1.9e-12	1	1			GAD_DISEASE_CLASS	IMMUNE	83	26.9	0.0024	0.0053	1	1		KEGG_PATHWAY	Focal adhesion	31	10.1	1.6e-13	3.1e-12	1	1
GAD_DISEASE	esophageal adenocarcinoma	29	9.4	8.9e-10	2.7e-07	1	1			GAD_DISEASE_CLASS	INFECTION	63	20.5	0.0033	0.0066	1	1		KEGG_PATHWAY	Proteoglycans in cancer	30	9.7	4.8e-13	8.3e-12	1	1
GAD_DISEASE	lung cancer	29	9.4	3e-06	0.00035	1	1			GAD_DISEASE_CLASS	PSYCH	60	19.5	0.0018	0.0046	1	1		KEGG_PATHWAY	Neurotrophin signaling pathway	28	9.1	3.4e-17	1.5e-15	1	1
GAD_DISEASE	Bone Mineral Density	28	9.1	1.1e-07	1.9e-05	1	1			GAD_DISEASE_CLASS	UNKNOWN	58	18.8	2.8e-05	0.00013	1	1		KEGG_PATHWAY	ErbB signaling pathway	27	8.8	5.9e-20	5.2e-18	1	1
GAD_DISEASE	Lung Cancer	26	8.4	0.00058	0.035	1	1			GAD_DISEASE_CLASS	DEVELOPMENTAL	50	16.2	0.00075	0.0023	1	1		KEGG_PATHWAY	Axon guidance	27	8.8	1.8e-15	5.2e-14	1	1
GAD_DISEASE	Colorectal Cancer	25	8.1	8.4e-06	0.00092	1	1			GAD_DISEASE_CLASS	OTHER	46	14.9	0.018	0.025	1	1		KEGG_PATHWAY	Epstein-Barr virus infection	22	7.1	3.6e-11	4.5e-10	1	1
GAD_DISEASE	Bladder Cancer	24	7.8	0.00063	0.036	1	1			GAD_DISEASE_CLASS	REPRODUCTION	32	10.4	0.0087	0.013	1	1		KEGG_PATHWAY	Tuberculosis	22	7.1	3.9e-08	2.5e-07	1	1
GAD_DISEASE	ovarian cancer	22	7.1	2.8e-05	0.0027	1	1												KEGG_PATHWAY	Influenza A	21	6.8	1.4e-07	7.8e-07	1	1
GAD_DISEASE	Pancreatic Neoplasms	19	6.2	7.2e-08	1.4e-05	1	1												KEGG_PATHWAY	GnRH signaling pathway	20	6.5	9.4e-12	1.4e-10	1	1
GAD_DISEASE	thyroid cancer	17	5.5	5.9e-09	1.5e-06	1	1												KEGG_PATHWAY	Inflammatory mediator regulation of TRP channels	20	6.5	3.8e-11	4.4e-10	1	1
GAD_DISEASE	ovarian cancer	12	3.9	0.00021	0.016	1	1												KEGG_PATHWAY	Measles	20	6.5	8.4e-09	7.3e-08	1	1
GAD_DISEASE	epithelial ovarian cancer	12	3.9	0.00081	0.044	1	1												KEGG_PATHWAY	FoxO signaling pathway	20	6.5	9.6e-09	7.9e-08	1	1
GAD_DISEASE	Lymphoproliferative Disorders|Myelodysplastic Syndromes	10	3.2	6.1e-12	3.1e-09	1	1												KEGG_PATHWAY	Oxytocin signaling pathway	20	6.5	6.3e-08	3.6e-07	1	1
GAD_DISEASE	myeloid leukemia	8	2.6	9.3e-07	0.00013	1	1												KEGG_PATHWAY	Chemokine signaling pathway	20	6.5	1.9e-06	9e-06	1	1
GAD_DISEASE	Leukemia. Myelogenous. Chronic. BCR-ABL Positive	8	2.6	0.0002	0.016	1	1												KEGG_PATHWAY	T cell receptor signaling pathway	19	6.2	4.6e-10	4.2e-09	1	1
GAD_DISEASE	Leukemia. Myeloid. Acute	7	2.3	0.00044	0.03	1	1												KEGG_PATHWAY	Platelet activation	19	6.2	3.5e-08	2.4e-07	1	1
GAD_DISEASE	Brain Neoplasms|Glioblastoma	6	1.9	0.00014	0.012	1	1												KEGG_PATHWAY	Hepatitis C	19	6.2	5e-08	3.1e-07	1	1
GAD_DISEASE	Leukemia. Myeloid	6	1.9	0.00054	0.034	1	1												KEGG_PATHWAY	Signaling pathways regulating pluripotency of stem cells	19	6.2	1.1e-07	6.3e-07	1	1
GAD_DISEASE	cutaneous squamous cell carcinoma	5	1.6	2.6e-06	0.00033	1	1												KEGG_PATHWAY	HTLV-I infection	19	6.2	0.00045	0.0014	1	1
GAD_DISEASE	overall effect	5	1.6	0.00066	0.037	1	1												KEGG_PATHWAY	Glioma	18	5.8	2.5e-12	3.9e-11	1	1
GAD_DISEASE	Bronchial Hyperreactivity|Hypersensitivity. Immediate	4	1.3	8.5e-05	0.0076	1	1												KEGG_PATHWAY	Progesterone-mediated oocyte maturation	18	5.8	3.7e-10	3.6e-09	1	1
GAD_DISEASE	Carcinoma. Medullary|Medullary carcinoma|thyroid neoplasm|Thyroid Neoplasms	4	1.3	0.00045	0.03	1	1												KEGG_PATHWAY	Melanoma	17	5.5	1.3e-10	1.4e-09	1	1
GAD_DISEASE	Tobacco Use Disorder	82	26.6	0.0056	0.18	1	0												KEGG_PATHWAY	HIF-1 signaling pathway	17	5.5	1.4e-08	1.1e-07	1	1
GAD_DISEASE	hypertension	27	8.8	0.003	0.12	1	0												KEGG_PATHWAY	Osteoclast differentiation	17	5.5	1.2e-06	6.1e-06	1	1
GAD_DISEASE	Schizophrenia	26	8.4	0.021	0.43	1	0												KEGG_PATHWAY	Hepatitis B	17	5.5	4.6e-06	2.1e-05	1	1
GAD_DISEASE	Cleft Lip|Cleft Palate	19	6.2	0.0014	0.066	1	0												KEGG_PATHWAY	Viral carcinogenesis	17	5.5	0.00032	0.001	1	1
GAD_DISEASE	chronic obstructive pulmonary disease	19	6.2	0.0024	0.1	1	0												KEGG_PATHWAY	Central carbon metabolism in cancer	16	5.2	2.8e-10	2.8e-09	1	1
GAD_DISEASE	prostate cancer	19	6.2	0.019	0.41	1	0												KEGG_PATHWAY	Prostate cancer	16	5.2	3e-08	2.2e-07	1	1
GAD_DISEASE	longevity	17	5.5	0.015	0.35	1	0												KEGG_PATHWAY	Calcium signaling pathway	16	5.2	0.00023	0.00077	1	1
GAD_DISEASE	Obesity|POF - Premature ovarian failure|POLYCYSTIC OVARIAN SYNDROME|Polycystic Ovary Syndrome|Primary Ovarian Insufficiency|Puberty. Delayed|Puberty. Precocious|Thrombophilia|Tobacco Use Disorder	14	4.5	0.0021	0.094	1	0												KEGG_PATHWAY	Oocyte meiosis	15	4.9	3.9e-06	1.8e-05	1	1
GAD_DISEASE	Arthritis. Rheumatoid|Rheumatoid Arthritis	12	3.9	0.0011	0.056	1	0												KEGG_PATHWAY	Herpes simplex infection	15	4.9	0.00093	0.0027	1	1
GAD_DISEASE	Narcolepsy	12	3.9	0.005	0.17	1	0												KEGG_PATHWAY	cAMP signaling pathway	15	4.9	0.002	0.0051	1	1
GAD_DISEASE	Celiac Disease|	12	3.9	0.041	0.61	1	0												KEGG_PATHWAY	Pancreatic cancer	14	4.5	3.5e-08	2.4e-07	1	1
GAD_DISEASE	Leukemia. Lymphocytic. Chronic. B-Cell	11	3.6	0.013	0.31	1	0												KEGG_PATHWAY	Fc epsilon RI signaling pathway	14	4.5	6.2e-08	3.7e-07	1	1
GAD_DISEASE	height	11	3.6	0.022	0.44	1	0												KEGG_PATHWAY	Gap junction	14	4.5	1.4e-06	7.1e-06	1	1
GAD_DISEASE	Parkinson's disease	10	3.2	0.0027	0.11	1	0												KEGG_PATHWAY	Toll-like receptor signaling pathway	14	4.5	1.2e-05	5.3e-05	1	1
GAD_DISEASE	Dengue Hemorrhagic Fever	9	2.9	0.0012	0.061	1	0												KEGG_PATHWAY	Toxoplasmosis	14	4.5	1.8e-05	7.7e-05	1	1
GAD_DISEASE	Diabetes Mellitus. Type 2	9	2.9	0.032	0.54	1	0												KEGG_PATHWAY	Sphingolipid signaling pathway	14	4.5	4.5e-05	0.00018	1	1
GAD_DISEASE	diabetes. type 1	9	2.9	0.043	0.61	1	0												KEGG_PATHWAY	Insulin signaling pathway	14	4.5	0.00019	0.00067	1	1
GAD_DISEASE	melanoma	8	2.6	0.0044	0.16	1	0												KEGG_PATHWAY	Dopaminergic synapse	13	4.2	0.00035	0.0011	1	1
GAD_DISEASE	Cleft Lip|Cleft Palate|Tooth Abnormalities	7	2.3	0.0065	0.2	1	0												KEGG_PATHWAY	Bladder cancer	12	3.9	1.6e-08	1.2e-07	1	1
GAD_DISEASE	BMI- Edema rosiglitazone or pioglitazone	7	2.3	0.023	0.46	1	0												KEGG_PATHWAY	Non-small cell lung cancer	12	3.9	5e-07	2.6e-06	1	1
GAD_DISEASE	pharmacogenetic studies	7	2.3	0.023	0.46	1	0												KEGG_PATHWAY	Vascular smooth muscle contraction	12	3.9	0.00061	0.0018	1	1
GAD_DISEASE	Abortion. Spontaneous	7	2.3	0.025	0.48	1	0												KEGG_PATHWAY	Cell cycle	12	3.9	0.00099	0.0028	1	1
GAD_DISEASE	leukemia	7	2.3	0.036	0.57	1	0												KEGG_PATHWAY	Wnt signaling pathway	12	3.9	0.0024	0.006	1	1
GAD_DISEASE	breast cancer|prostate cancer	6	1.9	0.009	0.26	1	0												KEGG_PATHWAY	Long-term potentiation	11	3.6	1.9e-05	8.1e-05	1	1
GAD_DISEASE	Melanoma|Skin Neoplasms	6	1.9	0.01	0.28	1	0												KEGG_PATHWAY	Renal cell carcinoma	11	3.6	1.9e-05	8.1e-05	1	1
GAD_DISEASE	Diabetic Nephropathies	6	1.9	0.012	0.29	1	0												KEGG_PATHWAY	Prolactin signaling pathway	11	3.6	3.7e-05	0.00015	1	1
GAD_DISEASE	Brain Neoplasms|Glioma	6	1.9	0.012	0.29	1	0												KEGG_PATHWAY	Chronic myeloid leukemia	11	3.6	4.2e-05	0.00017	1	1
GAD_DISEASE	Pre-Eclampsia	6	1.9	0.026	0.48	1	0												KEGG_PATHWAY	Fc gamma R-mediated phagocytosis	11	3.6	0.00016	0.00056	1	1
GAD_DISEASE	stomach cancer	6	1.9	0.049	0.65	1	0												KEGG_PATHWAY	Choline metabolism in cancer	11	3.6	0.00072	0.0021	1	1
GAD_DISEASE	Breast Neoplasms|Mammary Neoplasms	5	1.6	0.0046	0.16	1	0												KEGG_PATHWAY	Cholinergic synapse	11	3.6	0.0015	0.004	1	1
GAD_DISEASE	Leukemia. Myelogenous. Chronic. BCR-ABL Positive|Neovascularization. Pathologic	5	1.6	0.0091	0.25	1	0												KEGG_PATHWAY	Leukocyte transendothelial migration	11	3.6	0.0019	0.0051	1	1
GAD_DISEASE	Birth Weight	5	1.6	0.011	0.28	1	0												KEGG_PATHWAY	mTOR signaling pathway	10	3.2	4.2e-05	0.00017	1	1
GAD_DISEASE	endometrial cancer	5	1.6	0.014	0.32	1	0												KEGG_PATHWAY	VEGF signaling pathway	10	3.2	6.3e-05	0.00024	1	1
GAD_DISEASE	Sleep Apnea. Obstructive	5	1.6	0.032	0.54	1	0												KEGG_PATHWAY	Shigellosis	10	3.2	9.2e-05	0.00034	1	1
GAD_DISEASE	Forced Vital Capacity	5	1.6	0.041	0.61	1	0												KEGG_PATHWAY	Epithelial cell signaling in Helicobacter pylori infection	10	3.2	0.00013	0.00048	1	1
GAD_DISEASE	Adenocarcinoma|pancreatic neoplasm|Pancreatic Neoplasms	4	1.3	0.004	0.15	1	0												KEGG_PATHWAY	Adherens junction	10	3.2	0.00021	0.00071	1	1
GAD_DISEASE	Lymphedema	4	1.3	0.016	0.36	1	0												KEGG_PATHWAY	Gastric acid secretion	10	3.2	0.00026	0.00085	1	1
GAD_DISEASE	Diastolic blood pressure	4	1.3	0.016	0.36	1	0												KEGG_PATHWAY	Aldosterone synthesis and secretion	10	3.2	0.00057	0.0017	1	1
GAD_DISEASE	Leukemia. Myeloid|Translocation. Genetic	3	1	0.0013	0.061	1	0												KEGG_PATHWAY	NF-kappa B signaling pathway	10	3.2	0.00096	0.0027	1	1
GAD_DISEASE	Carcinoma|Lymphatic Metastasis|Uterine Cervical Neoplasms	3	1	0.0013	0.061	1	0												KEGG_PATHWAY	Chagas disease (American trypanosomiasis)	10	3.2	0.0034	0.0082	1	1
GAD_DISEASE	juvenile polyposis	3	1	0.0025	0.1	1	0												KEGG_PATHWAY	TNF signaling pathway	10	3.2	0.0041	0.0096	1	1
GAD_DISEASE	craniosynostosis	3	1	0.0025	0.1	1	0												KEGG_PATHWAY	Insulin resistance	10	3.2	0.0043	0.01	1	1
GAD_DISEASE	Thyroid Diseases|thyroid neoplasm|Thyroid Neoplasms	3	1	0.0041	0.15	1	0												KEGG_PATHWAY	Natural killer cell mediated cytotoxicity	10	3.2	0.0095	0.021	1	1
GAD_DISEASE	Brain Neoplasms|	3	1	0.0041	0.15	1	0												KEGG_PATHWAY	Leishmaniasis	9	2.9	0.001	0.0029	1	1
GAD_DISEASE	breast cancer colorectal cancer stomach cancer	3	1	0.0041	0.15	1	0												KEGG_PATHWAY	Salmonella infection	9	2.9	0.0029	0.0071	1	1
GAD_DISEASE	gastrointestinal cancer	3	1	0.0041	0.15	1	0												KEGG_PATHWAY	Glucagon signaling pathway	9	2.9	0.0084	0.019	1	1
GAD_DISEASE	Anoxia|Bone necrosis|Femur Head Necrosis|Osteonecrosis	3	1	0.006	0.19	1	0												KEGG_PATHWAY	Melanogenesis	9	2.9	0.0089	0.02	1	1
GAD_DISEASE	Brain Ischemia|Cerebral Hemorrhage|Stroke	3	1	0.0083	0.24	1	0												KEGG_PATHWAY	Acute myeloid leukemia	8	2.6	0.0012	0.0032	1	1
GAD_DISEASE	Adenocarcinoma|Carcinoma. Squamous Cell|Esophageal Neoplasms|Lymphatic Metastasis|Neoplasm Recurrence. Local|Oesophageal neoplasm|Squamous cell carcinoma	3	1	0.011	0.28	1	0												KEGG_PATHWAY	RIG-I-like receptor signaling pathway	8	2.6	0.0042	0.01	1	1
GAD_DISEASE	Natural Menopause|Obesity|POF - Premature ovarian failure|POLYCYSTIC OVARIAN SYNDROME|Polycystic Ovary Syndrome|Primary Ovarian Insufficiency|Puberty. Delayed|Puberty. Precocious|Thrombophilia|Tobacco Use Disorder	3	1	0.033	0.55	1	0												KEGG_PATHWAY	Circadian entrainment	8	2.6	0.021	0.044	1	1
GAD_DISEASE	antibody response to pertussis vaccination	3	1	0.042	0.61	1	0												KEGG_PATHWAY	Phosphatidylinositol signaling system	8	2.6	0.025	0.049	1	1
GAD_DISEASE	Gastrointestinal Stromal Tumors	3	1	0.047	0.64	1	0												KEGG_PATHWAY	Type II diabetes mellitus	7	2.3	0.0026	0.0066	1	1
GAD_DISEASE	Carcinoma. Papillary|Recurrence|Thyroid Neoplasms	2	0.6	0.041	0.62	1	0												KEGG_PATHWAY	Endometrial cancer	7	2.3	0.0039	0.0095	1	1
GAD_DISEASE	oral cavity cancer	2	0.6	0.041	0.62	1	0												KEGG_PATHWAY	Colorectal cancer	7	2.3	0.0093	0.021	1	1
GAD_DISEASE	Neovascularization. Pathologic|Scleroderma. Systemic	2	0.6	0.041	0.62	1	0												KEGG_PATHWAY	Amphetamine addiction	7	2.3	0.013	0.027	1	1
GAD_DISEASE	Aneuploidy|Gastrointestinal Stromal Tumors	2	0.6	0.041	0.62	1	0												KEGG_PATHWAY	p53 signaling pathway	7	2.3	0.013	0.029	1	1
GAD_DISEASE	glioblastoma multiforme	2	0.6	0.041	0.62	1	0												KEGG_PATHWAY	Adipocytokine signaling pathway	7	2.3	0.016	0.035	1	1
GAD_DISEASE	Neoplasm Metastasis|Thyroid Neoplasms	2	0.6	0.041	0.62	1	0												KEGG_PATHWAY	Inositol phosphate metabolism	7	2.3	0.018	0.036	1	1
GAD_DISEASE	Hyperpigmentation|Melanoma|Skin Neoplasms	2	0.6	0.041	0.62	1	0												KEGG_PATHWAY	Pertussis	7	2.3	0.022	0.045	1	1
GAD_DISEASE	Polycythemia Vera|Primary Myelofibrosis	2	0.6	0.041	0.62	1	0												KEGG_PATHWAY	NOD-like receptor signaling pathway	6	1.9	0.024	0.047	1	1
GAD_DISEASE	Acute T Cell Leukemia|Leukemia-Lymphoma. Adult T-Cell	2	0.6	0.041	0.62	1	0												KEGG_PATHWAY	Regulation of lipolysis in adipocytes	6	1.9	0.024	0.047	1	1
GAD_DISEASE	tyrosine kinase inhibitor pharmacokinetics	2	0.6	0.041	0.62	1	0												KEGG_PATHWAY	MicroRNAs in cancer	15	4.9	0.041	0.078	1	0
																			KEGG_PATHWAY	Retrograde endocannabinoid signaling	8	2.6	0.029	0.056	1	0
																			KEGG_PATHWAY	Insulin secretion	7	2.3	0.038	0.073	1	0
																			KEGG_PATHWAY	Small cell lung cancer	7	2.3	0.038	0.073	1	0
																			KEGG_PATHWAY	Long-term depression	6	1.9	0.031	0.059	1	0

## Sheet: Community31
Category	Term	Count	%	P-Value	Benjamini				Category	Term	Count	%	P-Value	Benjamini				Category	Term	Count	%	P-Value	Benjamini
GAD_DISEASE	Type 2 Diabetes| edema | rosiglitazone	99	41.4	5.1e-25	8.4e-22	1	1		GAD_DISEASE_CLASS	PHARMACOGENOMIC	107	44.8	8.6e-23	1.5e-21	1	1		KEGG_PATHWAY	Complement and coagulation cascades	43	18	1.7e-54	3e-52	1	1
GAD_DISEASE	null	68	28.5	2.3e-27	7.5e-24	1	1		GAD_DISEASE_CLASS	CANCER	97	40.6	3.2e-12	7.1e-12	1	1		KEGG_PATHWAY	PI3K-Akt signaling pathway	22	9.2	1.5e-05	0.00037	1	1
GAD_DISEASE	Alzheimer's disease	48	20.1	1.1e-12	2.5e-10	1	1		GAD_DISEASE_CLASS	METABOLIC	97	40.6	0.039	0.042	1	1		KEGG_PATHWAY	Staphylococcus aureus infection	20	8.4	6.9e-19	6.1e-17	1	1
GAD_DISEASE	Chronic renal failure|Kidney Failure. Chronic	41	17.2	2.2e-09	2e-07	1	1		GAD_DISEASE_CLASS	IMMUNE	94	39.3	1e-12	2.7e-12	1	1		KEGG_PATHWAY	Systemic lupus erythematosus	19	7.9	4.2e-10	2.5e-08	1	1
GAD_DISEASE	atherosclerosis	33	13.8	9.4e-16	4.1e-13	1	1		GAD_DISEASE_CLASS	CARDIOVASCULAR	94	39.3	0.00012	0.00017	1	1		KEGG_PATHWAY	Pertussis	14	5.9	5.5e-09	2.4e-07	1	1
GAD_DISEASE	diabetes. type 2	33	13.8	3.7e-13	1e-10	1	1		GAD_DISEASE_CLASS	NEUROLOGICAL	86	36	4.6e-10	8.3e-10	1	1		KEGG_PATHWAY	Hematopoietic cell lineage	13	5.4	3e-07	8.8e-06	1	1
GAD_DISEASE	Lung Cancer	33	13.8	9.6e-10	9.8e-08	1	1		GAD_DISEASE_CLASS	UNKNOWN	80	33.5	7.5e-22	6.8e-21	1	1		KEGG_PATHWAY	Transcriptional misregulation in cancer	13	5.4	0.00025	0.0049	1	1
GAD_DISEASE	Myocardial Infarction	30	12.6	6.1e-09	5.3e-07	1	1		GAD_DISEASE_CLASS	OTHER	73	30.5	1.1e-17	6.3e-17	1	1		KEGG_PATHWAY	Amoebiasis	11	4.6	9e-05	0.002	1	1
GAD_DISEASE	Chorioamnionitis|Fetal Membranes. Premature Rupture|Infection of amniotic sac and membranes	29	12.1	8.3e-20	9.1e-17	1	1		GAD_DISEASE_CLASS	RENAL	63	26.4	2.6e-14	7.8e-14	1	1		KEGG_PATHWAY	Platelet activation	11	4.6	0.00049	0.0077	1	1
GAD_DISEASE	Chorioamnionitis|Fetal Membranes. Premature Rupture|Infection of amniotic sac and membranes|Obstetric Labor. Premature|Pre-Eclampsia|Premature Birth	29	12.1	9.7e-20	7.9e-17	1	1		GAD_DISEASE_CLASS	INFECTION	61	25.5	3.8e-06	6.2e-06	1	1		KEGG_PATHWAY	Measles	11	4.6	0.00058	0.0085	1	1
GAD_DISEASE	hypertension	28	11.7	1.8e-05	0.00066	1	1		GAD_DISEASE_CLASS	REPRODUCTION	53	22.2	1.2e-15	5.6e-15	1	1		KEGG_PATHWAY	Prion diseases	10	4.2	2.7e-08	9.6e-07	1	1
GAD_DISEASE	Lymphoma. Non-Hodgkin	27	11.3	1.8e-14	5.9e-12	1	1		GAD_DISEASE_CLASS	PSYCH	42	17.6	0.038	0.042	1	1		KEGG_PATHWAY	Chagas disease (American trypanosomiasis)	10	4.2	0.00039	0.0069	1	1
GAD_DISEASE	Alzheimer's Disease	27	11.3	1.6e-11	2.6e-09	1	1		GAD_DISEASE_CLASS	HEMATOLOGICAL	41	17.2	0.00085	0.0011	1	1		KEGG_PATHWAY	ECM-receptor interaction	8	3.3	0.0027	0.036	1	1
GAD_DISEASE	Type 2 diabetes	27	11.3	9e-11	1.3e-08	1	1		GAD_DISEASE_CLASS	DEVELOPMENTAL	40	16.7	0.0012	0.0014	1	1		KEGG_PATHWAY	Glycolysis / Gluconeogenesis	7	2.9	0.0031	0.039	1	1
GAD_DISEASE	Breast Cancer	27	11.3	2.7e-06	0.00013	1	1		GAD_DISEASE_CLASS	NORMALVARIATION	39	16.3	1.3e-15	4.4e-15	1	1		KEGG_PATHWAY	Leishmaniasis	7	2.9	0.0042	0.048	1	1
GAD_DISEASE	Colorectal Cancer	26	10.9	1.5e-08	1.3e-06	1	1		GAD_DISEASE_CLASS	VISION	37	15.5	1.8e-10	3.6e-10	1	1		KEGG_PATHWAY	Biosynthesis of amino acids	7	2.9	0.0045	0.048	1	1
GAD_DISEASE	lung cancer	26	10.9	6e-07	3.6e-05	1	1		GAD_DISEASE_CLASS	AGING	33	13.8	3.5e-05	5.2e-05	1	1		KEGG_PATHWAY	Pathways in cancer	15	6.3	0.045	0.26	1	0
GAD_DISEASE	Multiple Sclerosis	26	10.9	5.1e-06	0.00023	1	1											KEGG_PATHWAY	Focal adhesion	12	5	0.005	0.05	1	0
GAD_DISEASE	Coronary Artery Disease	25	10.5	1.7e-06	8.5e-05	1	1											KEGG_PATHWAY	HTLV-I infection	12	5	0.022	0.15	1	0
GAD_DISEASE	Lupus Erythematosus. Systemic|Systemic lupus erythematosus	24	10	3.6e-16	2.2e-13	1	1											KEGG_PATHWAY	Proteoglycans in cancer	11	4.6	0.011	0.1	1	0
GAD_DISEASE	breast cancer	24	10	7.5e-06	0.00032	1	1											KEGG_PATHWAY	Viral carcinogenesis	11	4.6	0.013	0.11	1	0
GAD_DISEASE	atherosclerosis. coronary	23	9.6	3.5e-15	1.4e-12	1	1											KEGG_PATHWAY	Regulation of actin cytoskeleton	11	4.6	0.016	0.12	1	0
GAD_DISEASE	chronic obstructive pulmonary disease	23	9.6	6.5e-07	3.8e-05	1	1											KEGG_PATHWAY	Cytokine-cytokine receptor interaction	11	4.6	0.038	0.23	1	0
GAD_DISEASE	macular degeneration	22	9.2	5.7e-10	7.2e-08	1	1											KEGG_PATHWAY	Phagosome	9	3.8	0.016	0.12	1	0
GAD_DISEASE	longevity	22	9.2	3.8e-06	0.00017	1	1											KEGG_PATHWAY	Carbon metabolism	8	3.3	0.011	0.1	1	0
GAD_DISEASE	Asthma	22	9.2	1.3e-05	0.0005	1	1											KEGG_PATHWAY	Bladder cancer	5	2.1	0.011	0.097	1	0
GAD_DISEASE	Bladder Cancer	22	9.2	9.7e-05	0.0029	1	1											KEGG_PATHWAY	Primary immunodeficiency	4	1.7	0.037	0.23	1	0
GAD_DISEASE	kidney failure. chronic	21	8.8	5.2e-12	9e-10	1	1
GAD_DISEASE	Coronary Disease	21	8.8	1.2e-09	1.2e-07	1	1
GAD_DISEASE	Obesity	21	8.8	1.6e-06	8.1e-05	1	1
GAD_DISEASE	Birth Weight|Leukemia|Leukemia. Myeloid. Acute|Precursor Cell Lymphoblastic Leukemia-Lymphoma	20	8.4	6.8e-10	8.2e-08	1	1
GAD_DISEASE	Meningeal Neoplasms|meningioma	20	8.4	8.7e-10	9.1e-08	1	1
GAD_DISEASE	prostate cancer	20	8.4	0.00047	0.011	1	1
GAD_DISEASE	normal variation	19	7.9	5e-07	3.1e-05	1	1
GAD_DISEASE	restenosis	17	7.1	3.5e-15	1.3e-12	1	1
GAD_DISEASE	Premature Birth	17	7.1	2.6e-12	4.9e-10	1	1
GAD_DISEASE	Coronary Disease|Coronary heart disease	16	6.7	1.2e-13	3.6e-11	1	1
GAD_DISEASE	Brain Ischemia|Stroke	16	6.7	2.4e-11	3.8e-09	1	1
GAD_DISEASE	myocardial infarct	16	6.7	7.1e-10	7.7e-08	1	1
GAD_DISEASE	Inflammation|Premature Birth	16	6.7	1.6e-09	1.5e-07	1	1
GAD_DISEASE	Connective Tissue Diseases|Fetal Diseases|Inflammation|Musculoskeletal Diseases|Pregnancy Complications. Hematologic|Premature Birth|Skin Diseases	16	6.7	1.6e-09	1.5e-07	1	1
GAD_DISEASE	Cardiovascular Diseases	16	6.7	3.1e-07	2.1e-05	1	1
GAD_DISEASE	rheumatoid arthritis	16	6.7	3.3e-07	2.1e-05	1	1
GAD_DISEASE	Venous Thrombosis	15	6.3	6.1e-16	3.6e-13	1	1
GAD_DISEASE	Brain Ischemia|Hypertension|Osteoporosis|Stroke	15	6.3	9.3e-13	2.2e-10	1	1
GAD_DISEASE	Cardiovascular Diseases|	15	6.3	1.8e-12	3.7e-10	1	1
GAD_DISEASE	periodontitis	15	6.3	6.8e-10	7.9e-08	1	1
GAD_DISEASE	Infection|Inflammation|Premature Birth	15	6.3	1e-08	8.8e-07	1	1
GAD_DISEASE	Arthritis. Rheumatoid|Rheumatoid Arthritis	15	6.3	7.6e-07	4.3e-05	1	1
GAD_DISEASE	Recurrence|Venous Thromboembolism	14	5.9	4.4e-12	8e-10	1	1
GAD_DISEASE	pregnancy loss	14	5.9	2e-10	2.7e-08	1	1
GAD_DISEASE	systemic lupus erythematosus	14	5.9	4.1e-07	2.6e-05	1	1
GAD_DISEASE	metabolic syndrome	14	5.9	2.1e-06	0.0001	1	1
GAD_DISEASE	Hypercholesterolemia|LDLC levels	14	5.9	1.2e-05	0.00048	1	1
GAD_DISEASE	Lupus Erythematosus. Systemic	14	5.9	0.0021	0.043	1	1
GAD_DISEASE	Asthma|Bronchiolitis. Viral|Respiratory Syncytial Virus Infections	13	5.4	9.7e-05	0.0029	1	1
GAD_DISEASE	respiratory syncytial virus bronchiolitis	13	5.4	9.7e-05	0.0029	1	1
GAD_DISEASE	Bronchiolitis. Viral|Respiratory Syncytial Virus Infections	13	5.4	0.00013	0.0038	1	1
GAD_DISEASE	thromboembolism. venous	12	5	2.5e-11	3.6e-09	1	1
GAD_DISEASE	Acute Coronary Syndrome|	12	5	2.4e-08	1.9e-06	1	1
GAD_DISEASE	patent ductus arteriosus	12	5	6.6e-06	0.00029	1	1
GAD_DISEASE	Neoplasms	12	5	1.6e-05	0.00062	1	1
GAD_DISEASE	diabetes. type 1	12	5	0.00022	0.0059	1	1
GAD_DISEASE	Leukemia. Lymphocytic. Chronic. B-Cell	12	5	0.00055	0.013	1	1
GAD_DISEASE	Bone Density	12	5	0.00084	0.019	1	1
GAD_DISEASE	thrombosis. deep vein	11	4.6	4.3e-13	1.1e-10	1	1
GAD_DISEASE	stroke. ischemic	11	4.6	1.8e-08	1.4e-06	1	1
GAD_DISEASE	lymphoma	11	4.6	1.4e-07	9.8e-06	1	1
GAD_DISEASE	preeclampsia	11	4.6	2.6e-07	1.8e-05	1	1
GAD_DISEASE	Migraine Disorders	11	4.6	1.5e-06	7.8e-05	1	1
GAD_DISEASE	Arthritis. Rheumatoid|	11	4.6	7.1e-05	0.0023	1	1
GAD_DISEASE	thrombosis	10	4.2	3.4e-09	3e-07	1	1
GAD_DISEASE	Coronary Heart Disease	10	4.2	1.3e-07	9.3e-06	1	1
GAD_DISEASE	Arthritis	10	4.2	3.3e-07	2.1e-05	1	1
GAD_DISEASE	Amyotrophic Lateral Sclerosis|	10	4.2	7.7e-07	4.3e-05	1	1
GAD_DISEASE	Coronary Disease|Coronary heart disease|Myocardial Infarction	10	4.2	1.1e-05	0.00045	1	1
GAD_DISEASE	pharmacogenetic studies	10	4.2	4.9e-05	0.0016	1	1
GAD_DISEASE	Abortion. Spontaneous	10	4.2	5.6e-05	0.0018	1	1
GAD_DISEASE	Glomerulonephritis. IGA	10	4.2	8.5e-05	0.0026	1	1
GAD_DISEASE	multiple myeloma	10	4.2	0.00042	0.011	1	1
GAD_DISEASE	warfarin sensitivity	9	3.8	2.2e-10	2.9e-08	1	1
GAD_DISEASE	Cerebral Palsy	9	3.8	4.3e-08	3.3e-06	1	1
GAD_DISEASE	pregnancy loss. recurrent	9	3.8	2.9e-06	0.00013	1	1
GAD_DISEASE	Osteoarthritis	9	3.8	8.9e-06	0.00038	1	1
GAD_DISEASE	Endometriosis	9	3.8	0.00018	0.0051	1	1
GAD_DISEASE	bronchodilator response	9	3.8	0.00037	0.0094	1	1
GAD_DISEASE	Lupus Erythematosus. Systemic|Lupus Nephritis	8	3.3	6.9e-10	7.8e-08	1	1
GAD_DISEASE	cerebrovascular disease; sickle cell anemia	8	3.3	3.1e-08	2.4e-06	1	1
GAD_DISEASE	Apoplexy|Stroke	8	3.3	1.5e-06	7.9e-05	1	1
GAD_DISEASE	Peripheral Vascular Diseases	8	3.3	2.7e-06	0.00013	1	1
GAD_DISEASE	Coronary Artery Disease|	8	3.3	1.6e-05	0.00062	1	1
GAD_DISEASE	chronic obstructive pulmonary disease/COPD	8	3.3	2.4e-05	0.00086	1	1
GAD_DISEASE	blood pressure. arterial	8	3.3	2.7e-05	0.00095	1	1
GAD_DISEASE	Hepatitis C. Chronic|Liver Cirrhosis	8	3.3	9.5e-05	0.0029	1	1
GAD_DISEASE	lupus erythematosus	8	3.3	0.00011	0.0033	1	1
GAD_DISEASE	Pre-Eclampsia	8	3.3	0.00029	0.0076	1	1
GAD_DISEASE	Asthma|Bronchial Hyperreactivity|Hypersensitivity. Immediate	8	3.3	0.00059	0.014	1	1
GAD_DISEASE	stomach cancer	8	3.3	0.00081	0.018	1	1
GAD_DISEASE	Myocardial ischemia	7	2.9	2.3e-07	1.6e-05	1	1
GAD_DISEASE	Cerebral Palsy|	7	2.9	6.4e-07	3.8e-05	1	1
GAD_DISEASE	Cerebral Infarction	7	2.9	8.8e-07	4.8e-05	1	1
GAD_DISEASE	brain hemorrhage	7	2.9	8.8e-07	4.8e-05	1	1
GAD_DISEASE	Carcinoma. Hepatocellular|LCC - Liver cell carcinoma|Liver neoplasms	7	2.9	1.1e-05	0.00046	1	1
GAD_DISEASE	heart disease. ischemic	7	2.9	5.4e-05	0.0018	1	1
GAD_DISEASE	brain cancer	7	2.9	7.1e-05	0.0023	1	1
GAD_DISEASE	Crohn's disease ulcerative colitis	7	2.9	7.1e-05	0.0023	1	1
GAD_DISEASE	Lymphoma. Large B-Cell. Diffuse	7	2.9	0.00024	0.0065	1	1
GAD_DISEASE	Endometrial Neoplasms	7	2.9	0.00032	0.0083	1	1
GAD_DISEASE	Coronary Disease|Coronary heart disease|Inflammation|Insulin Resistance	7	2.9	0.00032	0.0083	1	1
GAD_DISEASE	hepatitis C	7	2.9	0.002	0.041	1	1
GAD_DISEASE	Brain Ischemia|Stroke|Vascular Diseases	6	2.5	1.1e-06	5.8e-05	1	1
GAD_DISEASE	Atherosclerosis|Brain Ischemia|Carotid Stenosis|Thrombosis	6	2.5	1.1e-06	5.8e-05	1	1
GAD_DISEASE	warfarin response	6	2.5	1.7e-06	8.4e-05	1	1
GAD_DISEASE	Angina Pectoris|Myocardial Infarction|Obesity|Recurrence	6	2.5	5e-06	0.00023	1	1
GAD_DISEASE	Apoplexy|Myocardial ischemia|Stroke	6	2.5	6.8e-06	0.0003	1	1
GAD_DISEASE	Aggressive Periodontitis|Alveolar Bone Loss|Chronic Periodontitis|Periodontal Attachment Loss|Periodontal Pocket|Periodontitis	6	2.5	9.1e-06	0.00038	1	1
GAD_DISEASE	lymphoproliferative disorders	6	2.5	1.6e-05	0.0006	1	1
GAD_DISEASE	Choroidal Neovascularization|Macular Degeneration	6	2.5	2e-05	0.00073	1	1
GAD_DISEASE	cardiovascular risk	6	2.5	2.5e-05	0.0009	1	1
GAD_DISEASE	lipid metabolism	6	2.5	3.9e-05	0.0013	1	1
GAD_DISEASE	Carcinoma. Squamous Cell|Mouth Neoplasms	6	2.5	8.2e-05	0.0025	1	1
GAD_DISEASE	Lupus	6	2.5	8.2e-05	0.0025	1	1
GAD_DISEASE	myasthenia gravis	6	2.5	8.2e-05	0.0025	1	1
GAD_DISEASE	Intervertebral Disk Displacement	6	2.5	0.00011	0.0033	1	1
GAD_DISEASE	Brain Ischemia|Inflammation|Stroke	6	2.5	0.00016	0.0044	1	1
GAD_DISEASE	Chlamydia Infections|Inflammation|Trachoma	6	2.5	0.00016	0.0044	1	1
GAD_DISEASE	Abortion. Habitual	6	2.5	0.00016	0.0044	1	1
GAD_DISEASE	Breast Neoplasms|Mammary Neoplasms	6	2.5	0.00016	0.0044	1	1
GAD_DISEASE	Inflammation|Venous Thromboembolism	6	2.5	0.00016	0.0044	1	1
GAD_DISEASE	preterm delivery	6	2.5	0.00031	0.0079	1	1
GAD_DISEASE	Dermatitis. Atopic|	6	2.5	0.00031	0.0079	1	1
GAD_DISEASE	sepsis	6	2.5	0.00031	0.0079	1	1
GAD_DISEASE	Coronary Artery Disease|Inflammation	6	2.5	0.00039	0.0099	1	1
GAD_DISEASE	Hyperlipidemias	6	2.5	0.00044	0.011	1	1
GAD_DISEASE	Hypercholesterolemia	6	2.5	0.00084	0.019	1	1
GAD_DISEASE	Acute Coronary Syndrome	6	2.5	0.00093	0.021	1	1
GAD_DISEASE	inflammatory bowel disease	6	2.5	0.0012	0.027	1	1
GAD_DISEASE	Apoplexy|Brain Ischemia|Stroke	6	2.5	0.0015	0.031	1	1
GAD_DISEASE	cardiovascular disease	6	2.5	0.0024	0.047	1	1
GAD_DISEASE	Amyloid Neuropathies. Familial	5	2.1	3e-07	2e-05	1	1
GAD_DISEASE	lupus erythematosus; nephrotic syndrome; agranulocytosis. drug induced	5	2.1	3e-07	2e-05	1	1
GAD_DISEASE	Thromboembolism|Thrombophilia|Venous Thrombosis	5	2.1	8.9e-07	4.8e-05	1	1
GAD_DISEASE	angina	5	2.1	1.8e-05	0.00068	1	1
GAD_DISEASE	diabetes. type 2; nephropathy in other diseases	5	2.1	2.7e-05	0.00095	1	1
GAD_DISEASE	Brain Ischemia	5	2.1	3.9e-05	0.0013	1	1
GAD_DISEASE	cardiovascular disease; periodontal disease	5	2.1	5.4e-05	0.0018	1	1
GAD_DISEASE	myocardial infarct; cholesterol. HDL; triglycerides; atherosclerosis. coronary; macular degeneration; colorectal cancer	5	2.1	7.2e-05	0.0023	1	1
GAD_DISEASE	idiopathic pulmonary fibrosis	5	2.1	7.2e-05	0.0023	1	1
GAD_DISEASE	fetal loss. late	5	2.1	9.5e-05	0.0029	1	1
GAD_DISEASE	Chronic Periodontitis	5	2.1	9.5e-05	0.0029	1	1
GAD_DISEASE	Guillain-Barre syndrome	5	2.1	0.00016	0.0044	1	1
GAD_DISEASE	lipoprotein	5	2.1	0.00019	0.0054	1	1
GAD_DISEASE	meningococcal disease	5	2.1	0.00024	0.0065	1	1
GAD_DISEASE	vascular disease	5	2.1	0.00029	0.0077	1	1
GAD_DISEASE	Perioperative genomic profiles	5	2.1	0.00042	0.01	1	1
GAD_DISEASE	Coronary Disease|	5	2.1	0.0005	0.012	1	1
GAD_DISEASE	Albuminuria|Inflammation|Kidney Diseases	5	2.1	0.00059	0.014	1	1
GAD_DISEASE	nephropathy. diabetic	5	2.1	0.0017	0.036	1	1
GAD_DISEASE	retinopathy. diabetic	5	2.1	0.0017	0.036	1	1
GAD_DISEASE	heart disease	5	2.1	0.0019	0.04	1	1
GAD_DISEASE	lupus erythematosus; agranulocytosis. drug induced	4	1.7	1.5e-05	0.0006	1	1
GAD_DISEASE	anti-GBM disease	4	1.7	1.5e-05	0.0006	1	1
GAD_DISEASE	Cardiovascular Diseases|Myocardial Infarction|Recurrence	4	1.7	3.8e-05	0.0013	1	1
GAD_DISEASE	fibrinogen heart disease. ischemic tissue plasminogen activator level	4	1.7	3.8e-05	0.0013	1	1
GAD_DISEASE	lupus erythematosus periodontitis	4	1.7	7.5e-05	0.0024	1	1
GAD_DISEASE	thromboembolism. venous. pregnancy-related	4	1.7	7.5e-05	0.0024	1	1
GAD_DISEASE	Ischemia|Stroke	4	1.7	7.5e-05	0.0024	1	1
GAD_DISEASE	Brain Ischemia|Hemorrhage	4	1.7	7.5e-05	0.0024	1	1
GAD_DISEASE	antineutrophil cytoplasmic antibody; (ANCA)-associated vasculitis	4	1.7	0.00013	0.0037	1	1
GAD_DISEASE	Aspergillosis|Lung Diseases. Fungal	4	1.7	0.00013	0.0037	1	1
GAD_DISEASE	Haemolytic-uraemic syndrome|Hemolytic-Uremic Syndrome	4	1.7	0.00013	0.0037	1	1
GAD_DISEASE	cardiovascular disease risk	4	1.7	0.00021	0.0056	1	1
GAD_DISEASE	Thrombophilia|Venous Thrombosis	4	1.7	0.00021	0.0056	1	1
GAD_DISEASE	age-related macular degeneration	4	1.7	0.00021	0.0056	1	1
GAD_DISEASE	Hypertension|Stroke	4	1.7	0.00021	0.0056	1	1
GAD_DISEASE	Thrombophilia	4	1.7	0.0003	0.0079	1	1
GAD_DISEASE	Choroidal Neovascularization|Geographic Atrophy	4	1.7	0.0003	0.0079	1	1
GAD_DISEASE	Cadaver|Infarction|Postoperative Complications|Thrombosis|Vascular Diseases	4	1.7	0.0003	0.0079	1	1
GAD_DISEASE	Anemia. Sickle Cell|beta Thalassemia|beta-Thalassemia|Blood Coagulation Disorders. Inherited|Sickle cell anemia|Vascular Diseases	4	1.7	0.00043	0.011	1	1
GAD_DISEASE	thrombophilia and vascular disease	4	1.7	0.00043	0.011	1	1
GAD_DISEASE	Lymphoma. Follicular	4	1.7	0.00043	0.011	1	1
GAD_DISEASE	cerebral infarct	4	1.7	0.00058	0.014	1	1
GAD_DISEASE	Lupus Nephritis	4	1.7	0.00058	0.014	1	1
GAD_DISEASE	Atherosclerosis|Thrombosis	4	1.7	0.00077	0.018	1	1
GAD_DISEASE	respiratory tract infections	4	1.7	0.00077	0.018	1	1
GAD_DISEASE	Macular Degeneration|Vision. Low	4	1.7	0.00099	0.022	1	1
GAD_DISEASE	antiphospholipid syndrome	4	1.7	0.0012	0.027	1	1
GAD_DISEASE	Measles|Mumps|Rubella	4	1.7	0.0012	0.027	1	1
GAD_DISEASE	Carotid artery stenosis|Carotid Stenosis	4	1.7	0.0012	0.027	1	1
GAD_DISEASE	Inflammation|Myocardial Infarction	4	1.7	0.0012	0.027	1	1
GAD_DISEASE	cerebrovascular disease	4	1.7	0.0015	0.033	1	1
GAD_DISEASE	Exfoliation Syndrome|Glaucoma. Open-Angle	4	1.7	0.0015	0.033	1	1
GAD_DISEASE	Atherosclerosis|Myocardial Infarction	4	1.7	0.0015	0.033	1	1
GAD_DISEASE	cerebral infarct. atherothrombotic	4	1.7	0.0015	0.033	1	1
GAD_DISEASE	Infertility. Female	4	1.7	0.0015	0.033	1	1
GAD_DISEASE	Diseases in Twins|Obstetric Labor. Premature	4	1.7	0.0019	0.039	1	1
GAD_DISEASE	Chronic Lymphocytic Leukemia|Leukemia. Lymphocytic. Chronic. B-Cell	4	1.7	0.0019	0.039	1	1
GAD_DISEASE	recurrent pregnancy loss	4	1.7	0.0019	0.039	1	1
GAD_DISEASE	Acute Coronary Syndrome|Inflammation	4	1.7	0.0022	0.046	1	1
GAD_DISEASE	brain aneurysm	4	1.7	0.0022	0.046	1	1
GAD_DISEASE	intrauterine growth	4	1.7	0.0022	0.046	1	1
GAD_DISEASE	multiple sclerosis; lupus erythematosus; Wegener's granulomatosis; Guillain-Barre syndrome; thrombocytopenic purpura. idiopathic	3	1.3	0.00074	0.017	1	1
GAD_DISEASE	Cardiovascular Diseases|Coronary Disease|Inflammation|Stroke|Thrombosis	3	1.3	0.00074	0.017	1	1
GAD_DISEASE	Activated Protein C Resistance|Peripheral Vascular Diseases|Recurrence|Thrombophilia	3	1.3	0.00074	0.017	1	1
GAD_DISEASE	thrombocytopenic purpura. idiopathic	3	1.3	0.00074	0.017	1	1
GAD_DISEASE	unexplained foetal loss	3	1.3	0.00074	0.017	1	1
GAD_DISEASE	Thromboembolism|Thrombosis|Venous Thrombosis	3	1.3	0.00074	0.017	1	1
GAD_DISEASE	Brain Ischemia|Cardiovascular Diseases|Carotid Artery Diseases|Myocardial Infarction|Stroke	3	1.3	0.00074	0.017	1	1
GAD_DISEASE	Abortion. Habitual|Recurrence	3	1.3	0.00074	0.017	1	1
GAD_DISEASE	Neoplasms|Thrombophilia|Thrombosis	3	1.3	0.00074	0.017	1	1
GAD_DISEASE	poliomyelitis	3	1.3	0.00074	0.017	1	1
GAD_DISEASE	Bullous pemphigoid|Pemphigoid. Bullous	3	1.3	0.00074	0.017	1	1
GAD_DISEASE	Peripheral Vascular Diseases|Systemic Scleroderma	3	1.3	0.00074	0.017	1	1
GAD_DISEASE	Neoplasms|Venous Thrombosis	3	1.3	0.00074	0.017	1	1
GAD_DISEASE	myocardial infarct; thromboembolism. venous; thrombosis. deep vein	3	1.3	0.00074	0.017	1	1
GAD_DISEASE	lupus erythematosus; periodontitis	3	1.3	0.00074	0.017	1	1
GAD_DISEASE	agranulocytosis. drug induced	3	1.3	0.00074	0.017	1	1
GAD_DISEASE	Cryptococcosis	3	1.3	0.00074	0.017	1	1
GAD_DISEASE	Cardiovascular Diseases|Hyperlipoproteinemia Type II	3	1.3	0.00074	0.017	1	1
GAD_DISEASE	brain hemorrhage bronchopulmonary dysplasia leukomalacia sepsis	3	1.3	0.0015	0.031	1	1
GAD_DISEASE	thrombosis. deep vein; pulmonary thromboembolism	3	1.3	0.0015	0.031	1	1
GAD_DISEASE	Coronary Restenosis|Coronary Stenosis|Diabetes Complications	3	1.3	0.0015	0.031	1	1
GAD_DISEASE	Protein C Deficiency|Venous Thrombosis	3	1.3	0.0015	0.031	1	1
GAD_DISEASE	stroke. ischemic; stroke. hemorrhagic	3	1.3	0.0015	0.031	1	1
GAD_DISEASE	placental vascular complications	3	1.3	0.0015	0.031	1	1
GAD_DISEASE	Adenoma|Colonic Polyps|Colorectal Neoplasms|Hyperplasia	3	1.3	0.0015	0.031	1	1
GAD_DISEASE	Still's Disease. Adult-Onset	3	1.3	0.0015	0.031	1	1
GAD_DISEASE	Antiphospholipid Syndrome|Thrombosis	3	1.3	0.0015	0.031	1	1
GAD_DISEASE	cholesterol; coronary heart disease; lipoproteins	3	1.3	0.0015	0.031	1	1
GAD_DISEASE	thromboembolism. venous; protein C	3	1.3	0.0015	0.031	1	1
GAD_DISEASE	Gaucher Disease|Legg-Perthes Disease|Thrombophilia	3	1.3	0.0015	0.031	1	1
GAD_DISEASE	alpha 1-Antitrypsin Deficiency|Wegener Granulomatosis	3	1.3	0.0015	0.031	1	1
GAD_DISEASE	Abortion. Habitual|Activated Protein C Resistance	3	1.3	0.0015	0.031	1	1
GAD_DISEASE	fibrinogen myocardial infarct	3	1.3	0.0024	0.048	1	1
GAD_DISEASE	arthritis lymphopenia nephritis. lupus	3	1.3	0.0024	0.048	1	1
GAD_DISEASE	Apoplexy|Brain Ischemia|Diabetes Complications|Hypertension|Stroke	3	1.3	0.0024	0.048	1	1
GAD_DISEASE	Cardiovascular Diseases|Fam hyperbetalipoproteinaemia|Hyperlipoproteinemia Type II	3	1.3	0.0024	0.048	1	1
GAD_DISEASE	Brain Neoplasms|	3	1.3	0.0024	0.048	1	1
GAD_DISEASE	thrombotic diseases	3	1.3	0.0024	0.048	1	1
GAD_DISEASE	Lupus Erythematosus. Systemic|Seizures	3	1.3	0.0024	0.048	1	1
GAD_DISEASE	Diseases in Twins|Macular Degeneration|Retinal Drusen	3	1.3	0.0024	0.048	1	1
GAD_DISEASE	intimal medial thickness	3	1.3	0.0024	0.048	1	1
GAD_DISEASE	Carcinoma. Squamous Cell|Lymphatic Metastasis|Mouth Neoplasms	3	1.3	0.0024	0.048	1	1
GAD_DISEASE	Behcet Syndrome|Venous Thrombosis	3	1.3	0.0024	0.048	1	1
GAD_DISEASE	Budd-Chiari Syndrome	3	1.3	0.0024	0.048	1	1
GAD_DISEASE	myocardial infarct; heart disease. ischemic	3	1.3	0.0024	0.048	1	1
GAD_DISEASE	Hearing Loss. Sudden|Thrombosis	3	1.3	0.0024	0.048	1	1
GAD_DISEASE	Intracranial Thrombosis|Venous Thrombosis	3	1.3	0.0024	0.048	1	1
GAD_DISEASE	Abortion. Habitual|Thrombophilia	3	1.3	0.0024	0.048	1	1
GAD_DISEASE	patent foramen ovale	3	1.3	0.0024	0.048	1	1
GAD_DISEASE	cerebral amyloid angiopathy	3	1.3	0.0024	0.048	1	1
GAD_DISEASE	Schizophrenia	22	9.2	0.013	0.19	1	0
GAD_DISEASE	Stroke	18	7.5	0.0056	0.097	1	0
GAD_DISEASE	esophageal adenocarcinoma	14	5.9	0.0039	0.073	1	0
GAD_DISEASE	ovarian cancer	14	5.9	0.006	0.1	1	0
GAD_DISEASE	Bone Mineral Density	14	5.9	0.013	0.2	1	0
GAD_DISEASE	Cleft Lip|Cleft Palate	13	5.4	0.023	0.31	1	0
GAD_DISEASE	plasma HDL cholesterol (HDL-C) levels	10	4.2	0.018	0.25	1	0
GAD_DISEASE	Arthritis. Rheumatoid	9	3.8	0.0049	0.088	1	0
GAD_DISEASE	epithelial ovarian cancer	9	3.8	0.0056	0.097	1	0
GAD_DISEASE	diabetes. type 1	9	3.8	0.01	0.17	1	0
GAD_DISEASE	Parkinson's Disease	9	3.8	0.017	0.24	1	0
GAD_DISEASE	ovarian cancer	8	3.3	0.0082	0.14	1	0
GAD_DISEASE	Celiac disease	8	3.3	0.011	0.18	1	0
GAD_DISEASE	Osteoporosis	8	3.3	0.017	0.25	1	0
GAD_DISEASE	Hepatopulmonary Syndrome|Liver Cirrhosis	7	2.9	0.0037	0.07	1	0
GAD_DISEASE	Depression	7	2.9	0.037	0.44	1	0
GAD_DISEASE	Malaria	6	2.5	0.0029	0.057	1	0
GAD_DISEASE	dementia	6	2.5	0.0036	0.069	1	0
GAD_DISEASE	head and neck cancer	6	2.5	0.015	0.22	1	0
GAD_DISEASE	Crohn Disease	6	2.5	0.017	0.25	1	0
GAD_DISEASE	Stomach Neoplasms	6	2.5	0.033	0.41	1	0
GAD_DISEASE	Chronic Lymphocytic Leukemia|Leukemia. Lymphocytic. Chronic. B-Cell|Lymphoma|Syndrome	5	2.1	0.0027	0.053	1	0
GAD_DISEASE	plasma HDL-C levels	5	2.1	0.0039	0.072	1	0
GAD_DISEASE	Birth Weight	5	2.1	0.0042	0.078	1	0
GAD_DISEASE	Osteoporosis. Postmenopausal	5	2.1	0.0046	0.084	1	0
GAD_DISEASE	Myopia	5	2.1	0.0046	0.084	1	0
GAD_DISEASE	cardiovascular	5	2.1	0.005	0.089	1	0
GAD_DISEASE	endometrial cancer	5	2.1	0.0054	0.096	1	0
GAD_DISEASE	Esophageal Cancer	5	2.1	0.012	0.19	1	0
GAD_DISEASE	inflammatory bowel disease	5	2.1	0.017	0.24	1	0
GAD_DISEASE	Crohn's disease	5	2.1	0.034	0.41	1	0
GAD_DISEASE	Carotid Artery Diseases	5	2.1	0.035	0.42	1	0
GAD_DISEASE	cognitive ability	5	2.1	0.038	0.44	1	0
GAD_DISEASE	hepatitis C. chronic	5	2.1	0.042	0.47	1	0
GAD_DISEASE	cervical cancer	5	2.1	0.049	0.52	1	0
GAD_DISEASE	subarachnoid hemorrhage	4	1.7	0.0027	0.053	1	0
GAD_DISEASE	thrombocytopenia	4	1.7	0.0027	0.053	1	0
GAD_DISEASE	Lichen Planus. Oral	4	1.7	0.0031	0.061	1	0
GAD_DISEASE	atherosclerosis. generalized	4	1.7	0.0031	0.061	1	0
GAD_DISEASE	giant cell arteritis	4	1.7	0.0036	0.069	1	0
GAD_DISEASE	carotid atherosclerosis	4	1.7	0.0042	0.077	1	0
GAD_DISEASE	intima-media thickness	4	1.7	0.0048	0.087	1	0
GAD_DISEASE	Atopic asthma	4	1.7	0.0048	0.087	1	0
GAD_DISEASE	Retinopathy of Prematurity	4	1.7	0.0048	0.087	1	0
GAD_DISEASE	Venous Thromboembolism	4	1.7	0.0055	0.095	1	0
GAD_DISEASE	non-Hodgkin's lymphoma	4	1.7	0.0055	0.095	1	0
GAD_DISEASE	Hypertriglyceridemia	4	1.7	0.0086	0.14	1	0
GAD_DISEASE	Pemphigus	4	1.7	0.0086	0.14	1	0
GAD_DISEASE	myocardial infarct; atherosclerosis. coronary	4	1.7	0.011	0.17	1	0
GAD_DISEASE	Colonic Neoplasms|Microsatellite Instability	4	1.7	0.011	0.17	1	0
GAD_DISEASE	psoriatic arthritis	4	1.7	0.011	0.17	1	0
GAD_DISEASE	COPD | Chronic obstructive Pulmonary Disease	4	1.7	0.011	0.17	1	0
GAD_DISEASE	nephropathy in other diseases	4	1.7	0.014	0.21	1	0
GAD_DISEASE	nephropathy. IgA	4	1.7	0.016	0.24	1	0
GAD_DISEASE	LDL cholesterol	4	1.7	0.019	0.26	1	0
GAD_DISEASE	Helicobacter Infections|Stomach Neoplasms	4	1.7	0.03	0.38	1	0
GAD_DISEASE	Atopy	4	1.7	0.042	0.47	1	0
GAD_DISEASE	fibrinogen protein C resistance ratio prothrombin thrombosis. deep vein	3	1.3	0.0036	0.069	1	0
GAD_DISEASE	myelopathy. HTLV-1 associated	3	1.3	0.0036	0.069	1	0
GAD_DISEASE	Brain Ischemia|Carotid Stenosis	3	1.3	0.0036	0.069	1	0
GAD_DISEASE	cervical artery dissection. spontaneous	3	1.3	0.0036	0.069	1	0
GAD_DISEASE	cerebral venous thrombosis	3	1.3	0.0036	0.069	1	0
GAD_DISEASE	aneurysmal subarachnoid hemorrhage	3	1.3	0.0036	0.069	1	0
GAD_DISEASE	Leukoplakia|Mouth Neoplasms	3	1.3	0.0036	0.069	1	0
GAD_DISEASE	Cholesterol. HDL/blood*	3	1.3	0.0036	0.069	1	0
GAD_DISEASE	Arthritis. Rheumatoid|Periodontitis|Rheumatoid Arthritis	3	1.3	0.0036	0.069	1	0
GAD_DISEASE	Apoplexy|Myocardial Infarction|Stroke	3	1.3	0.0036	0.069	1	0
GAD_DISEASE	Abruptio Placentae|Thrombophilia	3	1.3	0.0036	0.069	1	0
GAD_DISEASE	Behcet Syndrome|Thrombosis	3	1.3	0.0036	0.069	1	0
GAD_DISEASE	Apoplexy|Ischemic Attack. Transient|Stroke|Transient Ischemic Attack	3	1.3	0.0036	0.069	1	0
GAD_DISEASE	obesity; retinal vascular occlusion	3	1.3	0.0036	0.069	1	0
GAD_DISEASE	Vertebral Artery Dissection	3	1.3	0.0036	0.069	1	0
GAD_DISEASE	Thromboembolism|Venous Thrombosis	3	1.3	0.0036	0.069	1	0
GAD_DISEASE	Geographic Atrophy|Macular Degeneration	3	1.3	0.005	0.088	1	0
GAD_DISEASE	Acromegaly	3	1.3	0.005	0.088	1	0
GAD_DISEASE	HELLP Syndrome|Pre-Eclampsia	3	1.3	0.005	0.088	1	0
GAD_DISEASE	Acute Coronary Syndrome|Coronary Artery Disease	3	1.3	0.005	0.088	1	0
GAD_DISEASE	otosclerosis	3	1.3	0.005	0.088	1	0
GAD_DISEASE	Adenocarcinoma|Esophageal Neoplasms|Esophagitis|Metaplasia|Oesophageal neoplasm	3	1.3	0.005	0.088	1	0
GAD_DISEASE	urinary tract infection	3	1.3	0.005	0.088	1	0
GAD_DISEASE	candidiasis	3	1.3	0.005	0.088	1	0
GAD_DISEASE	Thrombosis|Venous Thrombosis	3	1.3	0.005	0.088	1	0
GAD_DISEASE	Aggressive Periodontitis|Chronic Periodontitis|Periodontitis. Juvenile	3	1.3	0.005	0.088	1	0
GAD_DISEASE	Thromboembolism	3	1.3	0.005	0.088	1	0
GAD_DISEASE	Growth Disorders	3	1.3	0.0065	0.11	1	0
GAD_DISEASE	bleeding complications	3	1.3	0.0065	0.11	1	0
GAD_DISEASE	Fetal Growth Retardation|Intrauterine growth retardation	3	1.3	0.0065	0.11	1	0
GAD_DISEASE	glomerulonephritis	3	1.3	0.0065	0.11	1	0
GAD_DISEASE	Alzheimer`s Disease	3	1.3	0.0083	0.14	1	0
GAD_DISEASE	thrombosis. venous	3	1.3	0.0083	0.14	1	0
GAD_DISEASE	body mass; triglycerides; cholesterol. total; blood pressure; leptin; apoA1; apoA2; fasting blood sugar; fasting blood sugar	3	1.3	0.0083	0.14	1	0
GAD_DISEASE	atypical hemolytic uremic syndrome	3	1.3	0.0083	0.14	1	0
GAD_DISEASE	Addison's disease	3	1.3	0.01	0.17	1	0
GAD_DISEASE	coronary atherosclerosis	3	1.3	0.01	0.17	1	0
GAD_DISEASE	natural antibodies	3	1.3	0.01	0.17	1	0
GAD_DISEASE	left ventricular remodeling	3	1.3	0.01	0.17	1	0
GAD_DISEASE	aspirin resistance	3	1.3	0.012	0.19	1	0
GAD_DISEASE	Dementia. Vascular	3	1.3	0.012	0.19	1	0
GAD_DISEASE	Carcinoma. Non-Small-Cell Lung|Lung Neoplasms	3	1.3	0.012	0.19	1	0
GAD_DISEASE	HTLV-1 infection	3	1.3	0.012	0.19	1	0
GAD_DISEASE	retinal vascular occlusion	3	1.3	0.012	0.19	1	0
GAD_DISEASE	Familial Mediterranean Fever	3	1.3	0.012	0.19	1	0
GAD_DISEASE	Pneumonia	3	1.3	0.012	0.19	1	0
GAD_DISEASE	Coronary Artery Disease|Mucocutaneous Lymph Node Syndrome	3	1.3	0.012	0.19	1	0
GAD_DISEASE	Kidney Calculi	3	1.3	0.012	0.19	1	0
GAD_DISEASE	Aneurysm. Ruptured|Intracranial Aneurysm|Stroke|Subarachnoid Hemorrhage	3	1.3	0.015	0.22	1	0
GAD_DISEASE	Spinal Diseases	3	1.3	0.015	0.22	1	0
GAD_DISEASE	Coronary Disease|Hypertension	3	1.3	0.015	0.22	1	0
GAD_DISEASE	cholesterol. HDL cholesterol. LDL	3	1.3	0.015	0.22	1	0
GAD_DISEASE	beta-thalassemia	3	1.3	0.017	0.25	1	0
GAD_DISEASE	Neoplasms. Germ Cell and Embryonal|Testicular Neoplasms	3	1.3	0.017	0.25	1	0
GAD_DISEASE	Dyslipidemias	3	1.3	0.017	0.25	1	0
GAD_DISEASE	Kidney Failure	3	1.3	0.017	0.25	1	0
GAD_DISEASE	Cardiovascular Diseases|Coronary Artery Disease	3	1.3	0.017	0.25	1	0
GAD_DISEASE	bone mass	3	1.3	0.017	0.25	1	0
GAD_DISEASE	fibrin fragment D	3	1.3	0.02	0.27	1	0
GAD_DISEASE	Hemolytic-Uremic Syndrome	3	1.3	0.02	0.27	1	0
GAD_DISEASE	uveitis	3	1.3	0.02	0.27	1	0
GAD_DISEASE	Carcinoma. Transitional Cell|Urinary Bladder Neoplasms	3	1.3	0.02	0.27	1	0
GAD_DISEASE	cirrhosis	3	1.3	0.02	0.27	1	0
GAD_DISEASE	hyperlipidemia	3	1.3	0.02	0.27	1	0
GAD_DISEASE	gallstones	3	1.3	0.02	0.27	1	0
GAD_DISEASE	Hepatitis B. Chronic|Liver Cirrhosis	3	1.3	0.02	0.27	1	0
GAD_DISEASE	hypertension. pregnancy induced	3	1.3	0.023	0.3	1	0
GAD_DISEASE	metabolism disorders	3	1.3	0.023	0.3	1	0
GAD_DISEASE	hearing loss/deafness	3	1.3	0.023	0.3	1	0
GAD_DISEASE	Hyperlipidemias|Hypertension	3	1.3	0.023	0.3	1	0
GAD_DISEASE	Glioblastoma	3	1.3	0.023	0.3	1	0
GAD_DISEASE	cholesterol cholesterol. HDL cholesterol. LDL lipoprotein triglycerides	3	1.3	0.023	0.3	1	0
GAD_DISEASE	Oral Submucous Fibrosis	3	1.3	0.023	0.3	1	0
GAD_DISEASE	atherosclerosis. carotid	3	1.3	0.023	0.3	1	0
GAD_DISEASE	cerebrovascular disease. ischemic	3	1.3	0.023	0.3	1	0
GAD_DISEASE	arthritis. juvenile	3	1.3	0.026	0.34	1	0
GAD_DISEASE	Pregnancy Complications	3	1.3	0.026	0.34	1	0
GAD_DISEASE	Adenocarcinoma|pancreatic neoplasm|Pancreatic Neoplasms	3	1.3	0.026	0.34	1	0
GAD_DISEASE	Hemorrhagic Disorders	3	1.3	0.029	0.37	1	0
GAD_DISEASE	Diabetic Nephropathies|Diabetic Nephropathy	3	1.3	0.029	0.37	1	0
GAD_DISEASE	Fractures. Bone|Osteoporosis	3	1.3	0.032	0.4	1	0
GAD_DISEASE	Down Syndrome	3	1.3	0.032	0.4	1	0
GAD_DISEASE	Asthma|Hypersensitivity	3	1.3	0.032	0.4	1	0
GAD_DISEASE	Fredrickson hyperlipoproteinemia	3	1.3	0.032	0.4	1	0
GAD_DISEASE	diabetes. type 2; obesity	3	1.3	0.036	0.42	1	0
GAD_DISEASE	Coronary Disease|Hyperlipoproteinemia Type II	3	1.3	0.039	0.45	1	0
GAD_DISEASE	Leukemia. Myeloid|Myeloid Leukemia	3	1.3	0.039	0.45	1	0
GAD_DISEASE	Scleroderma. Systemic|Systemic Scleroderma	3	1.3	0.039	0.45	1	0
GAD_DISEASE	Cholesterol. total	3	1.3	0.043	0.47	1	0
GAD_DISEASE	Lymphoma. B-Cell|Lymphoma. Follicular|Lymphoma. Large B-Cell. Diffuse	3	1.3	0.043	0.47	1	0
GAD_DISEASE	Diabetes Mellitus. Type 1|Diabetes Mellitus. Type 2|Diabetic Retinopathy	3	1.3	0.043	0.47	1	0
GAD_DISEASE	Erythema Nodosum|Sarcoidosis	3	1.3	0.047	0.5	1	0
GAD_DISEASE	Kawasaki disease	3	1.3	0.047	0.5	1	0
GAD_DISEASE	Factor VII	3	1.3	0.047	0.5	1	0
GAD_DISEASE	Heart Diseases|Hemorrhage	2	0.8	0.031	0.39	1	0
GAD_DISEASE	Embryo Loss|Genetic Diseases. Inborn|Pregnancy Complications. Hematologic|Thrombophilia	2	0.8	0.031	0.39	1	0
GAD_DISEASE	hearing loss/deafness; osteogenesis imperfecta	2	0.8	0.031	0.39	1	0
GAD_DISEASE	Protein S Deficiency|Thrombophilia	2	0.8	0.031	0.39	1	0
GAD_DISEASE	HELLP Syndrome|Thrombophilia	2	0.8	0.031	0.39	1	0
GAD_DISEASE	Stomach Neoplasms|Thrombophilia	2	0.8	0.031	0.39	1	0
GAD_DISEASE	colorectal cancer; esophageal cancer; stomach cancer	2	0.8	0.031	0.39	1	0
GAD_DISEASE	Activated Protein C Resistance|Postoperative Complications|Pulmonary Embolism|Pulmonary Embolisms|Thrombophilia|Venous Thrombosis	2	0.8	0.031	0.39	1	0
GAD_DISEASE	Bone necrosis|Femur Head Necrosis|Osteonecrosis	2	0.8	0.031	0.39	1	0
GAD_DISEASE	Crohn Disease|Crohn's disease|Thromboembolism	2	0.8	0.031	0.39	1	0
GAD_DISEASE	Activated Protein C Resistance|Protein S Deficiency|Thrombophilia|Venous Thrombosis	2	0.8	0.031	0.39	1	0
GAD_DISEASE	myocardial infarct; lipoprotein; obesity	2	0.8	0.031	0.39	1	0
GAD_DISEASE	insulin-like growth factor-1; Insulin-like growth factor-3	2	0.8	0.031	0.39	1	0
GAD_DISEASE	Thromboembolism|Thrombosis	2	0.8	0.031	0.39	1	0
GAD_DISEASE	anemia. iron deficiency; anemia of chronic disease	2	0.8	0.031	0.39	1	0
GAD_DISEASE	Sinus Thrombosis. Intracranial|Thrombophilia	2	0.8	0.031	0.39	1	0
GAD_DISEASE	heart disease. ischemic; lipoprotein	2	0.8	0.031	0.39	1	0
GAD_DISEASE	Abruptio Placentae|PLACENTA ABRUPTIO|Thrombophilia	2	0.8	0.031	0.39	1	0
GAD_DISEASE	Postoperative Complications|Recurrence|Thromboembolism	2	0.8	0.031	0.39	1	0
GAD_DISEASE	Atherosclerosis|Coronary Artery Disease|	2	0.8	0.031	0.39	1	0
GAD_DISEASE	Thromboangiitis Obliterans|Thrombophilia	2	0.8	0.031	0.39	1	0
GAD_DISEASE	Factor V Deficiency|Hypoprothrombinemias|Protein C Deficiency|Protein S Deficiency|Pulmonary Embolism|Thrombophilia|Venous Thrombosis	2	0.8	0.031	0.39	1	0
GAD_DISEASE	Recurrence|Thrombophilia|Venous Thromboembolism	2	0.8	0.031	0.39	1	0
GAD_DISEASE	Death. Sudden. Cardiac|Myocardial ischemia|Sudden Cardiac Death	2	0.8	0.031	0.39	1	0
GAD_DISEASE	atherosclerosis. coronary atherosclerosis. generalized	2	0.8	0.031	0.39	1	0
GAD_DISEASE	Brain Neoplasms|Oligodendroglioma	2	0.8	0.031	0.39	1	0
GAD_DISEASE	Anemia. Sickle Cell|beta-Thalassemia|Sickle Cell Trait|Thrombophilia	2	0.8	0.031	0.39	1	0
GAD_DISEASE	cognitive function executive function memory disturbance	2	0.8	0.031	0.39	1	0
GAD_DISEASE	fetal loss. late; pregnancy loss. recurrent	2	0.8	0.031	0.39	1	0
GAD_DISEASE	Birth Weight|Pre-Eclampsia|Thrombophilia	2	0.8	0.031	0.39	1	0
GAD_DISEASE	Obesity|Postthrombotic Syndrome|Varicose Veins|Venous Thrombosis	2	0.8	0.031	0.39	1	0
GAD_DISEASE	Abortion. Spontaneous|Pregnancy Complications. Hematologic|Thrombophilia	2	0.8	0.031	0.39	1	0
GAD_DISEASE	Atrial Fibrillation|Thromboembolism|Thrombophilia	2	0.8	0.031	0.39	1	0
GAD_DISEASE	Abortion. Habitual|Abortion. Spontaneous|Obstetric Labor Complications|Thrombophilia	2	0.8	0.031	0.39	1	0
GAD_DISEASE	osteoporosis; cirrhosis. primary biliary	2	0.8	0.031	0.39	1	0
GAD_DISEASE	ovarian cancer peritoneal cancer	2	0.8	0.031	0.39	1	0
GAD_DISEASE	Central Nervous System Vascular Malformations|Intracranial Arteriovenous Malformations|Thrombosis	2	0.8	0.031	0.39	1	0
GAD_DISEASE	Abruptio Placentae|Fetal Death|Fetal Growth Retardation|Intrauterine growth retardation|PLACENTA ABRUPTIO|Pre-Eclampsia|Pregnancy Complications. Hematologic|Thrombophilia	2	0.8	0.031	0.39	1	0
GAD_DISEASE	Complication. Cardiovascular Pregnancy|Pregnancy Complications. Cardiovascular|Puerperal Disorders|Pulmonary Embolism|Pulmonary Embolisms|Thromboembolism|Venous Thrombosis	2	0.8	0.031	0.39	1	0
GAD_DISEASE	Apoplexy|Atrial Septal Defects|Embolism. Paradoxical|Heart Septal Defects. Atrial|Migraine with Aura|Stroke|Thrombophilia	2	0.8	0.031	0.39	1	0
GAD_DISEASE	Blood Coagulation Disorders|Legg-Perthes Disease|Thrombophilia	2	0.8	0.031	0.39	1	0
GAD_DISEASE	Ischemia|Peripheral Vascular Diseases	2	0.8	0.031	0.39	1	0
GAD_DISEASE	Activated Protein C Resistance|Chronic ulcerative colitis|Colitis. Ulcerative|Crohn Disease|Crohn's disease|Hyperhomocysteinemia|Inflammatory bowel disease. NOS|Inflammatory Bowel Diseases	2	0.8	0.031	0.39	1	0
GAD_DISEASE	Arthritis. Rheumatoid|Celiac Disease|Diabetes Mellitus. Insulin-Dependent|Diabetes Mellitus. Type 1|Rheumatoid Arthritis	2	0.8	0.031	0.39	1	0
GAD_DISEASE	Coronary Artery Disease|Hyperlipoproteinemia Type II	2	0.8	0.031	0.39	1	0
GAD_DISEASE	Hemorrhage|Recurrence|Thromboembolism|Thrombophilia	2	0.8	0.031	0.39	1	0
GAD_DISEASE	Thrombosis|Venous Thromboembolism	2	0.8	0.031	0.39	1	0
GAD_DISEASE	IGF-I levels; IGFBP-3 levels	2	0.8	0.031	0.39	1	0
GAD_DISEASE	Pulmonary Embolism|Pulmonary Embolisms|Recurrence|Venous Thrombosis	2	0.8	0.031	0.39	1	0
GAD_DISEASE	Fetal Growth Retardation|HELLP Syndrome|Intrauterine growth retardation|Pregnancy Complications. Hematologic|Thrombosis	2	0.8	0.031	0.39	1	0
GAD_DISEASE	Apoplexy|Atrial Septal Defects|Brain Ischemia|Diabetes mellitus|Heart Septal Defects. Atrial|Hypertension|Intracranial Thrombosis|Ischemic Attack. Transient|Stroke|Transient Ischemic Attack	2	0.8	0.031	0.39	1	0
GAD_DISEASE	Protein Deficiency|Recurrence|Venous Thrombosis	2	0.8	0.031	0.39	1	0
GAD_DISEASE	Leukemia. Myeloid|Neoplasms. Second Primary	2	0.8	0.031	0.39	1	0
GAD_DISEASE	thrombosis. arterial thrombosis. venous	2	0.8	0.031	0.39	1	0
GAD_DISEASE	Myocardial Infarction|Stroke|Thrombosis	2	0.8	0.031	0.39	1	0
GAD_DISEASE	Cardiovascular Diseases|Hearing Loss. Sensorineural|Hearing Loss. Sudden|Thrombosis	2	0.8	0.031	0.39	1	0
GAD_DISEASE	Hearing Loss. Sensorineural|Hearing Loss. Sudden|Sensorineural Hearing Loss	2	0.8	0.031	0.39	1	0
GAD_DISEASE	Pregnancy Complications. Hematologic|Thrombosis	2	0.8	0.031	0.39	1	0
GAD_DISEASE	Death. Sudden|Pulmonary Embolism|Venous Thrombosis	2	0.8	0.031	0.39	1	0
GAD_DISEASE	Carcinoma|Choroid Plexus Neoplasms|Choroid Plexus Papilloma|Papilloma. Choroid Plexus	2	0.8	0.031	0.39	1	0
GAD_DISEASE	Selenium	2	0.8	0.031	0.39	1	0
GAD_DISEASE	Apoplexy|Atrial Fibrillation|Embolism|Stroke	2	0.8	0.031	0.39	1	0
GAD_DISEASE	Thromboembolism|Thrombophilia	2	0.8	0.031	0.39	1	0
GAD_DISEASE	Coagulation Protein Disorders|Thrombophilia|Venous Thrombosis	2	0.8	0.031	0.39	1	0
GAD_DISEASE	Adenocarcinoma|Barrett Esophagus|Esophageal Neoplasms	2	0.8	0.031	0.39	1	0
GAD_DISEASE	Abortion. Habitual|Pregnancy Complications. Hematologic|Thrombosis	2	0.8	0.031	0.39	1	0
GAD_DISEASE	Apoplexy|Brain Ischemia|Sinus Thrombosis. Intracranial|Stroke	2	0.8	0.031	0.39	1	0
GAD_DISEASE	insulin response to oral glucose	2	0.8	0.031	0.39	1	0
GAD_DISEASE	Femur Head Necrosis|Thromboembolism	2	0.8	0.031	0.39	1	0
GAD_DISEASE	psoriasis. psoriatic arthritis. and SAPHO syndrome	2	0.8	0.031	0.39	1	0
GAD_DISEASE	Hemorrhage|Thrombosis|von Willebrand Disease	2	0.8	0.031	0.39	1	0
GAD_DISEASE	Diabetic Retinopathy|	2	0.8	0.031	0.39	1	0
GAD_DISEASE	Activated Protein C Resistance|Antithrombin III Deficiency|Pregnancy Complications. Hematologic|Protein C Deficiency|Protein S Deficiency|Puerperal Disorders|Pulmonary Embolism|Pulmonary Embolisms|Thrombophilia|Venous Thrombosis	2	0.8	0.031	0.39	1	0
GAD_DISEASE	Protein C Deficiency|Protein S Deficiency|Venous Thrombosis	2	0.8	0.031	0.39	1	0
GAD_DISEASE	DNA Damage|Lung Neoplasms	2	0.8	0.031	0.39	1	0
GAD_DISEASE	post-trauma fibrinogen increase	2	0.8	0.031	0.39	1	0
GAD_DISEASE	Activated Protein C Resistance|Infection|Neoplasms|Thrombophilia|Thrombosis	2	0.8	0.031	0.39	1	0
GAD_DISEASE	Activated Protein C Resistance|Venous Thromboembolism|Venous Thrombosis	2	0.8	0.031	0.39	1	0
GAD_DISEASE	Hepatitis C. Chronic|Thrombosis	2	0.8	0.031	0.39	1	0
GAD_DISEASE	type III hyperlipoproteinemia	2	0.8	0.031	0.39	1	0
GAD_DISEASE	Activated Protein C Resistance|Recurrence|Thromboembolism|Thrombophilia|Venous Thrombosis	2	0.8	0.031	0.39	1	0
GAD_DISEASE	AHG deficiency disease|Hemophilia A|Hemorrhage|Thrombophilia	2	0.8	0.031	0.39	1	0
GAD_DISEASE	Recurrence|Thrombophilia	2	0.8	0.031	0.39	1	0
GAD_DISEASE	Epilepsy|Thrombophilia	2	0.8	0.031	0.39	1	0
GAD_DISEASE	Diabetes mellitus|Hyperlipidemias|Hypertension|Retinal Vein Occlusion|Thrombophilia	2	0.8	0.031	0.39	1	0
GAD_DISEASE	Precursor Cell Lymphoblastic Leukemia-Lymphoma|Thrombophilia	2	0.8	0.031	0.39	1	0
GAD_DISEASE	Behcet Syndrome|Retinal Artery Occlusion|Retinal Vein Occlusion	2	0.8	0.031	0.39	1	0
GAD_DISEASE	AHG deficiency disease|Chromosome Inversion|Hemophilia A|Hemorrhage|Inversion. Chromosome	2	0.8	0.031	0.39	1	0
GAD_DISEASE	Neoplasms|Thromboembolism|Venous Thrombosis	2	0.8	0.031	0.39	1	0
GAD_DISEASE	Fetal Growth Retardation|	2	0.8	0.031	0.39	1	0
GAD_DISEASE	Cerebral Palsy|Hemiplegia	2	0.8	0.031	0.39	1	0
GAD_DISEASE	breast cancer; insulin-like growth factor	2	0.8	0.031	0.39	1	0
GAD_DISEASE	Carcinoma. Squamous Cell|Mouth Neoplasms|Squamous cell carcinoma|Thrombophilia	2	0.8	0.031	0.39	1	0
GAD_DISEASE	Pregnancy Complications. Cardiovascular|Venous Thrombosis	2	0.8	0.031	0.39	1	0
GAD_DISEASE	Hypertension. Pregnancy-Induced|Pre-Eclampsia|Thrombophilia	2	0.8	0.031	0.39	1	0
GAD_DISEASE	familial amyloid polyneuropathy	2	0.8	0.031	0.39	1	0
GAD_DISEASE	Abortion. Spontaneous|Abruptio Placentae|PLACENTA ABRUPTIO|Pre-Eclampsia|Pregnancy Complications. Hematologic|Thrombophilia	2	0.8	0.031	0.39	1	0
GAD_DISEASE	Hyperhomocysteinemia|Intracranial Thrombosis|Thrombophilia|Venous Thrombosis	2	0.8	0.031	0.39	1	0
GAD_DISEASE	Diabetes Complications|Hypercholesterolemia|Hypertension|Myocardial Infarction|Obesity	2	0.8	0.031	0.39	1	0
GAD_DISEASE	Antiphospholipid Syndrome|Arterial Occlusive Diseases|Blood Coagulation Disorders. Inherited|Cardiomyopathy. Dilated|Heart Defects. Congenital|Heart Diseases|Thrombophilia|Thrombosis	2	0.8	0.031	0.39	1	0
GAD_DISEASE	Apoplexy|Brain Ischemia|Ischemic Attack. Transient|Stroke|Thrombosis|Transient Ischemic Attack	2	0.8	0.031	0.39	1	0
GAD_DISEASE	Venous Thromboembolism|Venous Thrombosis	2	0.8	0.031	0.39	1	0
GAD_DISEASE	Thrombophilia|Thrombosis|Varicose Veins	2	0.8	0.031	0.39	1	0
GAD_DISEASE	Apoplexy|Atrial Septal Defects|Heart Septal Defects. Atrial|Stroke|Thromboembolism	2	0.8	0.031	0.39	1	0
GAD_DISEASE	Retinal Vein Occlusion|Thrombophilia|Thrombosis	2	0.8	0.031	0.39	1	0
GAD_DISEASE	Epilepsy. Temporal Lobe|Seizures. Febrile	2	0.8	0.031	0.39	1	0
GAD_DISEASE	Apoplexy|Brain Ischemia|Intracranial Embolism and Thrombosis|Sinus Thrombosis. Intracranial|Stroke	2	0.8	0.031	0.39	1	0
GAD_DISEASE	Fetal Diseases|Fetal Growth Retardation|Hypertension induced by pregnancy|Hypertension. Pregnancy-Induced|Intrauterine growth retardation|Pre-Eclampsia|Pregnancy Complications. Hematologic|Thrombophilia	2	0.8	0.031	0.39	1	0
GAD_DISEASE	Activated Protein C Resistance|Venous Thrombosis	2	0.8	0.031	0.39	1	0
GAD_DISEASE	Birth Weight|Post-partum bleeding|Postpartum Hemorrhage|Pregnancy Complications. Hematologic	2	0.8	0.031	0.39	1	0
GAD_DISEASE	Diabetes mellitus|Hypercholesterolemia|Hypertension|Peripheral Vascular Diseases	2	0.8	0.031	0.39	1	0
GAD_DISEASE	Aalpha and gamma fibrinogen plasma levels	2	0.8	0.031	0.39	1	0
GAD_DISEASE	Coronary Disease|Coronary heart disease|Myocardial Infarction|Syndrome	2	0.8	0.031	0.39	1	0
GAD_DISEASE	Abortion. Habitual|Activated Protein C Resistance|Fetal Growth Retardation|Hypertension|Intrauterine growth retardation|Pre-Eclampsia|Pregnancy Complications. Hematologic|Thrombophilia	2	0.8	0.031	0.39	1	0
GAD_DISEASE	Complication. Cardiovascular Pregnancy|Fetal Death|Pregnancy Complications. Cardiovascular|Thromboembolism	2	0.8	0.031	0.39	1	0
GAD_DISEASE	Abruptio Placentae|Fetal Death|Fetal Growth Retardation|Intrauterine growth retardation|PLACENTA ABRUPTIO|Placenta Diseases|Thrombophilia	2	0.8	0.031	0.39	1	0
GAD_DISEASE	Activated Protein C Resistance|Pulmonary Embolism|Pulmonary Embolisms|Thrombophilia|Venous Thrombosis	2	0.8	0.031	0.39	1	0
GAD_DISEASE	Carcinoma. Squamous Cell|Esophageal Neoplasms|Lymphatic Metastasis|Oesophageal neoplasm|Squamous cell carcinoma	2	0.8	0.031	0.39	1	0
GAD_DISEASE	Peripheral Vascular Diseases|Venous Thrombosis	2	0.8	0.031	0.39	1	0
GAD_DISEASE	Apoplexy|Brain Ischemia|Stroke|Thrombophilia	2	0.8	0.031	0.39	1	0
GAD_DISEASE	Lupus Erythematosus. Systemic|Thrombosis	2	0.8	0.031	0.39	1	0
GAD_DISEASE	Constriction. Pathologic|Ischemia|Peripheral Arterial Disease|Peripheral Arterial Diseases|Thrombophilia	2	0.8	0.031	0.39	1	0
GAD_DISEASE	pregnancy-related first time venous thrombosis	2	0.8	0.031	0.39	1	0
GAD_DISEASE	Recurrence|Thromboembolism	2	0.8	0.031	0.39	1	0
GAD_DISEASE	plasma C4b binding protein levels	2	0.8	0.031	0.39	1	0
GAD_DISEASE	Abortion. Habitual|Pregnancy Complications|Thrombophilia	2	0.8	0.031	0.39	1	0
GAD_DISEASE	Pregnancy-associated venous thromboembolism	2	0.8	0.031	0.39	1	0
GAD_DISEASE	Intracranial Thrombosis|Thrombophilia	2	0.8	0.031	0.39	1	0
GAD_DISEASE	immunotherapy response	2	0.8	0.031	0.39	1	0
GAD_DISEASE	Brain Ischemia|Foramen Ovale. Patent|Stroke|Thrombosis	2	0.8	0.031	0.39	1	0
GAD_DISEASE	Li-Fraumeni Syndrome	2	0.8	0.031	0.39	1	0
GAD_DISEASE	Osteogenesis imperfecta	2	0.8	0.031	0.39	1	0
GAD_DISEASE	Carcinoma. Hepatocellular|LCC - Liver cell carcinoma|Liver neoplasms|Recurrence	2	0.8	0.031	0.39	1	0
GAD_DISEASE	Lymphoma. B-Cell|Lymphoma. Non-Hodgkin	2	0.8	0.031	0.39	1	0
GAD_DISEASE	insulin-like growth factors	2	0.8	0.031	0.39	1	0
GAD_DISEASE	Lymphoma. B-Cell|Neutropenia|Recurrence	2	0.8	0.031	0.39	1	0
GAD_DISEASE	Hearing Loss. Sensorineural|Hypercholesterolemia|Hyperhomocysteinemia|Sensorineural Hearing Loss|Thrombophilia	2	0.8	0.031	0.39	1	0
GAD_DISEASE	Pulmonary Embolism|Pulmonary Embolisms|Thrombophilia|Venous Thrombosis	2	0.8	0.031	0.39	1	0
GAD_DISEASE	Atherosclerosis|Thrombophilia	2	0.8	0.031	0.39	1	0
GAD_DISEASE	Thrombophilia|Varicose Ulcer|Varicose Veins	2	0.8	0.031	0.39	1	0
GAD_DISEASE	Bone necrosis|Osteonecrosis|Severe Acute Respiratory Syndrome	2	0.8	0.031	0.39	1	0
GAD_DISEASE	hepatocellular carcinomas	2	0.8	0.031	0.39	1	0
GAD_DISEASE	Neoplasms|Recurrence|Thromboembolism|Thrombophilia|Upper Extremity Deep Vein Thrombosis	2	0.8	0.031	0.39	1	0
GAD_DISEASE	Bone Diseases. Metabolic|Osteoporosis	2	0.8	0.031	0.39	1	0
GAD_DISEASE	Anoxia|Blood Coagulation Disorders. Inherited|Heart Defects. Congenital|Infection|Polycythemia|Postoperative Complications|Thrombosis	2	0.8	0.047	0.5	1	0
GAD_DISEASE	Fetal Growth Retardation|Thrombophilia	2	0.8	0.047	0.5	1	0
GAD_DISEASE	Activated Protein C Resistance|HELLP Syndrome	2	0.8	0.047	0.5	1	0
GAD_DISEASE	pancreatic adenocarcinoma	2	0.8	0.047	0.5	1	0
GAD_DISEASE	Adrenal Hyperplasia. Congenital|Autoimmune Diseases|Opportunistic Infections|Recurrence	2	0.8	0.047	0.5	1	0
GAD_DISEASE	Brain Ischemia|Intracranial Arteriosclerosis|Stroke	2	0.8	0.047	0.5	1	0
GAD_DISEASE	Neoplasms|Protein C Deficiency|Protein S Deficiency|Venous Thromboembolism	2	0.8	0.047	0.5	1	0
GAD_DISEASE	Blood Platelet Disorders|Thrombophilia	2	0.8	0.047	0.5	1	0
GAD_DISEASE	Budd-Chiari Syndrome|Myeloproliferative Disorders|Venous Thrombosis	2	0.8	0.047	0.5	1	0
GAD_DISEASE	lipids; left ventricular mass; aortic gradient; aortic valve stenosis	2	0.8	0.047	0.5	1	0
GAD_DISEASE	Premature Birth|Thrombophilia	2	0.8	0.047	0.5	1	0
GAD_DISEASE	Thyroiditis. Autoimmune	2	0.8	0.047	0.5	1	0
GAD_DISEASE	Complication. Cardiovascular Pregnancy|Pregnancy Complications. Cardiovascular|Thromboembolism	2	0.8	0.047	0.5	1	0
GAD_DISEASE	Anemia. Sickle Cell|Peripheral Vascular Diseases|Sickle cell anemia	2	0.8	0.047	0.5	1	0
GAD_DISEASE	Esophageal and Gastric Varices|Gastrointestinal Hemorrhage|Liver Cirrhosis|Postoperative Complications|Venous Thrombosis	2	0.8	0.047	0.5	1	0
GAD_DISEASE	Blood Coagulation Disorders|Puerperal Disorders|Sinus Thrombosis. Intracranial	2	0.8	0.047	0.5	1	0
GAD_DISEASE	Abortion. Habitual|Activated Protein C Resistance|Infertility. Female|Thrombophilia	2	0.8	0.047	0.5	1	0
GAD_DISEASE	Behcet Syndrome|Hyperhomocysteinemia|Thrombophilia|Thrombosis	2	0.8	0.047	0.5	1	0
GAD_DISEASE	Antithrombin III Deficiency|Gastrointestinal Hemorrhage|Protein C Deficiency|Protein S Deficiency|Splenomegaly|Thrombophilia|Turner Syndrome|Venous Thrombosis|XO syndrome	2	0.8	0.047	0.5	1	0
GAD_DISEASE	Blood Coagulation Disorders. Inherited|Protein C Deficiency|Protein S Deficiency|Thrombophilia|Venous Thrombosis	2	0.8	0.047	0.5	1	0
GAD_DISEASE	Mesenteric Vascular Occlusion|Thrombophilia|Venous Thrombosis	2	0.8	0.047	0.5	1	0
GAD_DISEASE	Pre-Eclampsia|Pregnancy Complications. Hematologic	2	0.8	0.047	0.5	1	0
GAD_DISEASE	left ventricular mass in male athletes	2	0.8	0.047	0.5	1	0
GAD_DISEASE	Atrial Fibrillation|Thrombosis	2	0.8	0.047	0.5	1	0
GAD_DISEASE	Hemophilia A|Hemophilia B|Thrombophilia	2	0.8	0.047	0.5	1	0
GAD_DISEASE	Antiphospholipid Syndrome|Thrombophilia|Thrombosis	2	0.8	0.047	0.5	1	0
GAD_DISEASE	thrombotic risk factors	2	0.8	0.047	0.5	1	0
GAD_DISEASE	Fetal Growth Retardation|Pre-Eclampsia	2	0.8	0.047	0.5	1	0
GAD_DISEASE	serum lipids	2	0.8	0.047	0.5	1	0
GAD_DISEASE	Pulmonary Embolism|Recurrence	2	0.8	0.047	0.5	1	0
GAD_DISEASE	thromboembolism. venous; homocysteine; thromboembolism. arterial	2	0.8	0.047	0.5	1	0
GAD_DISEASE	Hemorrhage|Placenta Diseases|Premature Birth|Thrombophilia	2	0.8	0.047	0.5	1	0
GAD_DISEASE	cerebral venous thrombosis pulmonary embolism retinal vascular occlusion thrombosis. deep vein	2	0.8	0.047	0.5	1	0
GAD_DISEASE	Activated Protein C Resistance|Thrombophilia	2	0.8	0.047	0.5	1	0
GAD_DISEASE	breast carcinoma	2	0.8	0.047	0.5	1	0
GAD_DISEASE	fibrinogen Il-6 myocardial infarct	2	0.8	0.047	0.5	1	0
GAD_DISEASE	Abruptio Placentae|PLACENTA ABRUPTIO	2	0.8	0.047	0.5	1	0
GAD_DISEASE	stroke. ischemic; cerebrovascular disease; thrombosis. arterial	2	0.8	0.047	0.5	1	0
GAD_DISEASE	Behcet Syndrome|Thrombophilia|Thrombosis	2	0.8	0.047	0.5	1	0
GAD_DISEASE	Apoplexy|Pulmonary Embolism|Pulmonary Embolisms|Stroke|Thrombosis|Venous Thrombosis	2	0.8	0.047	0.5	1	0
GAD_DISEASE	Retinal Vein Occlusion	2	0.8	0.047	0.5	1	0
GAD_DISEASE	beta-Thalassemia|Thrombophilia	2	0.8	0.047	0.5	1	0
GAD_DISEASE	beta-thalassemia major	2	0.8	0.047	0.5	1	0
GAD_DISEASE	Fetal Growth Retardation|Intrauterine growth retardation|Pre-Eclampsia	2	0.8	0.047	0.5	1	0
GAD_DISEASE	Abortion. Habitual|Pregnancy Complications. Hematologic|Thrombophilia	2	0.8	0.047	0.5	1	0
GAD_DISEASE	Eclampsia|Pre-Eclampsia|Protein C Deficiency|Protein S Deficiency|Thrombophilia	2	0.8	0.047	0.5	1	0
GAD_DISEASE	pulmonary thromboembolism thromboembolism. venous	2	0.8	0.047	0.5	1	0
GAD_DISEASE	Coronary Disease|Coronary heart disease|Thrombophilia	2	0.8	0.047	0.5	1	0
GAD_DISEASE	Thrombophilia|Venous Thromboembolism	2	0.8	0.047	0.5	1	0
GAD_DISEASE	Anemia. Sickle Cell|beta Thalassemia|beta-Thalassemia|Sickle cell anemia|Thrombophilia	2	0.8	0.047	0.5	1	0
GAD_DISEASE	Fetal Growth Retardation|Intrauterine growth retardation|Pregnancy Complications. Hematologic|Thrombophilia	2	0.8	0.047	0.5	1	0
GAD_DISEASE	Thrombophilia|Thrombosis	2	0.8	0.047	0.5	1	0
GAD_DISEASE	Pulmonary Embolism|Pulmonary Embolisms|Thrombophilia	2	0.8	0.047	0.5	1	0
GAD_DISEASE	factor V Leiden	2	0.8	0.047	0.5	1	0
GAD_DISEASE	Abruptio Placentae|Fetal Growth Retardation|Pre-Eclampsia|Thrombophilia	2	0.8	0.047	0.5	1	0
GAD_DISEASE	Brain Diseases	2	0.8	0.047	0.5	1	0
GAD_DISEASE	fibrinogen; thrombosis. venous	2	0.8	0.047	0.5	1	0
GAD_DISEASE	Arterial Occlusive Diseases|Thrombosis	2	0.8	0.047	0.5	1	0
GAD_DISEASE	Activated Protein C Resistance|Hemochromatosis|Iron Overload|Thrombophilia	2	0.8	0.047	0.5	1	0
GAD_DISEASE	POLYCYSTIC OVARIAN SYNDROME|Polycystic Ovary Syndrome|Thrombophilia	2	0.8	0.047	0.5	1	0
GAD_DISEASE	Liver Cirrhosis|Thrombophilia|Venous Thrombosis	2	0.8	0.047	0.5	1	0
GAD_DISEASE	Multiple Myeloma|Pneumonia|Sepsis	2	0.8	0.047	0.5	1	0
GAD_DISEASE	Nervous System Diseases|Thromboembolism	2	0.8	0.047	0.5	1	0
GAD_DISEASE	Gastroschisis|Thromboembolism	2	0.8	0.047	0.5	1	0
GAD_DISEASE	diabetes. type 2; lipoprotein	2	0.8	0.047	0.5	1	0
GAD_DISEASE	Pulmonary Embolism|Thrombophilia	2	0.8	0.047	0.5	1	0
GAD_DISEASE	growth response to growth hormone therapy	2	0.8	0.047	0.5	1	0
GAD_DISEASE	Escherichia coli Infections|Haemolytic-uraemic syndrome|Hemolytic-Uremic Syndrome	2	0.8	0.047	0.5	1	0
GAD_DISEASE	Blood Coagulation Disorders|Cardiovascular Diseases|Optic Neuropathy. Ischemic	2	0.8	0.047	0.5	1	0
GAD_DISEASE	cholesterol. LDL; cholesterol. total	2	0.8	0.047	0.5	1	0
GAD_DISEASE	Alcoholism|Osteonecrosis|Thrombophilia|Thrombosis	2	0.8	0.047	0.5	1	0
GAD_DISEASE	Hyperhomocysteinemia|Myeloproliferative Disorders|Thrombosis	2	0.8	0.047	0.5	1	0
GAD_DISEASE	Abruptio Placentae|PLACENTA ABRUPTIO|Pregnancy Complications|Thrombophilia	2	0.8	0.047	0.5	1	0
GAD_DISEASE	Placenta Diseases|Pre-Eclampsia|Thrombophilia	2	0.8	0.047	0.5	1	0
GAD_DISEASE	Abortion. Habitual|Abruptio Placentae|Activated Protein C Resistance|PLACENTA ABRUPTIO|Thrombophilia	2	0.8	0.047	0.5	1	0
GAD_DISEASE	Diffuse Scleroderma|Limited Scleroderma|Scleroderma. Diffuse|Scleroderma. Limited	2	0.8	0.047	0.5	1	0
GAD_DISEASE	fibrinogen; factor VII; plasminogen activator inhibitor-1	2	0.8	0.047	0.5	1	0
GAD_DISEASE	Gaucher Disease|Hypertension. Pulmonary|Necrosis|Thrombophilia	2	0.8	0.047	0.5	1	0
GAD_DISEASE	Abortion. Spontaneous|Abruptio Placentae|Blood Coagulation Disorders. Inherited|Pregnancy Complications. Hematologic|Thrombophilia	2	0.8	0.047	0.5	1	0
GAD_DISEASE	Coronary Disease|Coronary heart disease|Hyperhomocysteinemia|Pulmonary Embolism|Pulmonary Embolisms|Syndrome|Thrombophilia	2	0.8	0.047	0.5	1	0
GAD_DISEASE	Abruptio Placentae|Fetal Growth Retardation|Pregnancy Complications. Hematologic|Thrombophilia	2	0.8	0.047	0.5	1	0
GAD_DISEASE	Inflammatory bowel disease. NOS|Inflammatory Bowel Diseases|Thromboembolism	2	0.8	0.047	0.5	1	0
GAD_DISEASE	Activated Protein C Resistance|Hyperhomocysteinemia|Intracranial Thrombosis|Venous Thrombosis	2	0.8	0.047	0.5	1	0
GAD_DISEASE	dementia in other conditions	2	0.8	0.047	0.5	1	0
GAD_DISEASE	Carotid Artery Diseases|Hypertension	2	0.8	0.047	0.5	1	0
GAD_DISEASE	acute lymphocytic leukemia|Hematologic Neoplasms|Precursor Cell Lymphoblastic Leukemia-Lymphoma|Thrombophilia	2	0.8	0.047	0.5	1	0
GAD_DISEASE	Brain Ischemia|Diabetes Mellitus|Hyperlipidemias|Myocardial Infarction|Stroke|Thrombosis	2	0.8	0.047	0.5	1	0
GAD_DISEASE	Activated Protein C Resistance|Retinal Vein Occlusion	2	0.8	0.047	0.5	1	0
GAD_DISEASE	Hearing Loss. Sensorineural|Sensorineural Hearing Loss|Thrombophilia	2	0.8	0.047	0.5	1	0
GAD_DISEASE	Hyperhomocysteinemia|Recurrence|Thrombophilia|Venous Thrombosis	2	0.8	0.047	0.5	1	0
GAD_DISEASE	Apoplexy|Stroke|Thrombosis	2	0.8	0.047	0.5	1	0
GAD_DISEASE	Pre-Eclampsia|Thrombophilia	2	0.8	0.047	0.5	1	0
GAD_DISEASE	Birth Weight|Cardiovascular Diseases|Metabolic Syndrome X|Thrombosis	2	0.8	0.047	0.5	1	0
GAD_DISEASE	Arteriosclerosis|Peripheral Vascular Diseases	2	0.8	0.047	0.5	1	0
GAD_DISEASE	Ischemia|Thrombosis	2	0.8	0.047	0.5	1	0
GAD_DISEASE	Pulmonary Emphysema	2	0.8	0.047	0.5	1	0
GAD_DISEASE	splanchnic vein thrombosis	2	0.8	0.047	0.5	1	0
GAD_DISEASE	Retinal Vein Occlusion|Thrombophilia	2	0.8	0.047	0.5	1	0
GAD_DISEASE	Periapical Periodontitis	2	0.8	0.047	0.5	1	0
GAD_DISEASE	Coronary Artery Disease|Fam hyperbetalipoproteinaemia|Hyperlipoproteinemia Type II	2	0.8	0.047	0.5	1	0
GAD_DISEASE	Pulmonary Embolism|Pulmonary Embolisms|Thrombophilia|Venous Thrombosis|Wegener Granulomatosis	2	0.8	0.047	0.5	1	0
GAD_DISEASE	Choroid Diseases|Macular Degeneration	2	0.8	0.047	0.5	1	0
GAD_DISEASE	insulin-like growth factor	2	0.8	0.047	0.5	1	0
GAD_DISEASE	lipoprotein; lipids	2	0.8	0.047	0.5	1	0
GAD_DISEASE	Breast Diseases	2	0.8	0.047	0.5	1	0
GAD_DISEASE	Apnea|Apoplexy|Blood Coagulation Disorders|Brain Ischemia|Cerebrovascular Disorders|Hypotony. Muscle|Muscle Hypotonia|Protein C Deficiency|Seizures|Stroke|Thrombosis	2	0.8	0.047	0.5	1	0
GAD_DISEASE	Hemolytic-Uremic Syndrome|Purpura. Thrombotic Thrombocytopenic	2	0.8	0.047	0.5	1	0
GAD_DISEASE	Phlebitis|Pulmonary Embolism|Varicose Veins|Venous Thrombosis	2	0.8	0.047	0.5	1	0
GAD_DISEASE	recurrent abortions	2	0.8	0.047	0.5	1	0
GAD_DISEASE	acute traumatic spinal cord injury	2	0.8	0.047	0.5	1	0
GAD_DISEASE	Myocardial Infarction|Thrombophilia	2	0.8	0.047	0.5	1	0
GAD_DISEASE	coagulation disorder	2	0.8	0.047	0.5	1	0
GAD_DISEASE	paraoxonase-1 specific activity	2	0.8	0.047	0.5	1	0
GAD_DISEASE	Henoch-Schoenlein Purpura|Purpura. Schoenlein-Henoch|Thrombophilia	2	0.8	0.047	0.5	1	0
GAD_DISEASE	Chronic renal failure|Kidney Failure. Chronic|Venous Thrombosis	2	0.8	0.047	0.5	1	0

## Sheet: Community34
Category	Term	Count	%	P-Value	Benjamini				Category	Term	Count	%	P-Value	Benjamini				Category	Term	Count	%	P-Value	Benjamini
GAD_DISEASE	Type 2 Diabetes| edema | rosiglitazone	40	39.2	1.6e-08	1e-06	1	1		GAD_DISEASE_CLASS	METABOLIC	69	67.6	3.9e-10	1.2e-09	1	1		KEGG_PATHWAY	Metabolic pathways	46	45.1	2.5e-14	1.3e-12	1	1
GAD_DISEASE	prostate cancer	37	36.3	1.1e-26	1.8e-23	1	1		GAD_DISEASE_CLASS	CANCER	61	59.8	8.2e-16	7e-15	1	1		KEGG_PATHWAY	Steroid hormone biosynthesis	16	15.7	7.1e-17	1.2e-14	1	1
GAD_DISEASE	null	32	31.4	2e-13	5.6e-11	1	1		GAD_DISEASE_CLASS	CARDIOVASCULAR	56	54.9	2.7e-07	4.9e-07	1	1		KEGG_PATHWAY	Non-alcoholic fatty liver disease (NAFLD)	15	14.7	2e-09	5.3e-08	1	1
GAD_DISEASE	Chronic renal failure|Kidney Failure. Chronic	30	29.4	3.5e-12	4.8e-10	1	1		GAD_DISEASE_CLASS	PHARMACOGENOMIC	49	48	9.2e-11	3.3e-10	1	1		KEGG_PATHWAY	Oxidative phosphorylation	14	13.7	4.2e-09	8.8e-08	1	1
GAD_DISEASE	Breast Cancer	27	26.5	6e-14	2e-11	1	1		GAD_DISEASE_CLASS	UNKNOWN	41	40.2	2.5e-13	1.5e-12	1	1		KEGG_PATHWAY	Parkinson's disease	14	13.7	9.4e-09	1.4e-07	1	1
GAD_DISEASE	Colorectal Cancer	26	25.5	1.9e-16	1.2e-13	1	1		GAD_DISEASE_CLASS	OTHER	39	38.2	4.7e-12	2.1e-11	1	1		KEGG_PATHWAY	Alzheimer's disease	14	13.7	7.1e-08	9.4e-07	1	1
GAD_DISEASE	Lung Cancer	26	25.5	4.1e-13	9.6e-11	1	1		GAD_DISEASE_CLASS	INFECTION	38	37.3	1.1e-07	2.2e-07	1	1		KEGG_PATHWAY	Huntington's disease	14	13.7	3.4e-07	3.6e-06	1	1
GAD_DISEASE	hypertension	26	25.5	1.8e-11	1.9e-09	1	1		GAD_DISEASE_CLASS	IMMUNE	38	37.3	0.00027	0.00041	1	1		KEGG_PATHWAY	Cardiac muscle contraction	13	12.7	5.1e-11	1.8e-09	1	1
GAD_DISEASE	lung cancer	23	22.5	1.1e-11	1.4e-09	1	1		GAD_DISEASE_CLASS	REPRODUCTION	36	35.3	1.4e-16	2e-15	1	1		KEGG_PATHWAY	Ovarian steroidogenesis	10	9.8	4.3e-09	7.6e-08	1	1
GAD_DISEASE	Bladder Cancer	23	22.5	1.8e-11	2e-09	1	1		GAD_DISEASE_CLASS	NEUROLOGICAL	35	34.3	0.0015	0.002	1	1		KEGG_PATHWAY	Metabolism of xenobiotics by cytochrome P450	10	9.8	1.8e-07	2.1e-06	1	1
GAD_DISEASE	Bone Mineral Density	22	21.6	1.1e-12	1.7e-10	1	1		GAD_DISEASE_CLASS	RENAL	34	33.3	4.1e-10	1.1e-09	1	1		KEGG_PATHWAY	Drug metabolism - cytochrome P450	9	8.8	1.2e-06	1e-05	1	1
GAD_DISEASE	breast cancer	21	20.6	6.4e-10	5e-08	1	1		GAD_DISEASE_CLASS	PSYCH	31	30.4	3.6e-05	5.9e-05	1	1		KEGG_PATHWAY	Chemical carcinogenesis	9	8.8	4.2e-06	3.4e-05	1	1
GAD_DISEASE	Lymphoma. Non-Hodgkin	20	19.6	1.2e-14	5e-12	1	1		GAD_DISEASE_CLASS	HEMATOLOGICAL	22	21.6	0.0027	0.0034	1	1		KEGG_PATHWAY	Linoleic acid metabolism	7	6.9	9.1e-07	8.7e-06	1	1
GAD_DISEASE	chronic obstructive pulmonary disease	19	18.6	7.9e-10	5.9e-08	1	1		GAD_DISEASE_CLASS	NORMALVARIATION	21	20.6	6.2e-10	1.4e-09	1	1		KEGG_PATHWAY	Arachidonic acid metabolism	7	6.9	7.9e-05	0.00059	1	1
GAD_DISEASE	normal variation	18	17.6	1.5e-11	1.7e-09	1	1		GAD_DISEASE_CLASS	DEVELOPMENTAL	21	20.6	0.0049	0.0055	1	1		KEGG_PATHWAY	Glycerophospholipid metabolism	7	6.9	0.00089	0.0062	1	1
GAD_DISEASE	Obesity|POF - Premature ovarian failure|POLYCYSTIC OVARIAN SYNDROME|Polycystic Ovary Syndrome|Primary Ovarian Insufficiency|Puberty. Delayed|Puberty. Precocious|Thrombophilia|Tobacco Use Disorder	17	16.7	2.7e-11	2.6e-09	1	1		GAD_DISEASE_CLASS	VISION	13	12.7	0.004	0.0048	1	1		KEGG_PATHWAY	Retinol metabolism	6	5.9	0.00094	0.0061	1	1
GAD_DISEASE	Alzheimer's disease	17	16.7	0.0012	0.021	1	1		GAD_DISEASE_CLASS	AGING	13	12.7	0.041	0.043	1	1		KEGG_PATHWAY	Aldosterone synthesis and secretion	6	5.9	0.0027	0.016	1	1
GAD_DISEASE	breast cancer|prostate cancer	15	14.7	8.7e-18	7.1e-15	1	1											KEGG_PATHWAY	Serotonergic synapse	6	5.9	0.01	0.058	1	0
GAD_DISEASE	patent ductus arteriosus	15	14.7	4.5e-13	9.2e-11	1	1											KEGG_PATHWAY	Bile secretion	4	3.9	0.049	0.23	1	0
GAD_DISEASE	drug-related genes	15	14.7	1.3e-10	1.1e-08	1	1											KEGG_PATHWAY	Steroid biosynthesis	3	2.9	0.023	0.12	1	0
GAD_DISEASE	Coronary Artery Disease	15	14.7	1.7e-05	0.00055	1	1
GAD_DISEASE	ovarian cancer	14	13.7	3.4e-11	3.1e-09	1	1
GAD_DISEASE	atherosclerosis	14	13.7	1.6e-06	7.2e-05	1	1
GAD_DISEASE	autism	14	13.7	1.7e-06	7.5e-05	1	1
GAD_DISEASE	epithelial ovarian cancer	13	12.7	3.3e-09	2.3e-07	1	1
GAD_DISEASE	esophageal adenocarcinoma	13	12.7	8.3e-06	0.00029	1	1
GAD_DISEASE	diabetes. type 2	13	12.7	7.5e-05	0.002	1	1
GAD_DISEASE	Myocardial Infarction	13	12.7	0.00048	0.0095	1	1
GAD_DISEASE	polycystic ovary syndrome	12	11.8	1e-12	1.7e-10	1	1
GAD_DISEASE	pharmacogenetic studies	12	11.8	2.8e-10	2.3e-08	1	1
GAD_DISEASE	plasma HDL cholesterol (HDL-C) levels	12	11.8	1.8e-06	7.5e-05	1	1
GAD_DISEASE	Alzheimer's Disease	12	11.8	2.8e-05	0.00085	1	1
GAD_DISEASE	ovarian cancer	12	11.8	7.3e-05	0.002	1	1
GAD_DISEASE	Hypercholesterolemia|LDLC levels	11	10.8	1.3e-06	6.2e-05	1	1
GAD_DISEASE	Asthma	11	10.8	0.0018	0.029	1	1
GAD_DISEASE	Blood Pressure	11	10.8	0.0019	0.029	1	1
GAD_DISEASE	Parkinson's Disease	10	9.8	1.8e-05	0.00057	1	1
GAD_DISEASE	Body Weight	10	9.8	0.0029	0.042	1	1
GAD_DISEASE	Abortion. Habitual|Infertility. Female	9	8.8	6.6e-13	1.2e-10	1	1
GAD_DISEASE	Endometrial Neoplasms	9	8.8	9.2e-09	6.3e-07	1	1
GAD_DISEASE	several psychiatric disorders	9	8.8	0.0015	0.024	1	1
GAD_DISEASE	epilepsy	8	7.8	5.1e-07	2.8e-05	1	1
GAD_DISEASE	Pulmonary Disease. Chronic Obstructive	8	7.8	3.1e-06	0.00013	1	1
GAD_DISEASE	Endometriosis	8	7.8	7.7e-06	0.00028	1	1
GAD_DISEASE	atherosclerosis. coronary	8	7.8	0.00013	0.0032	1	1
GAD_DISEASE	Depression	8	7.8	0.00014	0.0033	1	1
GAD_DISEASE	Cardiovascular Diseases	8	7.8	0.00044	0.009	1	1
GAD_DISEASE	Leukemia. Lymphocytic. Chronic. B-Cell	8	7.8	0.00087	0.016	1	1
GAD_DISEASE	endometrial cancer	7	6.9	8e-07	4.1e-05	1	1
GAD_DISEASE	POLYCYSTIC OVARIAN SYNDROME|Polycystic Ovary Syndrome	7	6.9	4.1e-06	0.00016	1	1
GAD_DISEASE	Depressive Disorder. Major	7	6.9	8.5e-05	0.0022	1	1
GAD_DISEASE	myocardial infarct	7	6.9	0.00024	0.0055	1	1
GAD_DISEASE	hormone disturbance	6	5.9	1.9e-07	1.1e-05	1	1
GAD_DISEASE	prostatic hyperplasia	6	5.9	4.3e-07	2.4e-05	1	1
GAD_DISEASE	Drug-Induced Liver Injury	6	5.9	5.4e-07	2.9e-05	1	1
GAD_DISEASE	aging	6	5.9	4.9e-06	0.00019	1	1
GAD_DISEASE	Osteoporosis. Postmenopausal	6	5.9	1.4e-05	0.00046	1	1
GAD_DISEASE	liver cancer	6	5.9	2.4e-05	0.00075	1	1
GAD_DISEASE	Menarche	6	5.9	3.2e-05	0.00095	1	1
GAD_DISEASE	Tuberculosis. Pulmonary	6	5.9	5.6e-05	0.0016	1	1
GAD_DISEASE	pregnancy loss	6	5.9	0.00024	0.0054	1	1
GAD_DISEASE	Migraine Disorders	6	5.9	0.00049	0.0096	1	1
GAD_DISEASE	Hepatopulmonary Syndrome|Liver Cirrhosis	6	5.9	0.00059	0.011	1	1
GAD_DISEASE	BMI- Edema rosiglitazone or pioglitazone	6	5.9	0.0011	0.019	1	1
GAD_DISEASE	Stomach Neoplasms	6	5.9	0.0014	0.023	1	1
GAD_DISEASE	Asthma|	6	5.9	0.0016	0.027	1	1
GAD_DISEASE	clopidogrel	5	4.9	1.3e-08	8.5e-07	1	1
GAD_DISEASE	puberty onset	5	4.9	8.9e-08	5.4e-06	1	1
GAD_DISEASE	Hot Flashes	5	4.9	8.2e-07	4.1e-05	1	1
GAD_DISEASE	Brill-Symmers disease|Chronic Lymphocytic Leukemia|Leukemia. Lymphocytic. Chronic. B-Cell|Lymphoma. Follicular	5	4.9	8.2e-07	4.1e-05	1	1
GAD_DISEASE	mammographic density	5	4.9	8.2e-07	4.1e-05	1	1
GAD_DISEASE	sex hormones	5	4.9	1.8e-06	7.6e-05	1	1
GAD_DISEASE	Clozapine	5	4.9	7.3e-06	0.00027	1	1
GAD_DISEASE	POF - Premature ovarian failure|Primary Ovarian Insufficiency	5	4.9	9.2e-06	0.00032	1	1
GAD_DISEASE	Leiomyoma|Uterine Neoplasms	5	4.9	4e-05	0.0012	1	1
GAD_DISEASE	Breast Neoplasms|Mammary Neoplasms	5	4.9	9e-05	0.0023	1	1
GAD_DISEASE	diabetes. type 2; liver disease	5	4.9	0.00019	0.0045	1	1
GAD_DISEASE	Hyperlipidemias	5	4.9	0.00021	0.0049	1	1
GAD_DISEASE	Hypercholesterolemia	5	4.9	0.00036	0.0077	1	1
GAD_DISEASE	Adenoma|Colorectal Neoplasms	5	4.9	0.00039	0.0082	1	1
GAD_DISEASE	pregnancy loss. recurrent	5	4.9	0.00076	0.014	1	1
GAD_DISEASE	Platelet Aggregation	5	4.9	0.0012	0.02	1	1
GAD_DISEASE	HIV Infections	5	4.9	0.0016	0.025	1	1
GAD_DISEASE	preeclampsia	5	4.9	0.0021	0.033	1	1
GAD_DISEASE	ulcer. gastric; repaglinide pharmacology; coagulation disorder	4	3.9	1.5e-06	6.9e-05	1	1
GAD_DISEASE	Cardiovascular Diseases|Myocardial Infarction|Stroke	4	3.9	3.6e-06	0.00015	1	1
GAD_DISEASE	Acute Coronary Syndrome|Cardiovascular Diseases|Thrombosis	4	3.9	3.6e-06	0.00015	1	1
GAD_DISEASE	liver cancer; liver disease	4	3.9	3.6e-06	0.00015	1	1
GAD_DISEASE	Ovarian Failure. Premature|POF - Premature ovarian failure	4	3.9	7.3e-06	0.00027	1	1
GAD_DISEASE	menarche menopause	4	3.9	1.3e-05	0.00042	1	1
GAD_DISEASE	methadone levels	4	3.9	1.3e-05	0.00042	1	1
GAD_DISEASE	Muscular Diseases	4	3.9	1.3e-05	0.00042	1	1
GAD_DISEASE	Hyperandrogenism|Polycystic Ovary Syndrome	4	3.9	1.3e-05	0.00042	1	1
GAD_DISEASE	Breast Neoplasms|Neoplasms. Germ Cell and Embryonal|Ovarian Neoplasms	4	3.9	3e-05	0.0009	1	1
GAD_DISEASE	human spermatogenic defect	4	3.9	3e-05	0.0009	1	1
GAD_DISEASE	Epilepsy|	4	3.9	4.3e-05	0.0012	1	1
GAD_DISEASE	precocious puberty	4	3.9	5.8e-05	0.0016	1	1
GAD_DISEASE	carbamazepine hypersensitivity	4	3.9	7.7e-05	0.002	1	1
GAD_DISEASE	Colorectal Neoplasms|Neutropenia	4	3.9	7.7e-05	0.002	1	1
GAD_DISEASE	mamographic density	4	3.9	7.7e-05	0.002	1	1
GAD_DISEASE	Endometriosis|	4	3.9	0.0001	0.0025	1	1
GAD_DISEASE	testicular cancer	4	3.9	0.00028	0.0062	1	1
GAD_DISEASE	lymphoma. Non-Hodgkin's	4	3.9	0.00028	0.0062	1	1
GAD_DISEASE	warfarin sensitivity	4	3.9	0.00033	0.0071	1	1
GAD_DISEASE	Esophageal Neoplasms|Head and Neck Neoplasms|Laryngeal neoplasm|Laryngeal Neoplasms|Mouth Neoplasms|Oesophageal neoplasm|Pharyngeal Neoplasms	4	3.9	0.00038	0.0081	1	1
GAD_DISEASE	Genomic Instability|Mesothelioma|Pleural Neoplasms	4	3.9	0.00038	0.0081	1	1
GAD_DISEASE	respiratory activity following radiotherapy	4	3.9	0.00045	0.009	1	1
GAD_DISEASE	Perioperative genomic profiles	4	3.9	0.00059	0.011	1	1
GAD_DISEASE	Drug Hypersensitivity	4	3.9	0.00076	0.014	1	1
GAD_DISEASE	Breast Neoplasms|	4	3.9	0.00076	0.014	1	1
GAD_DISEASE	tardive dyskinesia	4	3.9	0.00085	0.015	1	1
GAD_DISEASE	Alzheimer Disease|Ataxia|Diabetes Mellitus. Type 2|Disease|Obesity|Parkinson Disease	4	3.9	0.0014	0.024	1	1
GAD_DISEASE	H. pylori infection	4	3.9	0.0014	0.024	1	1
GAD_DISEASE	Behcet's disease	4	3.9	0.0024	0.037	1	1
GAD_DISEASE	Cancer	4	3.9	0.0026	0.039	1	1
GAD_DISEASE	doxepin metabolism	3	2.9	0.00016	0.0037	1	1
GAD_DISEASE	arthritis; diabetes. type 2; osteoarthritis; liver disease; acenocoumarol response	3	2.9	0.00016	0.0037	1	1
GAD_DISEASE	seizures; thrombosis. deep vein; systemic sclerosis	3	2.9	0.00016	0.0037	1	1
GAD_DISEASE	lung cancer; liver cancer	3	2.9	0.00016	0.0037	1	1
GAD_DISEASE	Arthritis. Rheumatoid|Diarrhea|Nausea|Pruritus|Vomiting	3	2.9	0.00016	0.0037	1	1
GAD_DISEASE	methadone toxicity	3	2.9	0.00016	0.0037	1	1
GAD_DISEASE	arthritis; cholesterol. HDL; diabetes. type 2; osteoarthritis; blood pressure. arterial; liver disease; acetaldehyde;	3	2.9	0.00016	0.0037	1	1
GAD_DISEASE	fluoxetine pharmacokinetics	3	2.9	0.00016	0.0037	1	1
GAD_DISEASE	aldosterone	3	2.9	0.00016	0.0037	1	1
GAD_DISEASE	tamoxifen. metabolism	3	2.9	0.00016	0.0037	1	1
GAD_DISEASE	trimipramine pharmakokinetics	3	2.9	0.00016	0.0037	1	1
GAD_DISEASE	methadone pharmacokinetics methadone treatment outcome	3	2.9	0.00016	0.0037	1	1
GAD_DISEASE	Carcinoma. Squamous Cell|Hypopharyngeal Neoplasms|Laryngeal Neoplasms	3	2.9	0.00031	0.0068	1	1
GAD_DISEASE	premature ovarian failure; lupus nephritis	3	2.9	0.00031	0.0068	1	1
GAD_DISEASE	phenytoin levels	3	2.9	0.00031	0.0068	1	1
GAD_DISEASE	nomal variation	3	2.9	0.00031	0.0068	1	1
GAD_DISEASE	cholesterol. HDL; diabetes. type 2; blood pressure. arterial; liver disease; periodontitis; acenocoumarol response; acetaldehyde;	3	2.9	0.00031	0.0068	1	1
GAD_DISEASE	Acute Coronary Syndrome|Recurrence	3	2.9	0.00031	0.0068	1	1
GAD_DISEASE	hyperandrogenism; premature pubarche	3	2.9	0.00051	0.01	1	1
GAD_DISEASE	ovarian hyperstimulation syndrome	3	2.9	0.00051	0.01	1	1
GAD_DISEASE	cancer; HIV infection; gastrointestinal bleeding; thiopurine methyltransferase activity	3	2.9	0.00051	0.01	1	1
GAD_DISEASE	cyclophosphamide phamacokinetics	3	2.9	0.00051	0.01	1	1
GAD_DISEASE	androgen levels	3	2.9	0.00051	0.01	1	1
GAD_DISEASE	prostate volume/histology endocrine patterns	3	2.9	0.00051	0.01	1	1
GAD_DISEASE	Maduromycosis|Mycetoma	3	2.9	0.00051	0.01	1	1
GAD_DISEASE	testosterone; estradiol; androstenedione; DHEA; progesterone	3	2.9	0.00051	0.01	1	1
GAD_DISEASE	cholesterol. HDL; cholesterol. LDL	3	2.9	0.00076	0.014	1	1
GAD_DISEASE	pharmacogenetics of cyclosporine	3	2.9	0.00076	0.014	1	1
GAD_DISEASE	hypercholesterolemia; H. pylori infection; coagulation disorder	3	2.9	0.00076	0.014	1	1
GAD_DISEASE	Bone necrosis|Osteonecrosis	3	2.9	0.00076	0.014	1	1
GAD_DISEASE	anticoagulant complications	3	2.9	0.00076	0.014	1	1
GAD_DISEASE	tacrolimus	3	2.9	0.0011	0.019	1	1
GAD_DISEASE	Leukopenia|Neutropenia	3	2.9	0.0011	0.019	1	1
GAD_DISEASE	clopidogrel	3	2.9	0.0011	0.019	1	1
GAD_DISEASE	lopinavir accumulation	3	2.9	0.0011	0.019	1	1
GAD_DISEASE	styrene	3	2.9	0.0011	0.019	1	1
GAD_DISEASE	cyclophosphamide pharmacokinetics	3	2.9	0.0011	0.019	1	1
GAD_DISEASE	phenytoin	3	2.9	0.0014	0.024	1	1
GAD_DISEASE	adrenal hyperplasia. congenital	3	2.9	0.0014	0.024	1	1
GAD_DISEASE	Leukemia. Lymphocytic. Chronic. B-Cell|Lymphoma. T-Cell	3	2.9	0.0023	0.035	1	1
GAD_DISEASE	Drug-Induced Liver Injury|Hepatitis. Toxic	3	2.9	0.0023	0.035	1	1
GAD_DISEASE	irinotecan pharmacokinetics	3	2.9	0.0027	0.041	1	1
GAD_DISEASE	Carcinoma. Renal Cell|Gilbert Disease|Hyperbilirubinemia|Kidney Neoplasms|Renal Cell Carcinoma	3	2.9	0.0027	0.041	1	1
GAD_DISEASE	citalopram	3	2.9	0.0033	0.048	1	1
GAD_DISEASE	liver disease	3	2.9	0.0033	0.048	1	1
GAD_DISEASE	Endometrial Neoplasms|	3	2.9	0.0033	0.048	1	1
GAD_DISEASE	Schizophrenia	13	12.7	0.011	0.13	1	0
GAD_DISEASE	Acquired Immunodeficiency Syndrome|Disease Progression	13	12.7	0.031	0.28	1	0
GAD_DISEASE	Type 2 diabetes	9	8.8	0.0046	0.063	1	0
GAD_DISEASE	Obesity	8	7.8	0.018	0.19	1	0
GAD_DISEASE	Cleft Lip|Cleft Palate	8	7.8	0.024	0.24	1	0
GAD_DISEASE	HIV	7	6.9	0.004	0.057	1	0
GAD_DISEASE	Narcolepsy	7	6.9	0.0046	0.063	1	0
GAD_DISEASE	Neoplasms	6	5.9	0.0038	0.055	1	0
GAD_DISEASE	systemic lupus erythematosus	6	5.9	0.0038	0.055	1	0
GAD_DISEASE	metabolic syndrome	6	5.9	0.0069	0.09	1	0
GAD_DISEASE	rheumatoid arthritis	6	5.9	0.012	0.14	1	0
GAD_DISEASE	Bone Density	6	5.9	0.023	0.22	1	0
GAD_DISEASE	macular degeneration	6	5.9	0.037	0.32	1	0
GAD_DISEASE	head and neck cancer	5	4.9	0.0043	0.06	1	0
GAD_DISEASE	Precursor Cell Lymphoblastic Leukemia-Lymphoma	5	4.9	0.0091	0.11	1	0
GAD_DISEASE	Infection|Inflammation|Premature Birth	5	4.9	0.013	0.15	1	0
GAD_DISEASE	Inflammation|Premature Birth	5	4.9	0.014	0.16	1	0
GAD_DISEASE	Connective Tissue Diseases|Fetal Diseases|Inflammation|Musculoskeletal Diseases|Pregnancy Complications. Hematologic|Premature Birth|Skin Diseases	5	4.9	0.014	0.16	1	0
GAD_DISEASE	Arthritis. Rheumatoid|	5	4.9	0.018	0.19	1	0
GAD_DISEASE	Arthritis. Rheumatoid|Rheumatoid Arthritis	5	4.9	0.039	0.33	1	0
GAD_DISEASE	kidney failure. chronic	5	4.9	0.04	0.33	1	0
GAD_DISEASE	personality	4	3.9	0.0081	0.1	1	0
GAD_DISEASE	cardiovascular disease	4	3.9	0.0089	0.11	1	0
GAD_DISEASE	Coronary Disease|Coronary heart disease|Inflammation|Insulin Resistance	4	3.9	0.0089	0.11	1	0
GAD_DISEASE	Esophageal Neoplasms|Head and Neck Neoplasms|Laryngeal Neoplasms|Mouth Neoplasms|Pharyngeal Neoplasms	4	3.9	0.0089	0.11	1	0
GAD_DISEASE	Malaria	4	3.9	0.01	0.12	1	0
GAD_DISEASE	pancreatic cancer	4	3.9	0.011	0.13	1	0
GAD_DISEASE	infertility. male	4	3.9	0.012	0.14	1	0
GAD_DISEASE	alcohol	4	3.9	0.014	0.15	1	0
GAD_DISEASE	Psychiatric Disorders	4	3.9	0.016	0.18	1	0
GAD_DISEASE	Acute Coronary Syndrome|	4	3.9	0.017	0.18	1	0
GAD_DISEASE	cognitive ability	4	3.9	0.02	0.21	1	0
GAD_DISEASE	Pre-Eclampsia	4	3.9	0.021	0.21	1	0
GAD_DISEASE	stomach cancer	4	3.9	0.032	0.29	1	0
GAD_DISEASE	smoking	4	3.9	0.038	0.33	1	0
GAD_DISEASE	Lymphoma. Non-Hodgkin|Lymphoma. Non-Hodgkin's	4	3.9	0.047	0.38	1	0
GAD_DISEASE	pharmacogenetic variation	3	2.9	0.0038	0.055	1	0
GAD_DISEASE	testicular germ cell tumor	3	2.9	0.0045	0.062	1	0
GAD_DISEASE	Cerebrovascular Disorders	3	2.9	0.0051	0.069	1	0
GAD_DISEASE	breast cancer; ovarian cancer	3	2.9	0.0051	0.069	1	0
GAD_DISEASE	polycystic ovarian syndrome	3	2.9	0.0051	0.069	1	0
GAD_DISEASE	Pregnancy Complications	3	2.9	0.0058	0.078	1	0
GAD_DISEASE	Essential Tremor	3	2.9	0.0058	0.078	1	0
GAD_DISEASE	Multiple Chemical Sensitivity	3	2.9	0.0058	0.078	1	0
GAD_DISEASE	alcohol abuse; smoking behavior	3	2.9	0.0058	0.078	1	0
GAD_DISEASE	Myocardial Infarction|Stroke	3	2.9	0.0066	0.087	1	0
GAD_DISEASE	Lichen Planus. Oral	3	2.9	0.0082	0.1	1	0
GAD_DISEASE	cirrhosis. biliary primary	3	2.9	0.0091	0.11	1	0
GAD_DISEASE	Cerebral Palsy|	3	2.9	0.01	0.12	1	0
GAD_DISEASE	Breast Neoplasms	3	2.9	0.012	0.14	1	0
GAD_DISEASE	Venous Thromboembolism	3	2.9	0.012	0.14	1	0
GAD_DISEASE	Hypospadias	3	2.9	0.013	0.15	1	0
GAD_DISEASE	Ovarian Failure. Premature	3	2.9	0.013	0.15	1	0
GAD_DISEASE	glaucoma	3	2.9	0.015	0.16	1	0
GAD_DISEASE	Colonic Neoplasms|Microsatellite Instability	3	2.9	0.019	0.19	1	0
GAD_DISEASE	glaucoma. primary open-angle	3	2.9	0.019	0.19	1	0
GAD_DISEASE	Azoospermia	3	2.9	0.02	0.2	1	0
GAD_DISEASE	nephropathy	3	2.9	0.021	0.21	1	0
GAD_DISEASE	Leukemia. Myeloid	3	2.9	0.024	0.23	1	0
GAD_DISEASE	migraine	3	2.9	0.031	0.28	1	0
GAD_DISEASE	preterm delivery	3	2.9	0.031	0.28	1	0
GAD_DISEASE	body mass	3	2.9	0.034	0.3	1	0
GAD_DISEASE	Peripheral Vascular Diseases	3	2.9	0.034	0.3	1	0
GAD_DISEASE	Carcinoma. Hepatocellular|Liver Neoplasms	3	2.9	0.037	0.32	1	0
GAD_DISEASE	smoking behavior	3	2.9	0.039	0.33	1	0
GAD_DISEASE	Atrial Fibrillation	3	2.9	0.049	0.39	1	0
GAD_DISEASE	major depressive disorder	3	2.9	0.049	0.39	1	0
GAD_DISEASE	loratadine pharmacokinetics	2	2	0.014	0.16	1	0
GAD_DISEASE	mephobarbital metabolism	2	2	0.014	0.16	1	0
GAD_DISEASE	Ductus Arteriosus. Patent|Patent ductus arteriosus|Premature Birth	2	2	0.014	0.16	1	0
GAD_DISEASE	lung cancer; esophageal cancer; stomach cancer; bladder cancer; warfarin sensitivity	2	2	0.014	0.16	1	0
GAD_DISEASE	chlorpropamide pharmacokinetics	2	2	0.014	0.16	1	0
GAD_DISEASE	enantiomers of ibuprofen	2	2	0.014	0.16	1	0
GAD_DISEASE	ovarian toxicity	2	2	0.014	0.16	1	0
GAD_DISEASE	amitriptyline metabolism	2	2	0.014	0.16	1	0
GAD_DISEASE	clomipramine metabolism	2	2	0.014	0.16	1	0
GAD_DISEASE	lansoprazole phamacokinetics	2	2	0.014	0.16	1	0
GAD_DISEASE	11beta-hydroxylase activity	2	2	0.014	0.16	1	0
GAD_DISEASE	omeprazole metabolism; sulfone metabolism	2	2	0.014	0.16	1	0
GAD_DISEASE	phenobarbital clearance	2	2	0.014	0.16	1	0
GAD_DISEASE	haloperidol. plasma	2	2	0.014	0.16	1	0
GAD_DISEASE	Hematologic Diseases|Neutropenia|Thrombocytopenia	2	2	0.014	0.16	1	0
GAD_DISEASE	E7070 phamacokinetics	2	2	0.014	0.16	1	0
GAD_DISEASE	Epilepsies. Partial|Gingival Hyperplasia	2	2	0.014	0.16	1	0
GAD_DISEASE	heart rate; risperidone metabolism	2	2	0.014	0.16	1	0
GAD_DISEASE	indisulam pharmacokinetics	2	2	0.014	0.16	1	0
GAD_DISEASE	amitriptyline; nortriptyline	2	2	0.014	0.16	1	0
GAD_DISEASE	Gastrointestinal Hemorrhage	2	2	0.014	0.16	1	0
GAD_DISEASE	glyburide pharmacokinetics	2	2	0.014	0.16	1	0
GAD_DISEASE	fatal drug intoxication	2	2	0.014	0.16	1	0
GAD_DISEASE	gliclazide pharmacokinetics	2	2	0.014	0.16	1	0
GAD_DISEASE	citalopram metabolism	2	2	0.014	0.16	1	0
GAD_DISEASE	prostate specific antigen	2	2	0.014	0.16	1	0
GAD_DISEASE	breast cancer paclitaxel pharmacokinetics	2	2	0.014	0.16	1	0
GAD_DISEASE	hypertension; hyperaldosteronism	2	2	0.014	0.16	1	0
GAD_DISEASE	aldosterone hypertension	2	2	0.014	0.16	1	0
GAD_DISEASE	Adrenal Cortex Neoplasms|Adrenal Cortical Adenoma|Adrenocortical Adenoma|Hyperaldosteronism|Tumors of Adrenal Cortex	2	2	0.014	0.16	1	0
GAD_DISEASE	Epilepsy|Neurotoxicity Syndromes	2	2	0.014	0.16	1	0
GAD_DISEASE	ovarian toxicity. cyclophosphamide-related premature menopause. cyclophosphamide-related	2	2	0.014	0.16	1	0
GAD_DISEASE	cognitive function depression	2	2	0.014	0.16	1	0
GAD_DISEASE	birth weight small for gestational age	2	2	0.014	0.16	1	0
GAD_DISEASE	hypoglycemia	2	2	0.014	0.16	1	0
GAD_DISEASE	CYP1A2 activity	2	2	0.014	0.16	1	0
GAD_DISEASE	hepatoxicity. drug-induced	2	2	0.014	0.16	1	0
GAD_DISEASE	oral antidiabetic pharacokinetics	2	2	0.014	0.16	1	0
GAD_DISEASE	hypertension; H. pylori infection	2	2	0.014	0.16	1	0
GAD_DISEASE	Multiple Myeloma|Neoplasm Recurrence. Local	2	2	0.014	0.16	1	0
GAD_DISEASE	CYP2C19 activity; CYP2D6 activitiy	2	2	0.014	0.16	1	0
GAD_DISEASE	Adrenal Hyperplasia. Congenital|Congenital adrenal hyperplasia|Virilism	2	2	0.014	0.16	1	0
GAD_DISEASE	tenoxicam bioequivalence	2	2	0.014	0.16	1	0
GAD_DISEASE	visual disorder	2	2	0.014	0.16	1	0
GAD_DISEASE	methadone toxicity; etizolam pharmacokinetics	2	2	0.014	0.16	1	0
GAD_DISEASE	hereditary and sporadic prostate cancer susceptibility.	2	2	0.014	0.16	1	0
GAD_DISEASE	anticoagulant complications; ibuprofen clearance	2	2	0.014	0.16	1	0
GAD_DISEASE	clinical parameters and endocrine status in elderly men	2	2	0.022	0.21	1	0
GAD_DISEASE	sibutramine	2	2	0.022	0.21	1	0
GAD_DISEASE	Adrenal Hyperplasia. Congenital|Congenital adrenal hyperplasia	2	2	0.022	0.21	1	0
GAD_DISEASE	male-to-female transsexualism	2	2	0.022	0.21	1	0
GAD_DISEASE	cardiotoxicity. anthracycline-induced	2	2	0.022	0.21	1	0
GAD_DISEASE	hepatotoxicity. diclofenac-induced	2	2	0.022	0.21	1	0
GAD_DISEASE	androgens endometrial cancer estrogens progesterone	2	2	0.022	0.21	1	0
GAD_DISEASE	Breast Neoplasms|Venous Thromboembolism	2	2	0.022	0.21	1	0
GAD_DISEASE	low MPA exposure and acute rejection in MMF/tacrolimus-treated kidney transplant patients	2	2	0.022	0.21	1	0
GAD_DISEASE	Adenocarcinoma|Prostatic Neoplasms	2	2	0.022	0.21	1	0
GAD_DISEASE	colon cancer; rectal cancer	2	2	0.022	0.21	1	0
GAD_DISEASE	efavirenz pharmacokinetics	2	2	0.029	0.27	1	0
GAD_DISEASE	estrogen	2	2	0.029	0.27	1	0
GAD_DISEASE	mycophenolic acid	2	2	0.029	0.27	1	0
GAD_DISEASE	leukemia. adult acute	2	2	0.029	0.27	1	0
GAD_DISEASE	nelfinavir pharmacokinetics	2	2	0.029	0.27	1	0
GAD_DISEASE	pharmacogenetic diversity	2	2	0.029	0.27	1	0
GAD_DISEASE	voriconazole	2	2	0.029	0.27	1	0
GAD_DISEASE	dose of nevirapine or efavirenz	2	2	0.029	0.27	1	0
GAD_DISEASE	Hypogonadism	2	2	0.029	0.27	1	0
GAD_DISEASE	urinary estrogen metabolites	2	2	0.029	0.27	1	0
GAD_DISEASE	Cholestasis. Intrahepatic|Intrahepatic Cholestasis|Pregnancy Complications	2	2	0.029	0.27	1	0
GAD_DISEASE	9-Hydroxyrisperidone and Risperidone	2	2	0.029	0.27	1	0
GAD_DISEASE	endoxifen	2	2	0.029	0.27	1	0
GAD_DISEASE	Genitourinary Neoplasms|Urogenital Neoplasms	2	2	0.029	0.27	1	0
GAD_DISEASE	Body Weight|HIV Infections	2	2	0.029	0.27	1	0
GAD_DISEASE	Cadaver|Prostatic Hyperplasia	2	2	0.029	0.27	1	0
GAD_DISEASE	Efavirenz	2	2	0.029	0.27	1	0
GAD_DISEASE	Carcinoma. Squamous Cell|Head and Neck Neoplasms|Tobacco Use Disorder	2	2	0.029	0.27	1	0
GAD_DISEASE	retinopathy. diabetic; nephropathy in other diseases	2	2	0.036	0.32	1	0
GAD_DISEASE	treatment resistance to typical neuroleptics	2	2	0.036	0.32	1	0
GAD_DISEASE	docetaxel elimination	2	2	0.036	0.32	1	0
GAD_DISEASE	mycophenolate mofetil	2	2	0.036	0.32	1	0
GAD_DISEASE	paclitaxel pharmacokinetics	2	2	0.036	0.32	1	0
GAD_DISEASE	testicular germ cell tumour	2	2	0.036	0.32	1	0
GAD_DISEASE	HIV Infections|Tuberculosis	2	2	0.036	0.32	1	0
GAD_DISEASE	Cryptorchidism|Hypospadias	2	2	0.036	0.32	1	0
GAD_DISEASE	infertility	2	2	0.036	0.32	1	0
GAD_DISEASE	head and neck squamous cell carcinoma	2	2	0.036	0.32	1	0
GAD_DISEASE	styrene toxicity	2	2	0.043	0.35	1	0
GAD_DISEASE	Cholestasis. Intrahepatic|Pregnancy Complications	2	2	0.043	0.35	1	0
GAD_DISEASE	atherosclerosis. coronary hyperlipidemia	2	2	0.043	0.35	1	0
GAD_DISEASE	bone density; osteoporosis	2	2	0.043	0.35	1	0
GAD_DISEASE	mammographic density	2	2	0.043	0.35	1	0
GAD_DISEASE	Cardiomyopathy. Hypertrophic|Hypertrophy. Left Ventricular	2	2	0.043	0.35	1	0
GAD_DISEASE	Carcinoma. Hepatocellular|Liver Diseases|Liver Neoplasms	2	2	0.043	0.35	1	0
GAD_DISEASE	Biliary calculi|Biliary Tract Neoplasm|Biliary Tract Neoplasms|Gallstones	2	2	0.043	0.35	1	0
GAD_DISEASE	Lymphoma. Large B-Cell. Diffuse|Lymphoma. Non-Hodgkin	2	2	0.043	0.35	1	0
GAD_DISEASE	age at natural menopause	2	2	0.043	0.35	1	0
GAD_DISEASE	Nevirapine	2	2	0.043	0.35	1	0
GAD_DISEASE	1-hyrdoxypyrene glucuronide concentrations	2	2	0.043	0.35	1	0
GAD_DISEASE	mental development	2	2	0.043	0.35	1	0
GAD_DISEASE	Acenocoumarol maintenance dosage	2	2	0.043	0.35	1	0
GAD_DISEASE	Uterine Prolapse	2	2	0.043	0.35	1	0

## Sheet: Community45
Category	Term	Count	%	P-Value	Benjamini				Category	Term	Count	%	P-Value	Benjamini				Category	Term	Count	%	P-Value	Benjamini
GAD_DISEASE	Acquired Immunodeficiency Syndrome|Disease Progression	56	16.4	2.1e-12	7.9e-10	1	1		GAD_DISEASE_CLASS	METABOLIC	133	38.9	0.016	0.036	1	1		KEGG_PATHWAY	Metabolic pathways	88	25.7	1.9e-12	6.6e-11	1	1
GAD_DISEASE	Schizophrenia	55	16.1	1.9e-14	9.2e-12	1	1		GAD_DISEASE_CLASS	CHEMDEPENDENCY	113	33	1.1e-05	6.5e-05	1	1		KEGG_PATHWAY	Neuroactive ligand-receptor interaction	29	8.5	2.8e-07	5.8e-06	1	1
GAD_DISEASE	Chronic renal failure|Kidney Failure. Chronic	39	11.4	6.3e-05	0.0074	1	1		GAD_DISEASE_CLASS	INFECTION	88	25.7	1.4e-09	1.2e-08	1	1		KEGG_PATHWAY	Biosynthesis of antibiotics	28	8.2	3.4e-09	8.9e-08	1	1
GAD_DISEASE	several psychiatric disorders	36	10.5	2.1e-16	2.1e-13	1	1		GAD_DISEASE_CLASS	NEUROLOGICAL	88	25.7	0.00041	0.0015	1	1		KEGG_PATHWAY	Aminoacyl-tRNA biosynthesis	25	7.3	4.9e-19	1e-16	1	1
GAD_DISEASE	Alcoholism	34	9.9	1.7e-08	4.7e-06	1	1		GAD_DISEASE_CLASS	PSYCH	83	24.3	1.3e-09	2.4e-08	1	1		KEGG_PATHWAY	Biosynthesis of amino acids	25	7.3	5.2e-18	5.4e-16	1	1
GAD_DISEASE	Weight Gain	30	8.8	2.6e-21	5e-18	1	1		GAD_DISEASE_CLASS	PHARMACOGENOMIC	79	23.1	0.0036	0.0093	1	1		KEGG_PATHWAY	Glutamatergic synapse	25	7.3	5.3e-13	2.7e-11	1	1
GAD_DISEASE	autism	26	7.6	2.5e-07	5.8e-05	1	1		GAD_DISEASE_CLASS	UNKNOWN	55	16.1	0.00067	0.002	1	1		KEGG_PATHWAY	Alanine. aspartate and glutamate metabolism	17	5	6.2e-15	4.3e-13	1	1
GAD_DISEASE	Bipolar Disorder	26	7.6	2.8e-06	0.00044	1	1		GAD_DISEASE_CLASS	RENAL	54	15.8	4.7e-05	0.00021	1	1		KEGG_PATHWAY	Carbon metabolism	17	5	1.5e-06	2.2e-05	1	1
GAD_DISEASE	alcohol consumption	25	7.3	4.6e-16	2.8e-13	1	1		GAD_DISEASE_CLASS	DEVELOPMENTAL	44	12.9	0.034	0.067	1	0		KEGG_PATHWAY	Glycine. serine and threonine metabolism	16	4.7	1e-12	4.2e-11	1	1
GAD_DISEASE	Bulimia	20	5.8	1.6e-08	5.2e-06	1	1											KEGG_PATHWAY	Dopaminergic synapse	16	4.7	3.3e-05	0.00046	1	1
GAD_DISEASE	Obesity|POF - Premature ovarian failure|POLYCYSTIC OVARIAN SYNDROME|Polycystic Ovary Syndrome|Primary Ovarian Insufficiency|Puberty. Delayed|Puberty. Precocious|Thrombophilia|Tobacco Use Disorder	17	5	0.00011	0.011	1	1											KEGG_PATHWAY	Amphetamine addiction	14	4.1	3.1e-07	5.9e-06	1	1
GAD_DISEASE	HIV	16	4.7	4.8e-05	0.006	1	1											KEGG_PATHWAY	T cell receptor signaling pathway	13	3.8	0.00016	0.0018	1	1
GAD_DISEASE	Hypercholesterolemia|LDLC levels	14	4.1	0.0003	0.024	1	1											KEGG_PATHWAY	Arginine biosynthesis	12	3.5	9e-12	2.7e-10	1	1
GAD_DISEASE	Parkinson's disease	12	3.5	0.00026	0.022	1	1											KEGG_PATHWAY	Sphingolipid signaling pathway	12	3.5	0.0029	0.022	1	1
GAD_DISEASE	personality	11	3.2	3.4e-07	7.2e-05	1	1											KEGG_PATHWAY	Cysteine and methionine metabolism	11	3.2	4.3e-07	7.4e-06	1	1
GAD_DISEASE	smoking	11	3.2	7.1e-05	0.008	1	1											KEGG_PATHWAY	Nicotine addiction	11	3.2	7.2e-07	1.2e-05	1	1
GAD_DISEASE	Spinal Dysraphism	10	2.9	5.2e-06	0.00076	1	1											KEGG_PATHWAY	Long-term potentiation	11	3.2	8.1e-05	0.00099	1	1
GAD_DISEASE	Psychiatric Disorders	10	2.9	3e-05	0.004	1	1											KEGG_PATHWAY	ErbB signaling pathway	11	3.2	0.00081	0.0077	1	1
GAD_DISEASE	ADHD | attention-deficit hyperactivity disorder	10	2.9	0.00048	0.035	1	1											KEGG_PATHWAY	Cocaine addiction	10	2.9	3.9e-05	0.0005	1	1
GAD_DISEASE	Heroin Dependence	8	2.3	1.3e-06	0.00022	1	1											KEGG_PATHWAY	2-Oxocarboxylic acid metabolism	9	2.6	3.5e-08	8.1e-07	1	1
GAD_DISEASE	Lymphoproliferative Disorders|Myelodysplastic Syndromes	7	2	6.5e-07	0.00012	1	1											KEGG_PATHWAY	Arginine and proline metabolism	9	2.6	0.00029	0.003	1	1
GAD_DISEASE	ADHD	7	2	0.0002	0.018	1	1											KEGG_PATHWAY	Long-term depression	9	2.6	0.001	0.0092	1	1
GAD_DISEASE	alcohol abuse	7	2	0.0003	0.024	1	1											KEGG_PATHWAY	Renal cell carcinoma	9	2.6	0.0019	0.016	1	1
GAD_DISEASE	suicide	7	2	0.00056	0.037	1	1											KEGG_PATHWAY	Tyrosine metabolism	7	2	0.0011	0.01	1	1
GAD_DISEASE	Substance-Related Disorders	6	1.8	0.00011	0.011	1	1											KEGG_PATHWAY	Tryptophan metabolism	7	2	0.0024	0.019	1	1
GAD_DISEASE	Alcoholism|	5	1.5	9.3e-05	0.0098	1	1											KEGG_PATHWAY	Valine. leucine and isoleucine degradation	7	2	0.0054	0.038	1	1
GAD_DISEASE	obsessive Compulsive Disorder	5	1.5	0.00052	0.036	1	1											KEGG_PATHWAY	Taurine and hypotaurine metabolism	5	1.5	0.00039	0.0038	1	1
GAD_DISEASE	Alcoholism|Recurrence	4	1.2	0.00033	0.025	1	1											KEGG_PATHWAY	Selenocompound metabolism	5	1.5	0.0024	0.018	1	1
GAD_DISEASE	Tobacco Use Disorder	86	25.1	0.0045	0.17	1	0											KEGG_PATHWAY	Valine. leucine and isoleucine biosynthesis	4	1.2	0.00016	0.0019	1	1
GAD_DISEASE	Type 2 Diabetes| edema | rosiglitazone	66	19.3	0.0044	0.18	1	0											KEGG_PATHWAY	Alcoholism	14	4.1	0.0085	0.056	1	0
GAD_DISEASE	null	35	10.2	0.0021	0.11	1	0											KEGG_PATHWAY	cAMP signaling pathway	14	4.1	0.02	0.11	1	0
GAD_DISEASE	hypertension	29	8.5	0.0014	0.082	1	0											KEGG_PATHWAY	Axon guidance	11	3.2	0.013	0.075	1	0
GAD_DISEASE	Lung Cancer	23	6.7	0.01	0.29	1	0											KEGG_PATHWAY	Insulin signaling pathway	11	3.2	0.022	0.11	1	0
GAD_DISEASE	lung cancer	21	6.1	0.0087	0.26	1	0											KEGG_PATHWAY	AMPK signaling pathway	10	2.9	0.027	0.13	1	0
GAD_DISEASE	Cleft Lip|Cleft Palate	18	5.3	0.0056	0.19	1	0											KEGG_PATHWAY	FoxO signaling pathway	10	2.9	0.043	0.19	1	0
GAD_DISEASE	esophageal adenocarcinoma	17	5	0.0042	0.17	1	0											KEGG_PATHWAY	Insulin resistance	9	2.6	0.034	0.15	1	0
GAD_DISEASE	chronic obstructive pulmonary disease	16	4.7	0.037	0.64	1	0											KEGG_PATHWAY	NF-kappa B signaling pathway	8	2.3	0.031	0.14	1	0
GAD_DISEASE	longevity	16	4.7	0.044	0.69	1	0											KEGG_PATHWAY	Amyotrophic lateral sclerosis (ALS)	7	2	0.0073	0.05	1	0
GAD_DISEASE	Cholesterol	16	4.7	0.045	0.69	1	0											KEGG_PATHWAY	Central carbon metabolism in cancer	7	2	0.023	0.11	1	0
GAD_DISEASE	Alzheimer's Disease	15	4.4	0.014	0.37	1	0											KEGG_PATHWAY	Pyruvate metabolism	6	1.8	0.012	0.073	1	0
GAD_DISEASE	normal variation	12	3.5	0.043	0.69	1	0											KEGG_PATHWAY	Sphingolipid metabolism	6	1.8	0.023	0.11	1	0
GAD_DISEASE	Depression	10	2.9	0.0069	0.23	1	0											KEGG_PATHWAY	Glyoxylate and dicarboxylate metabolism	5	1.5	0.013	0.077	1	0
GAD_DISEASE	Migraine Disorders	8	2.3	0.0034	0.15	1	0											KEGG_PATHWAY	Propanoate metabolism	5	1.5	0.015	0.085	1	0
GAD_DISEASE	alcohol	7	2	0.0037	0.16	1	0											KEGG_PATHWAY	Phenylalanine metabolism	4	1.2	0.02	0.11	1	0
GAD_DISEASE	attention deficit hyperactivity disorder	6	1.8	0.0018	0.1	1	0											KEGG_PATHWAY	Phenylalanine. tyrosine and tryptophan biosynthesis	3	0.9	0.011	0.071	1	0
GAD_DISEASE	smoking behavior	6	1.8	0.0023	0.11	1	0
GAD_DISEASE	major depressive disorder	6	1.8	0.004	0.17	1	0
GAD_DISEASE	panic disorder	6	1.8	0.0052	0.19	1	0
GAD_DISEASE	attention deficit disorder conduct disorder oppositional defiant disorder	6	1.8	0.0083	0.26	1	0
GAD_DISEASE	cognitive ability	6	1.8	0.03	0.59	1	0
GAD_DISEASE	bipolar disorder schizophrenia	5	1.5	0.00096	0.061	1	0
GAD_DISEASE	personality traits	5	1.5	0.0022	0.11	1	0
GAD_DISEASE	Neural Tube Defects	5	1.5	0.016	0.4	1	0
GAD_DISEASE	endometrial cancer	5	1.5	0.016	0.4	1	0
GAD_DISEASE	Apoplexy|Brain Ischemia|Stroke	5	1.5	0.028	0.57	1	0
GAD_DISEASE	Fatigue Syndrome. Chronic|fatigue syndrome; postviral	4	1.2	0.0011	0.066	1	0
GAD_DISEASE	Pain	4	1.2	0.0011	0.066	1	0
GAD_DISEASE	Opioid-Related Disorders	4	1.2	0.0011	0.066	1	0
GAD_DISEASE	1-carbon metabolism	4	1.2	0.0031	0.14	1	0
GAD_DISEASE	methamphetamine abuse	4	1.2	0.0046	0.17	1	0
GAD_DISEASE	heroin abuse	4	1.2	0.0055	0.19	1	0
GAD_DISEASE	hyperhomocysteinemia	4	1.2	0.0075	0.24	1	0
GAD_DISEASE	myeloid leukemia	4	1.2	0.02	0.47	1	0
GAD_DISEASE	cognitive function	4	1.2	0.031	0.6	1	0
GAD_DISEASE	schizophrenia | autism	4	1.2	0.037	0.65	1	0
GAD_DISEASE	alcohol dependence	4	1.2	0.045	0.69	1	0
GAD_DISEASE	Diabetes Mellitus. Type 2|	4	1.2	0.045	0.69	1	0
GAD_DISEASE	Ache. Low Back|Low Back Pain	3	0.9	0.0014	0.081	1	0
GAD_DISEASE	Carcinoma. Pancreatic Ductal|DNA Damage|Pancreatic Neoplasms	3	0.9	0.0027	0.13	1	0
GAD_DISEASE	alcohol dependence drug dependence	3	0.9	0.0045	0.18	1	0
GAD_DISEASE	Substance Withdrawal Syndrome|Tobacco Use Disorder	3	0.9	0.0066	0.22	1	0
GAD_DISEASE	Cardiovascular Diseases|Diabetes mellitus type II|Diabetes Mellitus. Type 2|Metabolic Syndrome X	3	0.9	0.0066	0.22	1	0
GAD_DISEASE	Alcohol-Related Disorders	3	0.9	0.0091	0.27	1	0
GAD_DISEASE	eating disorders	3	0.9	0.0091	0.27	1	0
GAD_DISEASE	antidepressant treatment	3	0.9	0.012	0.33	1	0
GAD_DISEASE	response to antidepressants	3	0.9	0.015	0.39	1	0
GAD_DISEASE	Pregnancy Complications. Infectious|Vaginosis. Bacterial	3	0.9	0.015	0.39	1	0
GAD_DISEASE	Fibromyalgia	3	0.9	0.023	0.5	1	0
GAD_DISEASE	Brain Injuries	3	0.9	0.031	0.6	1	0
GAD_DISEASE	anxiety disorder	3	0.9	0.031	0.6	1	0
GAD_DISEASE	Amphetamine-Related Disorders	3	0.9	0.031	0.6	1	0
GAD_DISEASE	Dyskinesia. Drug-Induced|	3	0.9	0.031	0.6	1	0
GAD_DISEASE	psychosis	3	0.9	0.036	0.64	1	0
GAD_DISEASE	Huntington's disease	3	0.9	0.036	0.64	1	0
GAD_DISEASE	Homocysteine	3	0.9	0.041	0.68	1	0
GAD_DISEASE	schizophrenia; schizoaffective disorder; bipolar disorder	3	0.9	0.041	0.68	1	0
GAD_DISEASE	financial and psychological risk attitudes	3	0.9	0.046	0.69	1	0
GAD_DISEASE	methotrexate toxicity	3	0.9	0.046	0.69	1	0
GAD_DISEASE	chronic fatigue syndrome	3	0.9	0.046	0.69	1	0
GAD_DISEASE	Acute T Cell Leukemia|Leukemia-Lymphoma. Adult T-Cell	2	0.6	0.043	0.69	1	0
GAD_DISEASE	Anus Diseases|Inflammatory Bowel Diseases	2	0.6	0.043	0.69	1	0
GAD_DISEASE	delirium tremens. alcohol withdrawal-induced; seizures. alcohol withdrawal-induced	2	0.6	0.043	0.69	1	0
GAD_DISEASE	Fibromyalgia|Pain	2	0.6	0.043	0.69	1	0
GAD_DISEASE	anxiety disorder; depressive disorder. major; neuroticism	2	0.6	0.043	0.69	1	0
GAD_DISEASE	hypertension; blood pressure	2	0.6	0.043	0.69	1	0
GAD_DISEASE	schizophrenia; d-serine	2	0.6	0.043	0.69	1	0
GAD_DISEASE	information processing	2	0.6	0.043	0.69	1	0
GAD_DISEASE	Alcoholism|Cocaine-Related Disorders|Heroin Dependence|Substance-Related Disorders	2	0.6	0.043	0.69	1	0
GAD_DISEASE	Pain. Postoperative|Postoperative Nausea and Vomiting	2	0.6	0.043	0.69	1	0
GAD_DISEASE	high-altitude pulmonary edema	2	0.6	0.043	0.69	1	0
GAD_DISEASE	memory impairment; psychoses	2	0.6	0.043	0.69	1	0
GAD_DISEASE	HELLP Syndrome|Inflammation|Pre-Eclampsia	2	0.6	0.043	0.69	1	0
GAD_DISEASE	Crohn Disease|Pain. Postoperative	2	0.6	0.043	0.69	1	0
GAD_DISEASE	alcoholism-related traits	2	0.6	0.043	0.69	1	0
GAD_DISEASE	Polycythemia Vera|Primary Myelofibrosis	2	0.6	0.043	0.69	1	0

## Sheet: Community13
Category	Term	Count	%	P-Value	Benjamini				Category	Term	Count	%	P-Value	Benjamini			Category	Term	Count	%	P-Value	Benjamini
GAD_DISEASE	Type 2 Diabetes| edema | rosiglitazone	67	40.9	1e-17	1.4e-14	1	1		GAD_DISEASE_CLASS	METABOLIC	77	47	0.00021	0.00037			KEGG_PATHWAY	Metabolic pathways	39	23.8	0.00011	0.0022
GAD_DISEASE	Alzheimer's disease	41	25	8.7e-15	6.2e-12	1	1		GAD_DISEASE_CLASS	PHARMACOGENOMIC	76	46.3	1.3e-18	2.3e-17			KEGG_PATHWAY	Pathways in cancer	23	14	7.5e-07	7.6e-05
GAD_DISEASE	null	29	17.7	3.5e-07	3.8e-05	1	1		GAD_DISEASE_CLASS	CARDIOVASCULAR	62	37.8	0.0023	0.0032			KEGG_PATHWAY	Retinol metabolism	14	8.5	4e-11	8.1e-09
GAD_DISEASE	Schizophrenia	23	14	2.1e-05	0.0014	1	1		GAD_DISEASE_CLASS	NEUROLOGICAL	61	37.2	1.1e-08	4.8e-08			KEGG_PATHWAY	PI3K-Akt signaling pathway	12	7.3	0.036	0.19
GAD_DISEASE	Chronic renal failure|Kidney Failure. Chronic	23	14	0.00017	0.0077	1	1		GAD_DISEASE_CLASS	CANCER	56	34.1	3.3e-05	6.6e-05			KEGG_PATHWAY	Small cell lung cancer	11	6.7	1.7e-06	0.00012
GAD_DISEASE	Bone Mineral Density	20	12.2	5.5e-08	9.6e-06	1	1		GAD_DISEASE_CLASS	IMMUNE	54	32.9	2e-05	4.6e-05			KEGG_PATHWAY	PPAR signaling pathway	10	6.1	1.9e-06	9.5e-05
GAD_DISEASE	diabetes. type 2	20	12.2	1.5e-07	2.2e-05	1	1		GAD_DISEASE_CLASS	OTHER	50	30.5	7.2e-13	6.5e-12			KEGG_PATHWAY	Adipocytokine signaling pathway	10	6.1	2.7e-06	0.00011
GAD_DISEASE	Lung Cancer	20	12.2	1.3e-05	0.00089	1	1		GAD_DISEASE_CLASS	UNKNOWN	50	30.5	1.1e-12	6.6e-12			KEGG_PATHWAY	Thyroid hormone signaling pathway	10	6.1	0.00015	0.0028
GAD_DISEASE	lung cancer	19	11.6	7.2e-06	0.00051	1	1		GAD_DISEASE_CLASS	PSYCH	47	28.7	4.8e-08	1.7e-07			KEGG_PATHWAY	Neuroactive ligand-receptor interaction	10	6.1	0.05	0.23
GAD_DISEASE	esophageal adenocarcinoma	18	11	1.5e-07	2.3e-05	1	1		GAD_DISEASE_CLASS	RENAL	37	22.6	3e-07	7.7e-07			KEGG_PATHWAY	Acute myeloid leukemia	9	5.5	4.5e-06	0.00015
GAD_DISEASE	hypertension	18	11	0.0011	0.033	1	1		GAD_DISEASE_CLASS	INFECTION	34	20.7	0.014	0.016			KEGG_PATHWAY	Arachidonic acid metabolism	9	5.5	8.7e-06	0.00022
GAD_DISEASE	atherosclerosis	17	10.4	9.4e-07	9.4e-05	1	1		GAD_DISEASE_CLASS	REPRODUCTION	30	18.3	1.7e-07	5e-07			KEGG_PATHWAY	HIF-1 signaling pathway	9	5.5	0.00024	0.0037
GAD_DISEASE	Bladder Cancer	17	10.4	0.00013	0.0062	1	1		GAD_DISEASE_CLASS	DEVELOPMENTAL	26	15.9	0.013	0.016			KEGG_PATHWAY	Cholinergic synapse	9	5.5	0.00063	0.0085
GAD_DISEASE	Chorioamnionitis|Fetal Membranes. Premature Rupture|Infection of amniotic sac and membranes|Obstetric Labor. Premature|Pre-Eclampsia|Premature Birth	16	9.8	1e-09	4.9e-07	1	1		GAD_DISEASE_CLASS	VISION	19	11.6	0.00031	0.0005			KEGG_PATHWAY	Platelet activation	9	5.5	0.0018	0.019
GAD_DISEASE	Type 2 diabetes	16	9.8	5.5e-06	0.00043	1	1		GAD_DISEASE_CLASS	NORMALVARIATION	15	9.1	0.0011	0.0016			KEGG_PATHWAY	Transcriptional misregulation in cancer	9	5.5	0.0082	0.072
GAD_DISEASE	chronic obstructive pulmonary disease	16	9.8	2.9e-05	0.0017	1	1										KEGG_PATHWAY	Non-small cell lung cancer	8	4.9	4.5e-05	0.001
GAD_DISEASE	prostate cancer	16	9.8	0.00029	0.012	1	1										KEGG_PATHWAY	Chronic myeloid leukemia	8	4.9	0.00023	0.0038
GAD_DISEASE	metabolic syndrome	15	9.1	1.9e-09	6.5e-07	1	1										KEGG_PATHWAY	Prostate cancer	8	4.9	0.00077	0.0097
GAD_DISEASE	Chorioamnionitis|Fetal Membranes. Premature Rupture|Infection of amniotic sac and membranes	15	9.1	8.8e-09	1.8e-06	1	1										KEGG_PATHWAY	Hepatitis C	8	4.9	0.008	0.075
GAD_DISEASE	plasma HDL cholesterol (HDL-C) levels	15	9.1	3.4e-07	4e-05	1	1										KEGG_PATHWAY	Hepatitis B	8	4.9	0.013	0.1
GAD_DISEASE	Obesity	15	9.1	3.3e-05	0.0018	1	1										KEGG_PATHWAY	cAMP signaling pathway	8	4.9	0.055	0.24
GAD_DISEASE	Asthma	15	9.1	0.00033	0.013	1	1										KEGG_PATHWAY	Proteoglycans in cancer	8	4.9	0.058	0.24
GAD_DISEASE	breast cancer	15	9.1	0.0011	0.034	1	1										KEGG_PATHWAY	Ras signaling pathway	8	4.9	0.096	0.31
GAD_DISEASE	Colorectal Cancer	14	8.5	0.00053	0.019	1	1										KEGG_PATHWAY	Thyroid cancer	7	4.3	8.1e-06	0.00023
GAD_DISEASE	epithelial ovarian cancer	13	7.9	2.2e-07	2.8e-05	1	1										KEGG_PATHWAY	Pancreatic cancer	7	4.3	0.00085	0.01
GAD_DISEASE	kidney failure. chronic	12	7.3	2.5e-06	0.00021	1	1										KEGG_PATHWAY	NF-kappa B signaling pathway	7	4.3	0.0038	0.038
GAD_DISEASE	Hypercholesterolemia|LDLC levels	11	6.7	3.5e-05	0.0019	1	1										KEGG_PATHWAY	Toxoplasmosis	7	4.3	0.012	0.099
GAD_DISEASE	BMI- Edema rosiglitazone or pioglitazone	10	6.1	1.8e-06	0.00017	1	1										KEGG_PATHWAY	FoxO signaling pathway	7	4.3	0.028	0.18
GAD_DISEASE	Hepatopulmonary Syndrome|Liver Cirrhosis	9	5.5	6.2e-06	0.00046	1	1										KEGG_PATHWAY	Tuberculosis	7	4.3	0.086	0.3
GAD_DISEASE	patent ductus arteriosus	9	5.5	6.6e-05	0.0033	1	1										KEGG_PATHWAY	Aldosterone-regulated sodium reabsorption	6	3.7	0.00051	0.0074
GAD_DISEASE	atherosclerosis. coronary	9	5.5	0.00022	0.0095	1	1										KEGG_PATHWAY	Fatty acid metabolism	6	3.7	0.0013	0.015
GAD_DISEASE	Hyperparathyroidism. Secondary	8	4.9	0.00086	0.028	1	1										KEGG_PATHWAY	Pancreatic secretion	6	3.7	0.022	0.16
GAD_DISEASE	Insulin Resistance	8	4.9	0.0016	0.048	1	1										KEGG_PATHWAY	Inflammatory mediator regulation of TRP channels	6	3.7	0.027	0.17
GAD_DISEASE	bronchodilator response	7	4.3	0.0011	0.034	1	1										KEGG_PATHWAY	TNF signaling pathway	6	3.7	0.038	0.19
GAD_DISEASE	myocardial infarct	7	4.3	0.0017	0.049	1	1										KEGG_PATHWAY	Serotonergic synapse	6	3.7	0.043	0.21
GAD_DISEASE	schizophrenia; autism; alcoholism; bipolar disorder; attention deficit hyperactivity disorder	6	3.7	2.4e-09	6.8e-07	1	1										KEGG_PATHWAY	Vascular smooth muscle contraction	6	3.7	0.052	0.23
GAD_DISEASE	asthma asthma. aspirin-intolerant	6	3.7	6.4e-09	1.5e-06	1	1										KEGG_PATHWAY	Osteoclast differentiation	6	3.7	0.076	0.29
GAD_DISEASE	plasma HDL-C levels	6	3.7	6.5e-05	0.0034	1	1										KEGG_PATHWAY	Colorectal cancer	5	3	0.022	0.16
GAD_DISEASE	Adenoma|Colorectal Neoplasms	6	3.7	0.00014	0.0063	1	1										KEGG_PATHWAY	Apoptosis	5	3	0.022	0.16
GAD_DISEASE	Coronary Heart Disease	6	3.7	0.00023	0.0093	1	1										KEGG_PATHWAY	Shigellosis	5	3	0.024	0.17
GAD_DISEASE	Coronary Disease|Coronary heart disease|Inflammation|Insulin Resistance	6	3.7	0.00037	0.014	1	1										KEGG_PATHWAY	Glioma	5	3	0.026	0.17
GAD_DISEASE	Cystic Fibrosis	6	3.7	0.00037	0.014	1	1										KEGG_PATHWAY	B cell receptor signaling pathway	5	3	0.031	0.18
GAD_DISEASE	Brain Ischemia|Myocardial Infarction|Stroke	5	3	2.3e-06	0.0002	1	1										KEGG_PATHWAY	Melanoma	5	3	0.034	0.19
GAD_DISEASE	rubella vaccine	5	3	7.3e-05	0.0035	1	1										KEGG_PATHWAY	Circadian entrainment	5	3	0.082	0.3
GAD_DISEASE	atherosclerosis. coronary hyperlipidemia	4	2.4	2.2e-05	0.0013	1	1										KEGG_PATHWAY	T cell receptor signaling pathway	5	3	0.095	0.31
GAD_DISEASE	Fatty Liver	4	2.4	0.00069	0.023	1	1										KEGG_PATHWAY	Retrograde endocannabinoid signaling	5	3	0.097	0.31
GAD_DISEASE	Wegeners Granulomatosis	3	1.8	0.00033	0.013	1	1										KEGG_PATHWAY	Fat digestion and absorption	4	2.4	0.029	0.18
GAD_DISEASE	triglycerides; atherosclerosis. coronary; lipoprotein	3	1.8	0.00033	0.013	1	1										KEGG_PATHWAY	Bladder cancer	4	2.4	0.033	0.19
GAD_DISEASE	Kidney Diseases|Vitamin A Deficiency	3	1.8	0.00065	0.022	1	1										KEGG_PATHWAY	Taste transduction	4	2.4	0.042	0.21
GAD_DISEASE	Hypertension|Hypotension	3	1.8	0.0011	0.034	1	1										KEGG_PATHWAY	Type II diabetes mellitus	4	2.4	0.05	0.23
GAD_DISEASE	diuresis	3	1.8	0.0011	0.034	1	1										KEGG_PATHWAY	Endometrial cancer	4	2.4	0.061	0.25
GAD_DISEASE	Coronary Artery Disease	14	8.5	0.0027	0.071	1	0										KEGG_PATHWAY	Regulation of lipolysis in adipocytes	4	2.4	0.072	0.28
GAD_DISEASE	Breast Cancer	14	8.5	0.01	0.19	1	0										KEGG_PATHWAY	NOD-like receptor signaling pathway	4	2.4	0.072	0.28
GAD_DISEASE	Multiple Sclerosis	13	7.9	0.019	0.29	1	0										KEGG_PATHWAY	mTOR signaling pathway	4	2.4	0.079	0.29
GAD_DISEASE	normal variation	10	6.1	0.0028	0.071	1	0										KEGG_PATHWAY	VEGF signaling pathway	4	2.4	0.088	0.31
GAD_DISEASE	Alzheimer's Disease	10	6.1	0.0084	0.17	1	0										KEGG_PATHWAY	Renin secretion	4	2.4	0.099	0.31
GAD_DISEASE	autism	10	6.1	0.013	0.23	1	0										KEGG_PATHWAY	Central carbon metabolism in cancer	4	2.4	0.099	0.31
GAD_DISEASE	Lymphoma. Non-Hodgkin	9	5.5	0.0047	0.11	1	0										KEGG_PATHWAY	alpha-Linolenic acid metabolism	3	1.8	0.069	0.27
GAD_DISEASE	Cardiovascular Diseases	8	4.9	0.0038	0.09	1	0										KEGG_PATHWAY	Linoleic acid metabolism	3	1.8	0.089	0.3
GAD_DISEASE	drug-related genes	8	4.9	0.0047	0.11	1	0										KEGG_PATHWAY	Galactose metabolism	3	1.8	0.094	0.31
GAD_DISEASE	benzene haematotoxicity	8	4.9	0.02	0.3	1	0
GAD_DISEASE	Infection|Inflammation|Premature Birth	7	4.3	0.002	0.056	1	0
GAD_DISEASE	Connective Tissue Diseases|Fetal Diseases|Inflammation|Musculoskeletal Diseases|Pregnancy Complications. Hematologic|Premature Birth|Skin Diseases	7	4.3	0.0023	0.061	1	0
GAD_DISEASE	Inflammation|Premature Birth	7	4.3	0.0023	0.061	1	0
GAD_DISEASE	diabetes. type 1	7	4.3	0.015	0.25	1	0
GAD_DISEASE	Neoplasms	6	3.7	0.017	0.27	1	0
GAD_DISEASE	dementia	5	3	0.0048	0.11	1	0
GAD_DISEASE	alcohol	5	3	0.0059	0.13	1	0
GAD_DISEASE	esophageal cancer	5	3	0.0099	0.19	1	0
GAD_DISEASE	Retinal Diseases	5	3	0.016	0.26	1	0
GAD_DISEASE	Brain Ischemia|Stroke	5	3	0.018	0.28	1	0
GAD_DISEASE	pharmacogenetic studies	5	3	0.026	0.35	1	0
GAD_DISEASE	Glomerulonephritis. IGA	5	3	0.033	0.4	1	0
GAD_DISEASE	leukemia	5	3	0.036	0.42	1	0
GAD_DISEASE	Asthma|	5	3	0.036	0.42	1	0
GAD_DISEASE	alcohol consumption	5	3	0.048	0.5	1	0
GAD_DISEASE	Diabetes mellitus type II|Diabetes Mellitus. Type 2|Glucose Metabolism Disorders	4	2.4	0.0027	0.07	1	0
GAD_DISEASE	Hypertriglyceridemia	4	2.4	0.0027	0.07	1	0
GAD_DISEASE	Carcinoma. Squamous Cell|Mouth Neoplasms|Squamous cell carcinoma	4	2.4	0.0027	0.07	1	0
GAD_DISEASE	Retinitis Pigmentosa	4	2.4	0.0045	0.1	1	0
GAD_DISEASE	Coronary Artery Disease|Inflammation	4	2.4	0.0084	0.17	1	0
GAD_DISEASE	cardiovascular	4	2.4	0.011	0.2	1	0
GAD_DISEASE	Neural Tube Defects	4	2.4	0.012	0.21	1	0
GAD_DISEASE	Acute Coronary Syndrome	4	2.4	0.014	0.24	1	0
GAD_DISEASE	Tuberculosis. Pulmonary	4	2.4	0.022	0.31	1	0
GAD_DISEASE	Esophageal Cancer	4	2.4	0.022	0.31	1	0
GAD_DISEASE	Recurrence|Venous Thromboembolism	4	2.4	0.023	0.32	1	0
GAD_DISEASE	Brain Ischemia|Hypertension|Osteoporosis|Stroke	4	2.4	0.03	0.38	1	0
GAD_DISEASE	Sarcoidosis	4	2.4	0.036	0.42	1	0
GAD_DISEASE	Acute Coronary Syndrome|	4	2.4	0.044	0.48	1	0
GAD_DISEASE	metabolic traits	3	1.8	0.0022	0.06	1	0
GAD_DISEASE	Calcinosis|Coronary Artery Disease	3	1.8	0.0022	0.06	1	0
GAD_DISEASE	Coronary Restenosis|Coronary Stenosis	3	1.8	0.0037	0.091	1	0
GAD_DISEASE	hematology indices	3	1.8	0.0091	0.18	1	0
GAD_DISEASE	Vascular Diseases	3	1.8	0.01	0.2	1	0
GAD_DISEASE	Diabetes mellitus type II|Diabetes Mellitus. Type 2|Insulin Resistance	3	1.8	0.012	0.21	1	0
GAD_DISEASE	Acute Coronary Syndrome|Inflammation	3	1.8	0.013	0.23	1	0
GAD_DISEASE	Mouth Neoplasms|Precancerous Conditions	3	1.8	0.015	0.25	1	0
GAD_DISEASE	Diabetes Mellitus. Type 1|Diabetes Mellitus. Type 2|Diabetic Retinopathy	3	1.8	0.02	0.3	1	0
GAD_DISEASE	Lymphoma. B-Cell|Lymphoma. Follicular|Lymphoma. Large B-Cell. Diffuse	3	1.8	0.02	0.3	1	0
GAD_DISEASE	Biliary Tract Neoplasms|Inflammation	3	1.8	0.02	0.3	1	0
GAD_DISEASE	Cerebral Infarction	3	1.8	0.022	0.31	1	0
GAD_DISEASE	Scoliosis	3	1.8	0.03	0.39	1	0
GAD_DISEASE	Hypertension/complications*	3	1.8	0.03	0.39	1	0
GAD_DISEASE	Arthritis. Rheumatoid|Rheumatoid Arthritis|Anti-TNF Response	3	1.8	0.032	0.4	1	0
GAD_DISEASE	BMI	3	1.8	0.035	0.42	1	0
GAD_DISEASE	skin cancer. non-melanoma	3	1.8	0.037	0.43	1	0
GAD_DISEASE	nephropathy. diabetic	3	1.8	0.047	0.5	1	0
GAD_DISEASE	Cerebral Palsy	3	1.8	0.049	0.51	1	0
GAD_DISEASE	allergic rhinitis dermatitis and eczema fatty acid	2	1.2	0.021	0.3	1	0
GAD_DISEASE	Adenoma|Colonic Neoplasms|Recurrence	2	1.2	0.021	0.3	1	0
GAD_DISEASE	edema	2	1.2	0.021	0.3	1	0
GAD_DISEASE	heart disease. ischemic stroke	2	1.2	0.021	0.3	1	0
GAD_DISEASE	Colorectal Neoplasms|Precancerous Conditions|Stomach Neoplasms	2	1.2	0.021	0.3	1	0
GAD_DISEASE	analgesic response	2	1.2	0.021	0.3	1	0
GAD_DISEASE	Adenocarcinoma|Dyspepsia|Helicobacter Infections|Peptic Ulcer|Stomach Neoplasms	2	1.2	0.021	0.3	1	0
GAD_DISEASE	schizophrenia; alcohol dependence	2	1.2	0.021	0.3	1	0
GAD_DISEASE	Acute Coronary Syndrome|Coronary Artery Disease|	2	1.2	0.021	0.3	1	0
GAD_DISEASE	Retinitis punctata albescens	2	1.2	0.021	0.3	1	0
GAD_DISEASE	cholesterol. HDL; triglycerides; diabetes. type 2; cholesterol. LDL	2	1.2	0.021	0.3	1	0
GAD_DISEASE	hypertension; glucose tolerance; insulin; hematology indices	2	1.2	0.031	0.39	1	0
GAD_DISEASE	Depression. Postpartum	2	1.2	0.031	0.39	1	0
GAD_DISEASE	colorectal cancer; colon polyps	2	1.2	0.031	0.39	1	0
GAD_DISEASE	Adenoma|Colorectal Neoplasms|Recurrence	2	1.2	0.031	0.39	1	0
GAD_DISEASE	Retinal Dystrophies|Retinitis Pigmentosa	2	1.2	0.031	0.39	1	0
GAD_DISEASE	Bile Duct Neoplasms|Gallbladder Neoplasms|Gallstones	2	1.2	0.031	0.39	1	0
GAD_DISEASE	Obesity. Morbid|Weight Loss	2	1.2	0.031	0.39	1	0
GAD_DISEASE	Coronary Artery Disease|Insulin Resistance	2	1.2	0.031	0.39	1	0
GAD_DISEASE	insulin; glucose	2	1.2	0.031	0.39	1	0
GAD_DISEASE	hyperglycemia insulin	2	1.2	0.031	0.39	1	0
GAD_DISEASE	Hypertriglyceridemia|Metabolic Syndrome X	2	1.2	0.041	0.46	1	0
GAD_DISEASE	polyunsaturated fatty acids	2	1.2	0.041	0.46	1	0
GAD_DISEASE	insulin; blood pressure. arterial	2	1.2	0.041	0.46	1	0
GAD_DISEASE	body mass; insulin	2	1.2	0.041	0.46	1	0
GAD_DISEASE	squamous cell carcinoma of the head and neck	2	1.2	0.041	0.46	1	0
GAD_DISEASE	Ventricular Dysfunction. Left	2	1.2	0.041	0.46	1	0

## Sheet: Communnity48
Category	Term	Count	%	P-Value	Benjamini				Category	Term	Count	%	P-Value	Benjamini				Category	Term	Count	%	P-Value	Benjamini
GAD_DISEASE	Acquired Immunodeficiency Syndrome|Disease Progression	42	25.3	1.3e-18	9.5e-16	1	1		GAD_DISEASE_CLASS	METABOLIC	61	36.7	0.018	0.033	1	1		KEGG_PATHWAY	Metabolic pathways	84	50.6	3.4e-40	4.4e-38	1	1
GAD_DISEASE	drug-related genes	17	10.2	3e-11	1.1e-08	1	1		GAD_DISEASE_CLASS	INFECTION	55	33.1	1.6e-13	2.9e-12	1	1		KEGG_PATHWAY	Biosynthesis of antibiotics	33	19.9	3.6e-23	2.3e-21	1	1
GAD_DISEASE	Colorectal Cancer	17	10.2	1.7e-06	0.00018	1	1		GAD_DISEASE_CLASS	NEUROLOGICAL	51	30.7	1.1e-06	9.6e-06	1	1		KEGG_PATHWAY	Glycolysis / Gluconeogenesis	22	13.3	2.2e-22	9.6e-21	1	1
GAD_DISEASE	Lung Cancer	15	9	0.0011	0.04	1	1		GAD_DISEASE_CLASS	CANCER	43	25.9	0.0059	0.012	1	1		KEGG_PATHWAY	Carbon metabolism	20	12	8.9e-15	2.3e-13	1	1
GAD_DISEASE	Breast Cancer	15	9	0.0011	0.042	1	1		GAD_DISEASE_CLASS	PHARMACOGENOMIC	41	24.7	0.00086	0.0026	1	1		KEGG_PATHWAY	Pyruvate metabolism	17	10.2	3.1e-19	1e-17	1	1
GAD_DISEASE	longevity	13	7.8	0.00052	0.023	1	1		GAD_DISEASE_CLASS	PSYCH	32	19.3	0.0015	0.0038	1	1		KEGG_PATHWAY	Lysine degradation	15	9	3.7e-14	8e-13	1	1
GAD_DISEASE	Alzheimer's Disease	12	7.2	0.00024	0.014	1	1		GAD_DISEASE_CLASS	OTHER	29	17.5	0.00047	0.0017	1	1		KEGG_PATHWAY	Fatty acid degradation	14	8.4	4.2e-14	7.8e-13	1	1
GAD_DISEASE	chronic obstructive pulmonary disease	12	7.2	0.0015	0.046	1	1		GAD_DISEASE_CLASS	UNKNOWN	26	15.7	0.0055	0.012	1	1		KEGG_PATHWAY	Valine. leucine and isoleucine degradation	13	7.8	5.6e-12	9e-11	1	1
GAD_DISEASE	cognitive ability	9	5.4	6.6e-07	8.2e-05	1	1		GAD_DISEASE_CLASS	REPRODUCTION	25	15.1	5.4e-06	3.2e-05	1	1		KEGG_PATHWAY	Parkinson's disease	12	7.2	1.6e-05	0.00011	1	1
GAD_DISEASE	respiratory activity following radiotherapy	7	4.2	2.5e-08	6.3e-06	1	1		GAD_DISEASE_CLASS	AGING	21	12.7	0.00037	0.0017	1	1		KEGG_PATHWAY	beta-Alanine metabolism	11	6.6	2.7e-11	3.8e-10	1	1
GAD_DISEASE	Alzheimer Disease|Ataxia|Diabetes Mellitus. Type 2|Disease|Obesity|Parkinson Disease	7	4.2	3.2e-07	6e-05	1	1		GAD_DISEASE_CLASS	RENAL	21	12.7	0.033	0.053	1	0		KEGG_PATHWAY	Arginine and proline metabolism	11	6.6	4.8e-09	6.1e-08	1	1
GAD_DISEASE	alcohol	7	4.2	3.9e-05	0.0027	1	1											KEGG_PATHWAY	Tryptophan metabolism	10	6	9.6e-09	1.1e-07	1	1
GAD_DISEASE	Premature Birth	7	4.2	0.00028	0.014	1	1											KEGG_PATHWAY	Metabolism of xenobiotics by cytochrome P450	10	6	2.5e-06	2e-05	1	1
GAD_DISEASE	POF - Premature ovarian failure|Primary Ovarian Insufficiency	6	3.6	6.3e-07	9.3e-05	1	1											KEGG_PATHWAY	Oxidative phosphorylation	10	6	0.00027	0.0016	1	1
GAD_DISEASE	Long QT Syndrome	6	3.6	5.9e-06	0.00055	1	1											KEGG_PATHWAY	Tyrosine metabolism	9	5.4	5.8e-08	6.3e-07	1	1
GAD_DISEASE	hearing loss	6	3.6	0.0012	0.042	1	1											KEGG_PATHWAY	Chemical carcinogenesis	9	5.4	3.9e-05	0.00025	1	1
GAD_DISEASE	Coronary Disease|Coronary heart disease|Diabetes mellitus	4	2.4	7.4e-06	0.00061	1	1											KEGG_PATHWAY	Butanoate metabolism	8	4.8	1.6e-07	1.6e-06	1	1
GAD_DISEASE	Optic Atrophy. Hereditary. Leber	4	2.4	2.6e-05	0.0019	1	1											KEGG_PATHWAY	Propanoate metabolism	8	4.8	2.1e-07	1.9e-06	1	1
GAD_DISEASE	drug dependence	4	2.4	2.6e-05	0.0019	1	1											KEGG_PATHWAY	Drug metabolism - cytochrome P450	8	4.8	0.0001	0.00062	1	1
GAD_DISEASE	Genetic Diseases. Inborn|hearing impairment|Hearing Loss	4	2.4	0.00012	0.0073	1	1											KEGG_PATHWAY	Glucagon signaling pathway	8	4.8	0.001	0.0058	1	1
GAD_DISEASE	Head and Neck Neoplasms	4	2.4	0.0015	0.045	1	1											KEGG_PATHWAY	Alzheimer's disease	8	4.8	0.019	0.063	1	0
GAD_DISEASE	Optic Atrophy. Hereditary. Leber|Vision Disorders	3	1.8	0.00025	0.013	1	1											KEGG_PATHWAY	Histidine metabolism	7	4.2	9.3e-07	8e-06	1	1
GAD_DISEASE	Leber hereditary optic neuropathy	3	1.8	0.00025	0.013	1	1											KEGG_PATHWAY	Citrate cycle (TCA cycle)	7	4.2	6.7e-06	5.1e-05	1	1
GAD_DISEASE	Alcoholic Intoxication. Chronic|Drug Allergy	3	1.8	0.00049	0.023	1	1											KEGG_PATHWAY	Cysteine and methionine metabolism	7	4.2	2.8e-05	0.00019	1	1
GAD_DISEASE	Alcoholism|Diseases in Twins|Flushing	3	1.8	0.00082	0.033	1	1											KEGG_PATHWAY	Steroid hormone biosynthesis	6	3.6	0.0023	0.012	1	1
GAD_DISEASE	cholesterol. HDL; lipoprotein	3	1.8	0.0012	0.04	1	1											KEGG_PATHWAY	Retinol metabolism	6	3.6	0.0036	0.017	1	1
GAD_DISEASE	null	19	11.4	0.0021	0.062	1	0											KEGG_PATHWAY	Biosynthesis of amino acids	6	3.6	0.0059	0.025	1	1
GAD_DISEASE	Chronic renal failure|Kidney Failure. Chronic	16	9.6	0.018	0.25	1	0											KEGG_PATHWAY	HIF-1 signaling pathway	6	3.6	0.019	0.063	1	0
GAD_DISEASE	hypertension	15	9	0.0051	0.12	1	0											KEGG_PATHWAY	Nicotinate and nicotinamide metabolism	5	3	0.0011	0.006	1	1
GAD_DISEASE	Bladder Cancer	12	7.2	0.0093	0.16	1	0											KEGG_PATHWAY	Fatty acid metabolism	5	3	0.0072	0.03	1	1
GAD_DISEASE	lung cancer	11	6.6	0.02	0.26	1	0											KEGG_PATHWAY	Glycerolipid metabolism	5	3	0.014	0.051	1	0
GAD_DISEASE	breast cancer	11	6.6	0.021	0.26	1	0											KEGG_PATHWAY	Phenylalanine metabolism	4	2.4	0.0024	0.012	1	1
GAD_DISEASE	atherosclerosis	10	6	0.0054	0.12	1	0											KEGG_PATHWAY	Steroid biosynthesis	4	2.4	0.0038	0.017	1	1
GAD_DISEASE	autism	10	6	0.0056	0.12	1	0											KEGG_PATHWAY	Proximal tubule bicarbonate reclamation	4	2.4	0.0057	0.025	1	1
GAD_DISEASE	Type 2 diabetes	10	6	0.0059	0.12	1	0											KEGG_PATHWAY	Fatty acid elongation	4	2.4	0.0073	0.029	1	1
GAD_DISEASE	Cleft Lip|Cleft Palate	10	6	0.01	0.17	1	0											KEGG_PATHWAY	Glyoxylate and dicarboxylate metabolism	4	2.4	0.009	0.035	1	1
GAD_DISEASE	diabetes. type 2	10	6	0.02	0.26	1	0											KEGG_PATHWAY	Ascorbate and aldarate metabolism	4	2.4	0.009	0.035	1	1
GAD_DISEASE	Alcoholism	10	6	0.044	0.44	1	0											KEGG_PATHWAY	Alanine. aspartate and glutamate metabolism	4	2.4	0.018	0.064	1	0
GAD_DISEASE	esophageal adenocarcinoma	9	5.4	0.015	0.22	1	0											KEGG_PATHWAY	Glycine. serine and threonine metabolism	4	2.4	0.025	0.079	1	0
GAD_DISEASE	plasma HDL cholesterol (HDL-C) levels	8	4.8	0.008	0.14	1	0											KEGG_PATHWAY	Porphyrin and chlorophyll metabolism	4	2.4	0.03	0.093	1	0
GAD_DISEASE	normal variation	8	4.8	0.015	0.22	1	0											KEGG_PATHWAY	Synthesis and degradation of ketone bodies	3	1.8	0.011	0.04	1	1
GAD_DISEASE	Parkinson's Disease	7	4.2	0.012	0.18	1	0											KEGG_PATHWAY	Arginine biosynthesis	3	1.8	0.041	0.12	1	0
GAD_DISEASE	macular degeneration	7	4.2	0.03	0.33	1	0											KEGG_PATHWAY	One carbon pool by folate	3	1.8	0.041	0.12	1	0
GAD_DISEASE	Glomerulonephritis. IGA	6	3.6	0.0041	0.11	1	0
GAD_DISEASE	cognitive trait	6	3.6	0.0046	0.11	1	0
GAD_DISEASE	Aging/ Telomere Length	6	3.6	0.0048	0.11	1	0
GAD_DISEASE	Infection|Inflammation|Premature Birth	6	3.6	0.0058	0.12	1	0
GAD_DISEASE	alcohol consumption	6	3.6	0.0069	0.13	1	0
GAD_DISEASE	Retinal Diseases	5	3	0.01	0.17	1	0
GAD_DISEASE	Inflammation|Premature Birth	5	3	0.03	0.33	1	0
GAD_DISEASE	Connective Tissue Diseases|Fetal Diseases|Inflammation|Musculoskeletal Diseases|Pregnancy Complications. Hematologic|Premature Birth|Skin Diseases	5	3	0.03	0.33	1	0
GAD_DISEASE	alcohol dependence	4	2.4	0.0047	0.11	1	0
GAD_DISEASE	alcohol abuse	4	2.4	0.0071	0.13	1	0
GAD_DISEASE	Coronary Artery Disease|	4	2.4	0.012	0.18	1	0
GAD_DISEASE	polycystic ovary syndrome	4	2.4	0.022	0.27	1	0
GAD_DISEASE	pregnancy loss	4	2.4	0.034	0.36	1	0
GAD_DISEASE	Wounds and Injuries	3	1.8	0.0036	0.097	1	0
GAD_DISEASE	Pancreatitis. Alcoholic	3	1.8	0.0061	0.12	1	0
GAD_DISEASE	glaucoma. primary open-angle	3	1.8	0.029	0.33	1	0
GAD_DISEASE	androgen. adrenal blood pressure. arterial body mass dementia glucose	2	1.2	0.018	0.25	1	0
GAD_DISEASE	Alcohol-Induced Disorders|Esophageal Neoplasms|Laryngeal Neoplasms|Oropharyngeal Neoplasms	2	1.2	0.018	0.25	1	0
GAD_DISEASE	body mass; insulin; polycystic ovary syndrome; hormone disturbance; sex hormones	2	1.2	0.018	0.25	1	0
GAD_DISEASE	alcohol elimination	2	1.2	0.018	0.25	1	0
GAD_DISEASE	alcoholism and alcoholic liver disease	2	1.2	0.018	0.25	1	0
GAD_DISEASE	Leber's hereditary optic neuropathy	2	1.2	0.018	0.25	1	0
GAD_DISEASE	triglycerides; blood pressure. arterial; antioxidant activity	2	1.2	0.018	0.25	1	0
GAD_DISEASE	atherosclerosis. coronary blood pressure. arterial cholesterol. HDL	2	1.2	0.027	0.32	1	0
GAD_DISEASE	alcohol abuse cirrhosis. alcoholic pancreatitis. chronic	2	1.2	0.027	0.32	1	0
GAD_DISEASE	skin cancer; squamous cell carcinoma	2	1.2	0.027	0.32	1	0
GAD_DISEASE	Carcinoma. Squamous Cell|Mouth Neoplasms|Pharyngeal Neoplasms|Squamous cell carcinoma	2	1.2	0.027	0.32	1	0
GAD_DISEASE	mycophenolate mofetil	2	1.2	0.027	0.32	1	0
GAD_DISEASE	Alcoholism|Carcinoma. Squamous Cell|Mouth Neoplasms	2	1.2	0.027	0.32	1	0
GAD_DISEASE	medicamentosa-like dermatitis. trichloroethylene	2	1.2	0.027	0.32	1	0
GAD_DISEASE	Alcoholic Liver Diseases|Alcoholism|Liver Diseases. Alcoholic	2	1.2	0.036	0.38	1	0
GAD_DISEASE	Alcoholism|Bone necrosis|Liver Cirrhosis|Osteonecrosis|Pancreatitis. Alcoholic	2	1.2	0.036	0.38	1	0
GAD_DISEASE	cirrhosis; pancreatitis; esophageal cancer	2	1.2	0.036	0.38	1	0

## Sheet: Community66
Category	Term	Count	%	P-Value	Benjamini				Category	Term	Count	%	P-Value	Benjamini				Category	Term	Count	%	P-Value	Benjamini
GENETIC_ASSOCIATION_DB_DISEASE	left ventricular hypertrophy	3	2.3	0.015	0.77	1	0		GENETIC_ASSOCIATION_DB_DISEASE_CLASS	METABOLIC	11	8.5	0.018	0.15	1	0		KEGG_PATHWAY	Fatty acid metabolism	6	4.6	4.7e-06	0.00018	1	1
GENETIC_ASSOCIATION_DB_DISEASE	ulcerative colitis	3	2.3	0.03	0.71	1	0		GENETIC_ASSOCIATION_DB_DISEASE_CLASS	CARDIOVASCULAR	10	7.7	0.014	0.22	1	0		KEGG_PATHWAY	Valine. leucine and isoleucine degradation	5	3.8	0.00017	0.0021	1	1
GENETIC_ASSOCIATION_DB_DISEASE	medium-chain acyl-CoA dehydrogenase deficiency	2	1.5	0.013	0.92	1	0		GENETIC_ASSOCIATION_DB_DISEASE_CLASS	OTHER	10	7.7	0.028	0.16	1	0		KEGG_PATHWAY	Glyoxylate and dicarboxylate metabolism	4	3.1	0.00011	0.002	1	1
GENETIC_ASSOCIATION_DB_DISEASE	psoriasis; arthritis. psoriatic; arthritis. inflammatory	2	1.5	0.019	0.72	1	0											KEGG_PATHWAY	PPAR signaling pathway	4	3.1	0.0098	0.089	1	0
GENETIC_ASSOCIATION_DB_DISEASE	perianal disease	2	1.5	0.025	0.72	1	0											KEGG_PATHWAY	Citrate cycle (TCA cycle)	3	2.3	0.017	0.12	1	0
GENETIC_ASSOCIATION_DB_DISEASE	Crohn's disease; ulcerative colitis; inflammatory bowel disease	2	1.5	0.037	0.72	1	0											KEGG_PATHWAY	Pyruvate metabolism	3	2.3	0.027	0.16	1	0
GENETIC_ASSOCIATION_DB_DISEASE	Crohn's disease inflammatory bowel disease ulcerative colitis	2	1.5	0.049	0.76	1	0											KEGG_PATHWAY	ABC transporters	3	2.3	0.033	0.16	1	0
																		KEGG_PATHWAY	Glutathione metabolism	3	2.3	0.041	0.18	1	0

## Sheet: Community29
Category	Term	Count	%	P-Value	Benjamini				Category	Term	Count	%	P-Value	Benjamini				Category	Term	Count	%	P-Value	Benjamini
GAD_DISEASE	epilepsy	7	11.5	2.3e-07	8.8e-05	1	1		GAD_DISEASE_CLASS	CARDIOVASCULAR	29	47.5	0.00096	0.0086	1	1		KEGG_PATHWAY	MAPK signaling pathway	14	23	1.2e-09	1.3e-08	1	1
GAD_DISEASE	Tobacco Use Disorder	20	32.8	0.018	0.48	1	0		GAD_DISEASE_CLASS	CHEMDEPENDENCY	24	39.3	0.0068	0.03	1	1		KEGG_PATHWAY	Oxytocin signaling pathway	13	21.3	3.4e-11	1.2e-09	1	1
GAD_DISEASE	Type 2 Diabetes| edema | rosiglitazone	18	29.5	0.0033	0.19	1	0		GAD_DISEASE_CLASS	NEUROLOGICAL	23	37.7	0.00071	0.013	1	1		KEGG_PATHWAY	Calcium signaling pathway	13	21.3	2.7e-10	6.3e-09	1	1
GAD_DISEASE	null	9	14.8	0.029	0.48	1	0		GAD_DISEASE_CLASS	IMMUNE	19	31.1	0.032	0.079	1	0		KEGG_PATHWAY	Hypertrophic cardiomyopathy (HCM)	11	18	1.6e-11	1.1e-09	1	1
GAD_DISEASE	Alcoholism	7	11.5	0.014	0.46	1	0		GAD_DISEASE_CLASS	PSYCH	18	29.5	0.00098	0.0059	1	1		KEGG_PATHWAY	Adrenergic signaling in cardiomyocytes	11	18	5e-09	4.3e-08	1	1
GAD_DISEASE	Hyperparathyroidism. Secondary	6	9.8	0.00026	0.05	1	0		GAD_DISEASE_CLASS	PHARMACOGENOMIC	18	29.5	0.027	0.078	1	0		KEGG_PATHWAY	Cardiac muscle contraction	10	16.4	3.5e-10	6.1e-09	1	1
GAD_DISEASE	atherosclerosis	6	9.8	0.013	0.46	1	0		GAD_DISEASE_CLASS	UNKNOWN	14	23	0.0081	0.029	1	1		KEGG_PATHWAY	Dilated cardiomyopathy	10	16.4	9.9e-10	1.4e-08	1	1
GAD_DISEASE	diabetes. type 2	6	9.8	0.028	0.5	1	0											KEGG_PATHWAY	Arrhythmogenic right ventricular cardiomyopathy (ARVC)	9	14.8	3.9e-09	3.9e-08	1	1
GAD_DISEASE	Depression	5	8.2	0.0032	0.22	1	0											KEGG_PATHWAY	GABAergic synapse	9	14.8	2.7e-08	2e-07	1	1
GAD_DISEASE	Narcolepsy	5	8.2	0.0098	0.42	1	0											KEGG_PATHWAY	Retrograde endocannabinoid signaling	9	14.8	1e-07	7.2e-07	1	1
GAD_DISEASE	Insulin Resistance	4	6.6	0.026	0.5	1	0											KEGG_PATHWAY	Serotonergic synapse	9	14.8	2.2e-07	1.4e-06	1	1
GAD_DISEASE	EKG. abnormal	3	4.9	0.00081	0.1	1	0											KEGG_PATHWAY	Cholinergic synapse	9	14.8	2.2e-07	1.4e-06	1	1
GAD_DISEASE	Migraine without Aura	3	4.9	0.0018	0.16	1	0											KEGG_PATHWAY	Morphine addiction	8	13.1	8.8e-07	5e-06	1	1
GAD_DISEASE	Diabetes mellitus|Diabetes mellitus type II|Diabetes Mellitus. Type 2	3	4.9	0.017	0.49	1	0											KEGG_PATHWAY	Aldosterone synthesis and secretion	7	11.5	7.2e-06	3.8e-05	1	1
GAD_DISEASE	schizophrenia | bipolar disorder	3	4.9	0.025	0.5	1	0											KEGG_PATHWAY	Circadian entrainment	7	11.5	1.8e-05	8.3e-05	1	1
GAD_DISEASE	Hepatitis C. Chronic|Multiple Sclerosis	2	3.3	0.02	0.47	1	0											KEGG_PATHWAY	Type II diabetes mellitus	6	9.8	8.3e-06	4.1e-05	1	1
GAD_DISEASE	Heart Diseases|Inflammation|Myocardial Infarction	2	3.3	0.023	0.51	1	0											KEGG_PATHWAY	Renin secretion	6	9.8	3.4e-05	0.00015	1	1
GAD_DISEASE	Epilepsy. Temporal Lobe|	2	3.3	0.031	0.49	1	0											KEGG_PATHWAY	Dopaminergic synapse	6	9.8	0.0009	0.0037	1	1
GAD_DISEASE	Hepatitis C. Chronic|Neutropenia|Thrombocytopenia	2	3.3	0.046	0.62	1	0											KEGG_PATHWAY	cGMP-PKG signaling pathway	6	9.8	0.0023	0.0083	1	1
																		KEGG_PATHWAY	cAMP signaling pathway	6	9.8	0.0061	0.02	1	1
																		KEGG_PATHWAY	Neuroactive ligand-receptor interaction	6	9.8	0.023	0.066	1	0
																		KEGG_PATHWAY	Insulin secretion	5	8.2	0.0016	0.0059	1	1
																		KEGG_PATHWAY	Inflammatory mediator regulation of TRP channels	5	8.2	0.0026	0.009	1	1
																		KEGG_PATHWAY	GnRH signaling pathway	4	6.6	0.017	0.051	1	0
																		KEGG_PATHWAY	Estrogen signaling pathway	4	6.6	0.021	0.061	1	0
																		KEGG_PATHWAY	Vascular smooth muscle contraction	4	6.6	0.032	0.086	1	0

[truncated: 1 more sheets: Community39]
