# Supplementary material for: A landscape for drug-target interactions based on network analysis
Source: PLoS One. 2021 Mar 17;16(3):e0247018. doi: 10.1371/journal.pone.0247018 (PMC7968663; doi:10.1371/journal.pone.0247018)
Supplement: S4 Table — (XLSX) [file pone.0247018.s004.xlsx]

## Sheet: CoRegulation
Table S4. Collection of drug co-regulation and enrichment analysis.
Drug	Targets	#CoRegulation
Amoxapine	25	382
Loxapine	33	363
Lamotrigine	16	339
Imipramine	24	332
Desipramine	17	322
Doxepin	19	317
Chlorpromazine	24	313
Nortriptyline	20	308
Clozapine	27	307
Amitriptyline	28	301
Aripiprazole	25	299
Aripiprazole_lauroxil	25	299
Quetiapine	26	299
Ziprasidone	25	299
Olanzapine	20	281
Asenapine	20	272
Methotrimeprazine	19	272
Trimipramine	18	272
Mianserin	20	271
Pizotifen	16	271
Promethazine	11	270
Maprotiline	13	260
Promazine	14	260
Propiomazine	14	260
Dosulepin	12	256
Escitalopram	6	241
Cannabidiol	26	242
Resveratrol	25	237
Paliperidone	15	226
Risperidone	15	226
Chlorprothixene	12	225
Trazodone	7	222
Minaprine	9	220
Pseudoephedrine	12	217
Cabergoline	23	216
Nefazodone	10	216
Tramadol	10	216
Iloperidone	11	208
Cocaine	10	207
Prasterone	14	205
Zuclopenthixol	7	204
Ergotamine	15	203
Benzatropine	5	202
Cyproheptadine	7	201
Mirtazapine	7	201
Ketamine	14	200
Terfenadine	7	200
Verapamil	19	200
Flupentixol	5	197
Nicardipine	15	196
Zinc	123	201
Zinc_acetate	123	201
Zinc_chloride	123	201
Carvedilol	17	191
Epinastine	6	191
Paroxetine	8	191
Dronedarone	18	189
Progesterone	10	187
Dopamine	16	181
Procaine	10	179
Metoclopramide	5	178
Propiverine	7	175
Bromocriptine	18	174
Pergolide	17	174
Sertindole	8	173
Cinnarizine	11	172
Thioridazine	6	171
Tamoxifen	9	170
Thalidomide	8	170
Dextromethorphan	16	169
Amphetamine	12	168
Molindone	4	168
Tolazoline	6	168
Dipivefrin	5	167
Ethanol	52	168
Lorpiprazole	6	167
Cariprazine	6	165
Disopyramide	8	165
Fluphenazine	6	165
Epinephrine	8	164
Spironolactone	12	163
Brompheniramine	6	162
Norepinephrine	12	162
Thonzylamine	6	162
Orphenadrine	7	159
Phenoxybenzamine	8	159
Triflupromazine	5	159
Vortioxetine	7	158
Doxylamine	3	157
Ketoconazole	9	157
Butriptyline	3	156
Gestrinone	6	154
Apomorphine	15	151
Droxidopa	10	151
Ephedrine	4	151
Lisuride	15	151
Metamfetamine	11	151
Yohimbine	12	151
Buclizine	2	150
Lindane	10	151
Racepinephrine	9	149
Trimebutine	8	149
Chlorphenamine	4	148
Amsacrine	5	147
Prochlorperazine	4	147
Copper	146	149
Fluoxetine	7	146
Periciazine	4	146
Zotepine	7	145
Memantine	7	143
Brexpiprazole	5	142
Flufenamic_Acid	6	142
Dimetindene	2	141
Diphenhydramine	2	141
Prazosin	7	141
Atropine	8	141
Lofexidine	6	140
Lurasidone	6	140
Thiopental	12	140
Acetylcholine	6	138
Fluoxymesterone	5	138
Trifluoperazine	6	139
Pentobarbital	13	137
Dextroamphetamine	6	136
Meperidine	12	136
Astemizole	4	134
Clomipramine	6	135
Dobutamine	4	134
Quinidine	7	133
Carbamoylcholine	6	131
Cyclophosphamide	2	131
Ifosfamide	2	131
Loratadine	2	131
Amiodarone	7	130
Fostamatinib	300	131
Pimozide	4	130
Pramipexole	5	130
Tapentadol	6	130
Triclosan	8	130
Benzphetamine	4	129
Cisapride	4	129
Diethylstilbestrol	9	129
Scopolamine	8	128
Citalopram	2	127
Gallamine_Triethiodide	5	127
Estradiol	10	126
Estradiol_acetate	10	126
Estradiol_benzoate	10	126
Estradiol_cypionate	10	126
Estradiol_dienanthate	10	126
Estradiol_valerate	10	126
Amantadine	6	125
Dexibuprofen	12	125
Mifepristone	4	125
Droperidol	2	123
Flunarizine	5	123
Miconazole	16	123
Phendimetrazine	3	123
Acetophenazine	3	122
Naloxone	7	122
Phenobarbital	7	122
Propafenone	4	122
Haloperidol	7	120
Rotigotine	7	120
Diphenylpyraline	2	119
Ginkgo_biloba	6	118
Methylphenobarbital	11	117
Ondansetron	5	117
Fish_oil	11	116
Isoflurane	10	117
Terazosin	7	116
Fenoldopam	8	115
Histamine	5	115
Celiprolol	6	113
Ibuprofen	10	113
Pindolol	5	113
Pipotiazine	4	113
Propranolol	5	113
Alfuzosin	4	112
Danazol	6	112
Doxazosin	6	112
Penbutolol	4	112
Fenfluramine	4	111
Phenolphthalein	5	111
Dexamethasone	5	110
Mivacurium	4	110
Permethrin	3	110
DL-Methylephedrine	4	109
Succinylcholine	5	109
Atomoxetine	5	108
Profenamine	3	108
Nifedipine	9	107
Rocuronium	3	107
Ethinylestradiol	3	106
Pentoxyverine	5	106
Phenylpropanolamine	4	106
Biperiden	2	105
Etomidate	3	105
Indometacin	9	106
Sulfasalazine	10	105
Isavuconazole	10	103
Levonorgestrel	5	103
Mesalazine	8	103
Methylphenidate	3	103
Fluspirilene	3	102
Flutamide	3	102
Halothane	18	103
Icosapent	11	102
Remoxipride	5	102
Ulipristal	3	102
Clonidine	6	101
Olopatadine	6	102
Oxymetazoline	6	101
Sotalol	3	101
Xylometazoline	6	101
Aclidinium	5	100
Anisotropine_methylbromide	3	100
Bethanechol	4	100
Cryptenamine	5	100
Darifenacin	5	100
Diphenidol	3	100
Fesoterodine	5	100
Glycopyrronium	3	100
Hexocyclium	4	100
Homatropine	5	100
Homatropine_methylbromide	5	100
Hyoscyamine	4	100
Ipratropium	3	100
Methscopolamine_bromide	3	100
Metixene	5	100
Mitotane	5	100
Nomifensine	7	100
Oxybutynin	3	100
Oxyphencyclimine	3	100
Pilocarpine	4	100
Procyclidine	4	100
Solifenacin	5	100
Thiothixene	3	100
Tiotropium	5	100
Tolterodine	5	100
Topiramate	9	100
Trihexyphenidyl	5	100
Tropicamide	4	100
Umeclidinium	5	100
Amisulpride	4	99
Apraclonidine	3	99
Carbamazepine	4	99
Clonazepam	3	99
Enzacamene	4	99
Homosalate	3	99
Meclizine	2	99
Melatonin	10	100
Methysergide	8	99
NADH	144	102
Norgestimate	3	99
Oxybenzone	4	99
Pheniramine	2	99
Phentolamine	4	99
Proflavine	3	101
Sulpiride	4	99
Zonisamide	31	98
Buspirone	2	97
Fludrocortisone	3	97
Metronidazole	4	97
Naphazoline	2	97
Balsalazide	4	96
Bezafibrate	7	96
Cisplatin	5	98
Dicyclomine	2	96
Estrone	5	96
Fenoprofen	4	96
Flavoxate	2	96
Mesoridazine	2	96
Methantheline	2	96
Pimavanserin	2	96
Adenosine_phosphate	16	95
Cinoxacin	2	95
Donepezil	2	95
Pancuronium	3	95
Perphenazine	3	95
Pipecuronium	3	95
Testosterone	3	95
Testosterone_cypionate	3	95
Testosterone_enanthate	3	95
Testosterone_undecanoate	3	95
Celecoxib	7	94
Cevimeline	2	94
Ketotifen	2	94
Mepenzolate	2	94
Ascorbic_acid	26	94
Betahistine	2	93
Daunorubicin	3	93
Doxorubicin	3	93
Epirubicin	3	93
Idarubicin	2	93
Lamivudine	3	93
Mitoxantrone	2	93
Valrubicin	2	93
Acrivastine	1	92
Alcaftadine	1	92
Alimemazine	1	92
Antazoline	1	92
Azatadine	1	92
Azelastine	1	92
Bepotastine	1	92
Bilastine	1	92
Bromodiphenhydramine	1	92
Bupropion	4	92
Carbinoxamine	1	92
Cetirizine	1	92
Chlorcyclizine	1	92
Clemastine	1	92
Clofedanol	1	92
Cyclizine	2	92
Desloratadine	1	92
Dexbrompheniramine	1	92
Dexchlorpheniramine_maleate	1	92
Dimenhydrinate	1	92
Emedastine	1	92
Fexofenadine	1	92
Hydroxyzine	1	92
Levocabastine	2	92
Levocetirizine	1	92
Mepyramine	1	92
Methdilazine	1	92
Phenindamine	1	92
Phenyltoloxamine	1	92
Rupatadine	2	92
Tripelennamine	1	92
Triprolidine	1	92
Eugenol	4	91
Flibanserin	3	91
Vilazodone	2	91
Acetylsalicylic_acid	19	91
Bepridil	10	91
Fluvoxamine	2	90
Isometheptene	2	90
Norethynodrel	3	90
Butalbital	11	89
Diclofenac	8	89
Guanidine	8	89
Primidone	11	89
Talbutal	11	89
Fenofibrate	5	88
Fenofibric_acid	5	88
Methadone	7	88
Methyltestosterone	2	88
Tetrabenazine	2	88
Valdecoxib	3	88
Doxacurium	2	87
Metocurine	2	87
Phentermine	6	87
Sulindac	7	88
Tegafur-uracil	4	87
Apalutamide	2	86
Clidinium	1	86
Cyclopentolate	1	86
Cycrimine	1	86
Ganciclovir	3	86
Oxyphenonium	1	86
Pirenzepine	1	86
Propantheline	1	86
Pyrantel	2	86
Trospium	1	86
Vidarabine	3	86
Acetaminophen	6	86
Chloroprocaine	5	85
Flucytosine	3	85
Gemcitabine	4	85
Modafinil	2	85
Phenytoin	5	85
Capecitabine	3	84
Fluorouracil	3	84
Mazindol	4	84
Tegaserod	4	84
Trifluridine	2	84
Adenine	12	83
Cytarabine	2	84
Dexfenfluramine	2	83
Dihydroergotamine	4	83
Ropinirole	4	83
Topotecan	3	83
Idoxuridine	2	82
Methoxyflurane	8	83
Pomalidomide	3	82
Sevoflurane	8	83
Butylscopolamine	2	81
Carmustine	3	83
Cladribine	10	81
Dapiprazole	3	81
Fluticasone	4	81
Fluticasone_furoate	3	81
Fluticasone_propionate	4	81
Methoxamine	3	81
Midodrine	3	81
Phenylephrine	3	81
Silodosin	3	81
Tamsulosin	3	81
Tubocurarine	4	81
Cocarboxylase	9	80
Dacarbazine	3	80
Desogestrel	2	80
Ethynodiol_diacetate	2	80
Etonogestrel	2	80
Hydroxychloroquine	3	80
Levodopa	5	80
Loperamide	7	80
Meclofenamic_acid	5	80
Medroxyprogesterone_acetate	2	80
Procarbazine	2	80
Thiethylperazine	3	80
Azacitidine	3	79
Clofarabine	3	79
Clofazimine	3	79
Decitabine	2	79
Ethotoin	2	79
Etodolac	3	79
Fludarabine	4	79
Mephenytoin	2	79
Myrrh	3	79
Pentamidine	2	79
Quinidine_barbiturate	5	79
Rifampicin	9	79
Altretamine	1	78
Aminosalicylic_Acid	5	78
Bleomycin	3	78
Busulfan	1	78
Carboplatin	1	78
Chlorambucil	1	78
Clenbuterol	5	78
Dactinomycin	2	78
Dornase_alfa	1	78
Entecavir	1	78
Ergometrine	1	78
Fluorescein	2	78
Galantamine	18	78
Gentian_violet_cation	1	78
Ginseng	3	78
Hydroxystilbamidine	1	78
Lomustine	2	78
Mechlorethamine	1	78
Melphalan	1	78
Metaraminol	1	78
Methoxsalen	1	78
Mitomycin	1	78
Nalidixic_acid	1	78
Nedaplatin	1	78
Nelarabine	2	78
Nicergoline	1	78
Niclosamide	1	78
Oxaliplatin	1	78
Oxamniquine	1	78
Pipobroman	1	78
Plicamycin	1	78
Propiolactone	1	78
Secobarbital	11	78
Silver_sulfadiazine	1	78
Streptozocin	4	78
Telbivudine	2	78
Temozolomide	1	78
Tetryzoline	1	78
Thiotepa	1	78
Tinidazole	1	78
Tioguanine	1	78
Trabectedin	1	78
Trioxsalen	1	78
Uracil_mustard	1	78
Valganciclovir	1	78
Adapalene	7	77
Dihydro-alpha-ergocryptine	3	76
Milnacipran	3	76
Quinagolide	2	76
Bendazac	3	75
Clotrimazole	5	75
Desvenlafaxine	3	75
Dexmethylphenidate	3	75
Domperidone	2	75
Duloxetine	3	75
Sibutramine	3	75
Venlafaxine	3	75
Butabarbital	5	74
Glutamic_Acid	70	77
alpha-Tocopherol_succinate	11	73
Megestrol_acetate	2	73
Mometasone	2	73
Mometasone_furoate	2	73
Rapacuronium	1	73
Amobarbital	10	72
Butobarbital	10	72
Ciprofloxacin	7	72
D-alpha-Tocopherol_acetate	10	72
Ibutilide	10	72
Ranolazine	6	72
Vitamin_E	10	72
Bufexamac	4	71
Cyclobenzaprine	1	71
Diazepam	19	71
Foreskin_keratinocyte_(neonatal)	12	71
Labetalol	3	71
Temazepam	21	71
Triazolam	21	71
Trilostane	4	71
Dipyrithione	2	70
Eletriptan	7	70
Estazolam	17	70
Halazepam	17	70
Oxazepam	20	70
Phenylbutazone	3	70
Prazepam	17	70
Quazepam	16	70
Salicylic_acid	3	70
Aceclofenac	2	69
Acemetacin	2	69
Antipyrine	2	69
Antrafenine	2	69
Bromfenac	2	69
Carprofen	2	69
Choline_magnesium_trisalicylate	2	69
Dexketoprofen	2	69
Diflunisal	2	69
Diphemanil	1	69
Erlotinib	2	69
Flurbiprofen	2	69
Glycol_salicylate	2	69
Isopropamide	2	69
Ketoprofen	3	69
Ketorolac	2	69
Levomilnacipran	2	69
Lornoxicam	2	69
Lumiracoxib	2	69
Mefenamic_acid	2	69
Meloxicam	2	69
Menthyl_salicylate	3	69
Methacholine	1	69
Nabumetone	2	69
Naproxen	3	69
Nepafenac	2	69
Norelgestromin	3	69
Oxaprozin	2	69
Phenyl_salicylate	2	69
Piroxicam	2	69
Protriptyline	2	69
Rilpivirine	2	69
Salsalate	2	69
Suprofen	2	69
Tenoxicam	2	69
Tiaprofenic_acid	2	69
Tolfenamic_Acid	2	69
Tolmetin	2	69
Trolamine_salicylate	2	69
Flecainide	3	68
Hexachlorophene	4	68
Isoprenaline	9	68
Nimesulide	3	68
Procainamide	3	68
Docetaxel	6	67
Lidocaine	7	67
Paclitaxel	6	67
Alprazolam	8	66
Cefotaxime	13	66
Clomifene	2	66
Dienestrol	2	66
Econazole	2	66
Estriol	3	66
Eszopiclone	6	66
Lasofoxifene	3	66
Lenalidomide	4	66
Oxiconazole	3	66
Parecoxib	2	66
Taurine	8	67
Toremifene	2	66
Vernakalant	4	66
Alclofenac	1	65
Brimonidine	3	65
Decamethonium	4	65
Drospirenone	3	65
Estramustine	4	65
Etoricoxib	1	65
Flumazenil	4	65
Glutethimide	2	65
Meprobamate	7	65
Methyprylon	2	65
Rofecoxib	2	65
Timolol	3	65
Diethylcarbamazine	2	64
Methyldopa	2	64
Nicotine	13	64
Arzoxifene	2	63
Bazedoxifene	2	63
Conjugated_estrogens	2	63
Estrone_sulfate	2	63
Fulvestrant	1	63
Guanabenz	2	63
Guanfacine	2	63
Mestranol	1	63
Norgestrel	3	63
Octocrylene	2	63
Ospemifene	1	63
Polyestradiol_phosphate	1	63
Quinestrol	1	63
Raloxifene	4	63
Sertraline	3	63
Synthetic_Conjugated_Estrogens,_A	1	63
Synthetic_Conjugated_Estrogens,_B	1	63
Tibolone	1	63
Zimelidine	3	63
Arbutamine	3	62
Diethylpropion	2	62
Fenoterol	3	62
Formoterol	3	62
Moxonidine	2	62
Oxprenolol	3	62
Phenmetrazine	2	62
Ritonavir	2	62
Salbutamol	3	62
Salmeterol	3	62
Solriamfetol	2	62
Terbutaline	3	62
Triflusal	4	62
Acebutolol	2	61
Atenolol	2	61
Betaxolol	2	61
Bisoprolol	2	61
Carteolol	2	61
Cinchocaine	3	61
Desflurane	7	62
Dexmedetomidine	1	61
Dienogest	2	61
Isoetarine	2	61
Levobunolol	2	61
Metipranolol	2	61
Metoprolol	2	61
Nadolol	2	61
Nebivolol	2	61
Pirbuterol	2	61
Rilmenidine	1	61
Chenodeoxycholic_acid	4	60
Felodipine	13	60
Minoxidil	3	60
Tixocortol	2	60
Nitrazepam	20	59
Propofol	5	59
Warfarin	2	59
Alpha-Linolenic_Acid	10	58
Calcium	20	60
Diazoxide	6	59
Naratriptan	4	58
Sumatriptan	4	58
Zolmitriptan	4	58
Fluocinonide	2	57
Minocycline	10	58
Cefazolin	8	57
Dextropropoxyphene	4	56
Diamorphine	4	56
Flunitrazepam	9	56
Imipenem	5	56
Pioglitazone	4	56
Rifaximin	2	56
Sulfinpyrazone	4	56
Debrisoquine	1	55
Enflurane	7	55
Guanadrel	1	55
Guanethidine	1	55
Hydrocortisone	4	55
Hydrocortisone_acetate	4	55
Hydrocortisone_butyrate	4	55
Hydrocortisone_cypionate	4	55
Hydrocortisone_phosphate	4	55
Hydrocortisone_probutate	4	55
Hydrocortisone_valerate	4	55
Prednisone	2	55
Reboxetine	1	55
Thiamylal	3	55
Troleandomycin	3	55
Valproic_Acid	9	55
Viloxazine	1	55
Alverine	1	54
Amlodipine	9	54
Ampicillin	8	54
Cefalotin	7	54
Fluocinolone_acetonide	6	55
Hydroflumethiazide	8	55
Menadione	12	56
Metamizole	1	54
Oxacillin	8	54
Pregnenolone	2	54
Pyrethrum_extract	1	54
Agomelatine	3	53
Alclometasone	1	53
Amcinonide	2	53
Beclomethasone_dipropionate	1	53
Betamethasone	1	53
Bromazepam	19	53
Budesonide	1	53
Ceftazidime	6	53
Ciclesonide	1	53
Clobetasol_propionate	1	53
Clobetasone	1	53
Clocortolone	1	53
Clotiazepam	16	53
Cloxacillin	6	53
Cortisone_acetate	1	53
Deflazacort	1	53
Desonide	1	53
Desoximetasone	1	53
Diflorasone	1	53
Difluocortolone	2	53
Difluprednate	1	53
Fentanyl	4	53
Flumethasone	1	53
Flunisolide	1	53
Fluorometholone	1	53
Flurandrenolide	1	53
Flurazepam	19	53
Hydrocortamate	1	53
Ketazolam	6	53
Loteprednol_etabonate	1	53
Medrysone	1	53
Methylprednisolone	1	53
Pentazocine	3	53
Prednicarbate	1	53
Prednisolone	1	53
Rimexolone	1	53
Triamcinolone	1	53
Ulobetasol	1	53
Levacetylmethadol	3	52
Methylergometrine	2	52
Physostigmine	3	52
Arformoterol	1	51
Cefonicid	5	51
Cefoperazone	7	51
Cefoxitin	10	51
Doripenem	5	51
Ertapenem	6	51
Etafedrine	1	51
Indacaterol	1	51
Levosalbutamol	1	51
Mezlocillin	3	51
Olodaterol	1	51
Orciprenaline	1	51
Procaterol	1	51
Protokylol	1	51
Ritodrine	1	51
Vilanterol	1	51
Zaleplon	2	51
Zopiclone	5	51
Anti-inhibitor_coagulant_complex	7	53
Ceftibuten	4	50
Clarithromycin	4	50
Heparin	12	51
Morphine	4	50
Alvimopan	3	49
Buprenorphine	4	49
Butorphanol	3	49
Carisoprodol	5	49
Codeine	3	49
Dezocine	2	49
Eluxadoline	3	49
Erythromycin	4	49
Esmolol	1	49
Halofantrine	3	49
Hydromorphone	3	49
Levobetaxolol	1	49
Levorphanol	3	49
Lorcaserin	1	49
Mecamylamine	4	49
Methylnaltrexone	2	49
Nalbuphine	3	49
Naldemedine	3	49
Nalmefene	3	49
Naltrexone	4	49
Opium	3	49
Oxycodone	4	49
Pholcodine	3	49
Practolol	1	49
Remifentanil	3	49
Sufentanil	3	49
Cefadroxil	4	48
Cephalexin	5	48
Choline	8	48
Choline_salicylate	8	48
Citric_acid	65	50
Coagulation_Factor_IX_(Recombinant)	6	50
Coagulation_Factor_IX_Human	6	50
Curcumin	5	49
Cyclacillin	3	48
Dicloxacillin	5	48
Drotrecogin_alfa	11	51
Flavin_adenine_dinucleotide	70	50
Hetacillin	5	48
Latamoxef	4	48
Meticillin	6	48
Nafcillin	5	48
Rosiglitazone	7	48
Cefaclor	2	47
Cefmetazole	6	47
Cefpiramide	5	47
Clorazepic_acid	2	47
Foreskin_fibroblast_(neonatal)	11	47
Loracarbef	2	47
Lorazepam	2	47
Lormetazepam	5	47
Methohexital	1	47
Midazolam	6	47
Oleic_Acid	7	48
Trichlormethiazide	5	48
Zolpidem	4	47
Acamprosate	3	46
Ceftizoxime	4	46
Cyproterone_acetate	2	46
Doconexent	6	46
Levomenthol	5	46
Oxymetholone	2	46
Perhexiline	3	46
Phenoxymethylpenicillin	5	46
Pitolisant	2	46
Theophylline	14	47
Bicalutamide	1	45
Brigatinib	9	45
Enzalutamide	1	45
Esculin	1	45
Etanercept	14	46
Nandrolone_decanoate	1	45
Nandrolone_phenpropionate	1	45
Nilutamide	1	45
Oxandrolone	1	45
Testosterone_propionate	1	45
Cefmenoxime	2	44
Cefprozil	3	44
Chlorobutanol	1	44
Conestat_alfa	6	46
Dofetilide	3	44
Human_C1-esterase_inhibitor	6	46
Nimodipine	10	44
Potassium_nitrate	1	44
Stiripentol	3	45
Alfentanil	1	43
Anileridine	1	43
Cefditoren	2	43
Diphenoxylate	2	43
Hydrocodone	2	43
Isoflurophate	3	45
Kappadione	6	45
Lauric_acid	19	44
Levallorphan	1	43
Naloxegol	1	43
Oxymorphone	2	43
Ranitidine	3	43
Brexanolone	1	42
Chlordiazepoxide	1	42
Clobazam	1	42
Ethchlorvynol	1	42
Trastuzumab	13	43
Amoxicillin	1	41
Azlocillin	1	41
Bacampicillin	1	41
Cefapirin	1	41
Cefotiam	1	41
Cefradine	1	41
Cefuroxime	1	41
Flucloxacillin	1	41
Pivampicillin	1	41
Pivmecillinam	1	41
Cefepime	3	40
Cetuximab	12	41
Hexylcaine	2	40
Tacrine	3	40
Apremilast	7	39
Ceftolozane	5	39
Gabapentin	7	40
Glycerin	25	40
Varenicline	5	39
Antihemophilic_factor,_human_recombinant	11	39
Antithrombin_Alfa	1	40
Lonoctocog_alfa	11	39
Mexiletine	2	38
Moroctocog_alfa	11	39
Omega-3_fatty_acids	3	38
Pyridostigmine	3	38
Turoctocog_alfa	2	40
Turoctocog_alfa_pegol	2	40
Aluminium	4	40
Aluminium_phosphate	4	40
Aluminum_acetate	4	40
Bevacizumab	11	38
Bemiparin	3	37
Etacrynic_acid	4	38
Piperacillin	4	36
Quinethazone	5	36
Telmisartan	2	36
Urea	6	37
Amrinone	4	35
Armodafinil	1	35
Bendroflumethiazide	5	35
Hydrochlorothiazide	4	35
Rizatriptan	3	35
Almotriptan	2	34
Benzylpenicillin	5	34
Calcium_Citrate	33	35
Calcium_Phosphate	33	35
Calcium_phosphate_dihydrate	33	35
Frovatriptan	2	34
Glipizide	2	34
Masoprocol	2	34
Nateglinide	2	34
Pefloxacin	4	34
Regorafenib	18	34
Repaglinide	2	34
Enoxaparin	2	34
Fondaparinux	2	34
Methyclothiazide	4	33
Nonacog_beta_pegol	3	33
Protamine_sulfate	2	34
Protein_S_human	3	33
Acetylcysteine	11	35
Coagulation_factor_VIIa_Recombinant_Human	6	32
Gentamicin	5	33
Nitrendipine	8	32
Palmitic_Acid	12	32
Riluzole	2	33
Fluciclovine_(18F)	8	31
Furosemide	2	31
Glycine	31	33
Ibritumomab_tiuxetan	12	32
Iloprost	8	31
Iron	13	32
Tositumomab	11	32
Alosetron	1	30
Aztreonam	2	30
Benzthiazide	6	30
Chlorothiazide	3	30
Cholic_Acid	23	30
Demecarium	2	30
Dolasetron	1	30
Drotaverine	2	30
Dydrogesterone	1	30
Edrophonium	2	30
Ferrous_ascorbate	13	32
Ferrous_fumarate	13	32
Ferrous_gluconate	13	32
Ferrous_glycine_sulfate	13	32
Ferrous_succinate	13	32
Glutathione	42	31
Granisetron	1	30
Hydroxyprogesterone_caproate	1	30
Isopropyl_alcohol	30	31
Isradipine	7	30
Medrogestone	1	30
Norethisterone	1	30
Palonosetron	1	30
Pralidoxime	2	30
Rivastigmine	2	30
Tropisetron	1	30
Vandetanib	5	30
Abciximab	14	30
Chlorthalidone	2	29
Cyclothiazide	5	29
Efalizumab	11	30
Enoxacin	3	29
Finafloxacin	3	29
Levofloxacin	3	29
Lomefloxacin	3	29
Mefloquine	3	32
Moxifloxacin	3	29
Natalizumab	12	30
Norfloxacin	3	29
Ofloxacin	3	29
Oxtriphylline	5	30
Ponatinib	15	29
Sparfloxacin	3	29
Trovafloxacin	3	29
Ajmaline	1	28
Basiliximab	13	29
Benzonatate	1	28
Encainide	1	28
Fosphenytoin	1	28
Indecainide	1	28
Moricizine	1	28
Oxcarbazepine	1	28
Pentoxifylline	6	29
Podofilox	3	29
Prilocaine	1	28
Tocainide	1	28
Acetazolamide	8	27
Binimetinib	5	27
Brinzolamide	5	27
Diclofenamide	5	27
Dorzolamide	4	27
Ethinamate	2	27
Magnesium_sulfate	6	27
Methazolamide	5	27
Midostaurin	6	27
Muromonab	15	28
Sodium_carbonate	4	27
Sodium_sulfate	2	27
Sorafenib	10	27
Tenecteplase	11	29
Albutrepenonacog_alfa	1	26
Alefacept	11	27
Alemtuzumab	11	27
Antihemophilic_factor_human	2	26
Antithymocyte_immunoglobulin_(rabbit)	9	26
Apixaban	1	26
Betrixaban	1	26
Ciprofibrate	1	26
Clofibrate	1	26
Coagulation_factor_VII_human	3	26
Edoxaban	1	26
Emicizumab	2	26
Gemfibrozil	1	26
Gemtuzumab_ozogamicin	12	27
Immune_Globulin_Human	11	27
Palivizumab	11	27
Pyridoxal_phosphate	66	28
Rivaroxaban	1	26
Soybean_oil	1	26
Stearic_acid	2	26
Thrombin	10	27
Ambenonium	1	25
Caffeine	11	26
Cefotetan	1	25
Glucosamine	5	26
Glycyrrhizic_acid	5	25
Huperzine_A	1	25
Neostigmine	1	25
Nilvadipine	6	25
Nisoldipine	5	25
Tyrothricin	3	26
Bethanidine	3	24
Chloroquine	5	25
Dalteparin	4	25
Human_Thrombin	8	25
Neomycin	3	24
Pazopanib	10	24
Rasagiline	2	24
Thrombin_alfa	8	25
Atorvastatin	3	23
Dipyridamole	6	23
Erdafitinib	10	23
Phenelzine	7	23
Thrombomodulin_Alfa	1	25
Alfacalcidol	3	22
Aminophylline	4	23
Catumaxomab	6	22
Ceftriaxone	5	22
Cyclandelate	2	22
Dasatinib	23	23
Diltiazem	2	22
Enprofylline	6	23
Framycetin	3	22
Methocarbamol	1	22
Nintedanib	12	22
Pentaerythritol_tetranitrate	3	24
Prenylamine	2	22
Sarilumab	6	22
Silver	4	23
Sunitinib	8	22
Tigecycline	6	22
Arsenic_trioxide	10	21
Atracurium_besylate	1	21
Calcium_levulinate	3	21
Cisatracurium	1	21
Clevidipine	4	21
D-Serine	4	22
Dexrazoxane	2	21
Dyphylline	8	22
Etoposide	2	21
Imatinib	9	21
Ivermectin	2	21
L-Citrulline	13	21
Lenvatinib	10	21
Metocurine_Iodide	1	21
Nialamide	3	21
Streptomycin	3	21
Teniposide	1	21
Treprostinil	3	21
Vecuronium	1	21
Becaplermin	3	20
Bupivacaine	2	20
Cholesterol	4	20
Dabigatran_etexilate	0	21
Digoxin	1	20
Esketamine	5	21
Fospropofol	2	20
Levosimendan	4	20
Acetyldigitoxin	1	20
Almitrine	1	20
Argatroban	0	21
Bivalirudin	0	21
Bretylium	1	20
Captopril	5	20
Cefdinir	3	19
Ciclopirox	1	20
Deslanoside	1	20
Digitoxin	1	20
Felbamate	3	19
Gatifloxacin	4	19
Gliclazide	2	19
Kanamycin	2	19
Lepirudin	0	21
Levocarnitine	11	19
Magnesium_acetate	1	20
Magnesium_cation	1	20
Methyl_aminolevulinate	1	19
Moclobemide	3	19
Netilmicin	2	19
Ouabain	3	20
Oxytetracycline	3	19
Pemetrexed	4	20
Porfimer_sodium	2	19
Potassium_acetate	1	20
Potassium_cation	1	20
Potassium_sulfate	1	20
Pralatrexate	2	20
Tetracycline	9	19
Tobramycin	2	19
Trimethoprim	2	20
Tromethamine	13	21
Ximelagatran	0	21
Adalimumab	1	18
Benralizumab	2	18
Besifloxacin	2	18
Bictegravir	2	18
Certolizumab_pegol	1	18
Delafloxacin	2	18
Deoxycholic_Acid	11	19
Dioxybenzone	1	18
Flavin_mononucleotide	46	18
Gemifloxacin	2	18
Golimumab	1	18
Grepafloxacin	2	18
Indigotindisulfonic_Acid	2	18
Infliximab	1	18
Lacosamide	3	18
Lovastatin	3	18
Montelukast	2	18
Ozenoxacin	2	18
Piperazine	1	18
Rolitetracycline	2	18
Rosoxacin	2	18
Sulfamethoxazole	3	19
Tizanidine	3	18
Vorinostat	6	19
Afatinib	3	17
Alteplase	4	19
Anistreplase	4	19
Aspartic_acid	22	18
Bifonazole	2	17
Bimatoprost	4	17
Bioallethrin	6	17
Bumetanide	5	17
Buserelin	2	17
Cetrorelix	2	17
Chlortetracycline	6	17
Diacerein	9	17
Efinaconazole	1	17
Enalaprilat	2	17
Fluconazole	1	17
Glimepiride	3	17
Goserelin	2	17
Isocarboxazid	2	17
Itraconazole	1	17
Lapatinib	2	17
Luliconazole	1	17
Manganese	5	19
Omadacycline	6	17
Oxygen	4	19
Pargyline	2	17
Paromomycin	2	17
Posaconazole	1	17
Propylhexedrine	2	17
Ramipril	2	17
Reserpine	3	17
Reteplase	4	19
Selegiline	2	17
Sertaconazole	1	17
Terconazole	1	17
Tioconazole	1	17
Tranylcypromine	2	17
Tretinoin	19	18
Voriconazole	1	17
Deserpidine	1	16
Deutetrabenazine	1	16
Didanosine	2	16
Doxycycline	1	16
Echothiophate	1	16
Gallium_nitrate	6	16
Hexafluronium	1	16
Insulin_Pork	14	16
Malathion	1	16
Metacycline	1	16
Nitrous_acid	3	18
Nylidrin	2	16
Safinamide	1	16
Tenofovir_alafenamide	3	16
Tenofovir_disoproxil	2	16
Urokinase	10	17
Zileuton	1	16
Abacavir	2	15
Benzocaine	1	15
Cabozantinib	3	15
Cefamandole	1	15
Cefixime	1	15
Ceforanide	1	15
Dacomitinib	1	15
Delavirdine	1	15
Doravirine	1	15
Dyclonine	1	15
Efavirenz	1	15
Emtricitabine	1	15
Ferric_pyrophosphate_citrate	4	17
gamma-Hydroxybutyric_acid	2	15
Gefitinib	1	15
Iron_Dextran	4	17
Iron_saccharate	1	17
Leflunomide	3	15
Levobupivacaine	1	15
Mecasermin	4	15
Mepivacaine	1	15
Mirabegron	1	15
Necitumumab	1	15
Neratinib	1	15
Nevirapine	1	15
Omeprazole	2	15
Osimertinib	1	15
Oxybuprocaine	1	15
Panitumumab	1	15
Perindopril	2	15
Proparacaine	1	15
Ropivacaine	1	15
Sennosides	2	15
Sodium_ferric_gluconate_complex	3	17
Stavudine	1	15
Zalcitabine	1	15
Zidovudine	2	15
Acitretin	7	14
Adenosine	4	14
Alitretinoin	9	14
Amlexanox	4	14
Ardeparin	2	15
Benazepril	1	14
Ceftobiprole	3	14
Cilazapril	1	14
Crisaborole	4	14
Deferoxamine	2	15
Desoxycorticosterone_acetate	1	14
Dihydroergocristine	4	14
Enalapril	1	14
Eplerenone	1	14
Ergocalciferol	2	14
Ergoloid_mesylate	4	14
Fosinopril	1	14
Gabapentin_enacarbil	2	14
Gilteritinib	4	14
Glyburide	8	14
Isoniazid	7	16
L-Arginine	9	14
Lisinopril	1	14
Mecasermin_rinfabate	3	14
Moexipril	2	14
Nilotinib	2	14
Pentolinium	3	14
Phenol	4	14
Pipradrol	1	14
Quinapril	1	14
Rescinnamine	1	14
Roflumilast	4	14
Romidepsin	5	14
Spirapril	1	14
Sulodexide	2	15
Trandolapril	1	14
Zofenopril	1	14
Abarelix	1	13
Axitinib	3	13
Betazole	1	13
Butamben	3	13
Cefpodoxime	1	13
Chlormerodrin	2	13
Chondroitin_sulfate	4	14
Cimetidine	1	13
Degarelix	1	13
Dihydroergocornine	3	13
Elagolix	1	13
Famotidine	1	13
Ganirelix	1	13
Gonadorelin	2	13
Histrelin	1	13
Insulin_Aspart	2	13
Insulin_Degludec	2	13
Insulin_Detemir	2	13
Insulin_glargine	2	13
Insulin_Glulisine	2	13
Insulin_Human	3	13
Insulin_Lispro	2	13
Leuprolide	1	13
Nafarelin	2	13
Nizatidine	1	13
Palifermin	6	13
Papaverine	2	13
Pidolic_Acid	17	13
Pinaverium	1	13
Prothrombin	4	13
Ribostamycin	4	14
Somatrem	2	13
Sucrose	17	13
Tinzaparin	3	14
Triptorelin	1	13
Aminocaproic_Acid	3	13
Ancestim	1	12
Benzoic_Acid	16	12
Bexarotene	3	12
Bosutinib	10	12
Cantharidin	2	12
Chlormezanone	1	12
Cholecystokinin	6	12
Chromic_chloride	1	12
Dalfampridine	16	12
Defibrotide	3	13
Dimercaprol	4	13
L-Cysteine	13	14
Levoleucovorin	2	13
Mephentermine	2	12
Nadroparin	4	13
Oseltamivir	4	12
Pregabalin	1	12
Raltitrexed	2	12
Ramucirumab	1	12
Vaborbactam	9	12
Von_Willebrand_Factor_Human	2	12
Vonicog_Alfa	2	12
Aflibercept	3	11
Ancrod	1	12
Antithrombin_III_human	1	12
Aprotinin	4	12
Calcifediol	1	11
Calcipotriol	1	11
Calcitriol	2	11
Cholecalciferol	1	11
Colchicine	2	12
Danaparoid	1	12
Dequalinium	5	11
Dihydrotachysterol	1	11
Dinoprostone	5	11
Doxercalciferol	1	11
Eribulin	2	11
Florbetaben_(18F)	1	12
Florbetapir_(18F)	1	12
Floxuridine	1	11
Flutemetamol_(18F)	1	12
Gliquidone	2	11
Glymidine	2	11
Levamisole	6	11
Levonordefrin	1	11
Methotrexate	1	11
Paricalcitol	1	11
Probucol	2	11
Proguanil	2	12
Pyrimethamine	3	12
Ranibizumab	1	11
Simvastatin	3	11
Sulfacetamide	3	11
Tegafur	1	11
Tetracaine	3	11
Tolbutamide	2	11
Vitamin_D	2	11
Acetyl_sulfisoxazole	1	10
Acyclovir	2	10
Ademetionine	8	10
Alprostadil	3	10
Amikacin	1	10
Camphor	5	10
Damoctocog_alfa_pegol	1	10
Dextrothyroxine	3	10
Diosmin	1	10
Epoprostenol	3	10
Hexylresorcinol	3	10
Ifenprodil	2	10
Irbesartan	2	10
Nicotinamide	5	11
Olaratumab	1	10
Penciclovir	2	10
Piretanide	1	10
Potassium_chloride	6	10
Primaquine	3	10
Spectinomycin	1	10
Streptokinase	2	11
Succinic_acid	26	10
Sulfacytine	1	10
Sulfamerazine	1	10
Sulfameter	1	10
Sulfamethazine	1	10
Sulfamethizole	1	10
Sulfanilamide	1	10
Sulfaphenazole	1	10
Sulfisoxazole	1	10
Torasemide	2	10
Trimetrexate	1	11
Valaciclovir	7	10
Vinblastine	6	11
Amylmetacresol	1	9
Amylocaine	1	9
Avanafil	1	9
Choriogonadotropin_alfa	2	9
Clavulanic_acid	1	9
Dinoprost_tromethamine	2	9
Indapamide	1	9
Interferon_Alfa-2a,_Recombinant	2	9
Interferon_alfa-2b	2	9
Interferon_alfa-n1	2	9
Interferon_alfa-n3	2	9
Interferon_alfacon-1	2	9
Interferon_beta-1a	2	9
Interferon_beta-1b	2	9
L-Alanine	13	9
Menotropins	2	9
Metolazone	1	9
Ornithine	14	9
Peginterferon_alfa-2a	2	9
Peginterferon_alfa-2b	2	9
Perampanel	1	9
Phylloquinone	2	9
Polythiazide	1	9
Pramocaine	1	9
Propoxycaine	1	9
Quinine	3	9
Regadenoson	1	10
Sapropterin	4	10
Sildenafil	3	9
Sulbactam	1	9
Tadalafil	2	9
Talimogene_laherparepvec	2	9
Tazarotene	4	9
Thimerosal	3	10
Udenafil	1	9
Vardenafil	3	9
Vigabatrin	2	9
Alendronic_acid	6	8
Amifampridine	1	8
Amprenavir	1	8
Anagrelide	1	8
Angiotensin_II	1	8
Anisindione	1	8
Atazanavir	1	8
Atosiban	4	8
Avatrombopag	3	8
Azelaic_acid	5	8
Azilsartan_medoxomil	1	8
Azithromycin	3	8
Bacitracin	3	8
Candesartan_cilexetil	1	8
Carbocisteine	1	9
Cerivastatin	1	8
Chlorpropamide	1	8
Chlorzoxazone	1	8
Cidofovir	1	8
Cilostazol	1	8
Clindamycin	2	8
Clodronic_acid	4	8
Clove_oil	4	8
Cromoglicic_acid	2	8
Darunavir	1	8
Enoximone	1	8
Eprosartan	1	8
Etidronic_acid	4	8
Famciclovir	1	8
Fluvastatin	1	8
Fosamprenavir	1	8
Foscarnet	1	8
Glycine_betaine	1	8
Guaiacol	1	8
Guaifenesin	1	8
Ibandronate	2	8
Indinavir	1	8
Isosorbide	3	8
Lansoprazole	2	8
Lopinavir	1	8
Losartan	1	8
Methylene_blue	2	9
Milrinone	1	8
Moxisylyte	1	8
Niraparib	2	8
Nitric_Oxide	3	8
Olaparib	3	8
Olmesartan	1	8
Pamidronic_acid	2	8
Patent_Blue	1	8
Pitavastatin	1	8
Pravastatin	1	8
Pyruvic_acid	14	9
Quinupristin	3	8
Risedronic_acid	2	8
Rosuvastatin	1	8
Roxithromycin	2	8
Rucaparib	3	8
Saquinavir	1	8
Sirolimus	3	8
Talazoparib	2	8
Technetium_Tc-99m_nofetumomab_merpentan	2	8
Tiludronic_acid	4	8
Tipranavir	1	8
Tranexamic_acid	1	9
Valsartan	1	8
Venetoclax	1	8
Zoledronic_acid	3	8
Aloe_Vera_Leaf	1	7
alpha-Tocopherol_acetate	1	7
Aminoglutethimide	2	7
Anastrozole	1	7
Antihemophilic_Factor_(Recombinant),_PEGylated	1	7
Auranofin	2	7
Beta_carotene	1	7
Cabazitaxel	2	7
Caplacizumab	1	7
Capsaicin	2	7
Capsicum_oleoresin	1	7
Crizotinib	2	7
Crofelemer	2	7
Efmoroctocog_alfa	1	7
Encorafenib	2	7
Ethosuximide	1	7
Exemestane	1	7
Ferrous_sulfate_anhydrous	1	7
Fingolimod	2	7
Glucagon	3	7
Griseofulvin	3	8
Ivacaftor	1	7
L-Phenylalanine	7	8
Letrozole	1	7
Lumacaftor	1	7
Methsuximide	1	7
Noscapine	1	7
Novobiocin	2	7
Ocriplasmin	3	8
Paramethadione	1	7
Pentosan_Polysulfate	3	7
Phenacemide	1	7
Phenazopyridine	1	7
Proline	22	8
Revefenacin	1	7
Simoctocog_alfa	1	7
Susoctocog_alfa	1	7
Testolactone	1	7
Tezacaftor	1	7
Tocopherol	1	7
Trimethadione	1	7
Trimethaphan	1	7
Ursodeoxycholic_acid	2	7
Vincristine	2	8
Zucapsaicin	1	7
2-mercaptobenzothiazole	1	6
Albiglutide	1	6
Alectinib	1	6
Brivudine	1	6
Calcium_Chloride	1	6
Cangrelor	1	6
Carbimazole	1	6
Catridecacog	1	6
Ceritinib	1	6
Chorionic_Gonadotropin_(Human)	1	6
Clopidogrel	1	6
Conivaptan	2	6
Dabrafenib	5	6
Demeclocycline	2	6
Desmopressin	3	6
Dexlansoprazole	3	6
Dicoumarol	3	6
Dulaglutide	1	6
Ecallantide	1	6
Esomeprazole	2	6
Ethanolamine_oleate	2	6
Exenatide	1	6
Ferric_cation	2	7
gamma-Aminobutyric_acid	3	6
Ingenol_mebutate	2	6
Lacidipine	1	6
Lanadelumab	1	6
Larotrectinib	3	6
Lercanidipine	1	6
Liraglutide	1	6
Lixisenatide	1	6
Lorlatinib	1	6
Lutropin_alfa	1	6
Lymecycline	2	6
Lypressin	3	6
Manidipine	2	6
Meropenem	1	6
Methimazole	1	6
Methionine	5	6
Obeticholic_acid	1	6
Obinutuzumab	1	6
Ocrelizumab	1	6
Ofatumumab	1	6
Pantoprazole	2	6
Pertuzumab	1	6
Prasugrel	1	6
Propylthiouracil	1	6
Resorcinol	1	6
Ribavirin	7	6
Rituximab	1	6
Rutin	2	6
Semaglutide	1	6
Sulfadoxine	2	6
Telaprevir	3	6
Terlipressin	3	6
Tetraferric_tricitrate_decahydrate	2	7
Ticagrelor	1	6
Ticlopidine	1	6
Tolvaptan	2	6
Trastuzumab_emtansine	1	6
Tyrosine	4	6
Vasopressin	3	6
Vinflunine	1	7
Vinorelbine	1	7
Acenocoumarol	1	5
Acetohexamide	1	5
Alogliptin	1	5
Amodiaquine	2	5
Amyl_Nitrite	1	5
Arbutin	1	5
Canakinumab	1	5
Carboprost_tromethamine	1	5
Cenegermin	1	5
Cinacalcet	1	5
Cyanocobalamin	6	5
Cystine	4	5
Dinoprost	1	5
Eculizumab	1	6
Emapalumab	1	5
Erythrityl_tetranitrate	2	5
Etelcalcetide	1	5
Gemeprost	2	5
Hydroquinone	1	5
Ibalizumab	3	5
Irinotecan	2	5
Isoleucine	5	5
Isosorbide_dinitrate	1	5
Isotretinoin	2	5
L-Valine	3	5
Lactose	9	5
Latanoprost	1	5
Latanoprostene_Bunod	1	5
Linagliptin	1	5
Linezolid	1	5
Liothyronine	3	5
Lithium_carbonate	4	5
Lithium_citrate	4	5
Misoprostol	3	5
Monobenzone	1	5
Nesiritide	3	5
Nitroglycerin	1	5
Nitroprusside	1	5
Olsalazine	2	5
Omega-3-carboxylic_acids	6	5
Parachlorophenol	1	5
Phenformin	2	5
Phenindione	1	5
Phenprocoumon	1	5
Phosphatidyl_serine	10	5
Pimecrolimus	2	5
Probenecid	5	5
Rabeprazole	1	5
Ravulizumab	1	6
Rifabutin	5	6
Rilonacept	3	5
Sargramostim	5	5
Saxagliptin	1	5
Serine	7	5
Sitagliptin	1	5
Sodium_stibogluconate	1	5
Sodium_Tetradecyl_Sulfate	2	5
Somatostatin	5	5
Sucralfate	4	5
Tafluprost	1	5
Telithromycin	1	5
Travoprost	1	5
Vemurafenib	1	5
Vildagliptin	1	5
Vindesine	1	5
Xanthinol	6	6
5-O-phosphono-alpha-D-ribofuranosyl_diphosphate	5	4
Albendazole	4	4
Ambrisentan	2	4
Amiloride	9	4
Amphotericin_B	1	4
Anthralin	3	5
Asparagine	6	4
Avibactam	9	4
Baclofen	2	4
Baricitinib	4	4
Biotin	9	4
Boceprevir	1	4
Bosentan	2	4
Brivaracetam	2	4
Butoconazole	1	4
Castor_oil	2	4
Chlorhexidine	1	4
Chromic_nitrate	1	4
Chromium	1	4
Chromium_gluconate	1	4
Chromium_nicotinate	1	4
Chromous_sulfate	1	4
Colistimethate	1	4
Colistin	1	4
Copanlisib	2	4
Corifollitropin_alfa	1	4
Cupric_Chloride	2	4
Daptomycin	2	4
Disulfiram	2	4
Dotatate_gallium_Ga-68	1	5
Dronabinol	2	4
Durvalumab	2	4
Dutasteride	2	4
Edetate_disodium_anhydrous	2	4
Edetic_Acid	2	4
Entacapone	1	4
Eptifibatide	1	4
Eravacycline	1	4
Everolimus	1	4
Filgrastim	2	4
Finasteride	3	4
Follitropin	1	4
Glasdegib	1	4
Grazoprevir	1	4
Halcinonide	1	4
Hyaluronidase_(ovine)	2	4
Hydralazine	2	4
Hydroxocobalamin	9	4
Hydroxyurea	1	4
Isosorbide_Mononitrate	1	5
L-Leucine	6	4
Lanreotide	2	5
Lesinurad	2	4
Levetiracetam	2	4
Levothyroxine	2	4
Lifitegrast	1	4
Lincomycin	1	4
Liotrix	2	4
Lisdexamfetamine	1	4
Lutetium_Lu_177_dotatate	5	5
Macitentan	2	4
Magnesium_acetate_tetrahydrate	1	4
Magnesium_carbonate	1	4
Mercaptopurine	3	4
Methylcobalamin	1	4
Miltefosine	1	4
Molsidomine	1	5
Nabilone	2	4
Natamycin	1	4
Nystatin	1	4
Octreotide	3	5
Opicapone	1	4
Paritaprevir	1	4
Pasireotide	4	5
Pegfilgrastim	2	4
Plazomicin	2	4
Plecanatide	1	5
Polymyxin_B	1	4
Propylene_glycol	5	5
Prucalopride	1	4
Ramelteon	2	4
Rifamycin	3	4
Riociguat	1	5
Rufinamide	2	4
Selexipag	1	4
Siltuximab	1	4
Sitaxentan	2	4
Sonidegib	1	4
Sulfadiazine	1	4
Sulfametopyrazine	1	4
Sulfathiazole	1	4
Sulfoxone	1	4
Tasimelteon	2	4
Temsirolimus	1	4
Tirofiban	2	4
Tocofersolan	1	4
Tolcapone	1	4
Trametinib	2	4
Urofollitropin	1	4
Vismodegib	1	4
Vitamin_A	18	6
Vorhyaluronidase_alfa	2	4
Voxilaprevir	1	4
Abatacept	2	3
Abemaciclib	2	3
Acalabrutinib	1	3
Acarbose	4	3
Allopurinol	1	3
Aluminum_chloride	1	3
Amifostine	2	3
Atovaquone	2	3
Belatacept	2	3
Benserazide	1	3
Berberine	2	3
Blinatumomab	2	3
Butenafine	1	3
Canagliflozin	1	3
Carbidopa	1	3
Collagenase_clostridium_histolyticum	4	3
Daclatasvir	1	3
Dapagliflozin	1	3
Darbepoetin_alfa	1	3
Deferasirox	0	3
Dichlorobenzyl_alcohol	1	3
Dolutegravir	1	3
Duvelisib	2	3
Elbasvir	1	3
Eltrombopag	1	3
Elvitegravir	1	3
Empagliflozin	1	3
Ertugliflozin	1	3
Erythropoietin	1	3
Ezogabine	4	3
Febuxostat	1	3
Fomepizole	4	3
Gimeracil	1	3
Glutathione_disulfide	2	5
Ibrutinib	1	3
keyhole_limpet_hemocyanin	1	3
L-Glutamine	3	3
L-Lysine	5	3
Lenograstim	1	3
Lipegfilgrastim	1	3
Lusutrombopag	1	3
Methoxy_polyethylene_glycol-epoetin_beta	1	3
Mifamurtide	2	3
Mogamulizumab	1	3
Mycophenolate_mofetil	2	3
Mycophenolic_acid	2	3
Naftifine	1	3
Nedocromil	5	4
Nitrofurantoin	3	3
Omega-3-acid_ethyl_esters	1	3
Oxyphenbutazone	1	3
Palbociclib	2	3
Pancrelipase	3	3
Papain	1	3
Peginesatide	1	3
Pibrentasvir	1	3
Plerixafor	1	3
Pyrophosphoric_acid	6	3
Raltegravir	1	3
Ribociclib	2	3
Rifapentine	1	3
Rimonabant	2	3
Romiplostim	1	3
Ruxolitinib	2	3
Somatotropin	2	3
Succimer	4	3
Tafamidis	1	4
Tazobactam	3	3
Terbinafine	1	3
Teriflunomide	1	3
Ticarcillin	1	3
Tofacitinib	4	3
Tolnaftate	1	3
Ubidecarenone	2	3
Velpatasvir	1	3
Abaloparatide	1	2
Abiraterone	1	2
Aldesleukin	3	2
Alglucerase	1	2
Alpelisib	1	2
Alpha-1-proteinase_inhibitor	1	2
Andexanet_alfa	1	2
Anidulafungin	1	2
Aprepitant	1	2
Asparaginase_Escherichia_coli	1	2
Atezolizumab	1	2
Avelumab	1	2
Axicabtagene_ciloleucel	1	2
Azathioprine	2	2
Calaspargase_pegol	1	2
Calcium_acetate	1	2
Capreomycin	1	2
Carbenicillin	1	2
Carbetocin	1	2
Carboxin	1	2
Carindacillin	1	2
Caspofungin	1	2
Cemiplimab	1	2
Cerliponase_alfa	1	2
Cholestyramine	1	2
Cobimetinib	1	2
Colesevelam	1	2
Colestipol	1	2
Corticotropin	2	2
Dalbavancin	1	2
Dantrolene	1	2
Denileukin_diftitox	3	2
Epicriptine	1	2
Ethionamide	2	2
Gadopentetic_acid	1	2
Histidine	4	2
Hyaluronic_acid	15	3
Hypromellose	1	2
Idursulfase	3	2
Imiglucerase	1	2
Inositol_nicotinate	2	2
Lanolin	1	2
Lanthanum_carbonate	1	2
Mebendazole	2	2
Metformin	3	2
Metyrapone	2	2
Metyrosine	1	3
Micafungin	1	2
Moxetumomab_Pasudotox	2	2
Netarsudil	3	2
Netupitant	1	2
Niacin	4	2
Nivolumab	1	2
Oxytocin	2	2
Parathyroid_hormone	2	2
Pegaspargase	1	2
Pegvisomant	1	2
Pembrolizumab	1	2
Peramivir	1	2
Phenylbutyric_acid	2	2
Polyethylene_glycol_400	2	2
Potassium_bicarbonate	2	2
Propanoic_acid	4	2
Propyl_alcohol	1	2
Riboflavin	3	2
Risankizumab	1	2
Sarecycline	1	2
Seractide_acetate	1	2
Sevelamer	1	2
Siponimod	2	2
Sulisobenzone	1	2
Tacrolimus	1	2
Taliglucerase_alfa	1	2
Teicoplanin	1	2
Teriparatide	1	2
Tetracosactide	1	2
Thiabendazole	1	2
Tildrakizumab	1	2
Tisagenlecleucel	1	2
Turpentine	1	2
Tyloxapol	1	2
Ustekinumab	2	2
Valbenazine	1	2
Vancomycin	1	2
Vedolizumab	2	2
Viomycin	1	2
Vorapaxar	1	2
Zafirlukast	1	2
Zanamivir	2	2
Adefovir_dipivoxil	1	1
Agkistrodon_piscivorus_antivenin	1	1
Aliskiren	1	1
Aminobenzoic_acid	1	1
Anakinra	1	1
Anthrax_immune_globulin_human	1	1
Asfotase_alfa	2	1
Aurothioglucose	3	1
Belimumab	1	1
Belinostat	1	1
Benzylpenicilloyl_Polylysine	2	1
Bortezomib	2	1
Calcium_carbimide	1	1
Capromab_pendetide	1	1
Carbon_monoxide	2	1
Carboxymethylcellulose	1	1
Carfilzomib	6	1
Ceruletide	1	1
Chloramphenicol	3	1
Chloramphenicol_succinate	1	1
Chymopapain	1	1
Ciclosporin	4	2
Creatine	6	1
Crotalus_adamanteus_antivenin	1	1
Cycloserine	2	1
D-Methionine	2	1
Denosumab	1	1
Dibotermin_alfa	2	1
Doxapram	2	1
Edoxudine	1	1
Eflornithine	1	1
Eliglustat	1	1
Eslicarbazepine	1	1
Eslicarbazepine_acetate	1	1
Ezetimibe	3	1
Flavone	4	1
Formaldehyde	1	1
Fosnetupitant	1	1
Fremanezumab	2	1
Galcanezumab	2	1
Galsulfase	2	1
Glecaprevir	1	1
Gluconolactone	1	1
Glycolic_acid	2	1
Hesperidin	1	1
Icatibant	2	1
Imiquimod	2	1
Inotersen	1	1
Inotuzumab_ozogamicin	1	1
Iodine	1	1
Ixekizumab	1	1
L-Threonine	3	1
[truncated: 188 more rows]

## Sheet: Amoxapine
Target	Drug-Coregula		Category	Term	Genes	%	P-Value	Benjamini			Sublist	Category	Term	Genes	%	P-Value	Benjamini				Category	Term	Genes	%	P-Value	Benjamini
Muscarinic_acetylcholine_receptor_M1	Epinephrine		KEGG_PATHWAY	Neuroactive ligand-receptor interaction	17	73,9	2,7E-20	6,7E-19				GAD_DISEASE_CLASS	PSYCH	24	88,9	2,9E-18	5,1E-17				GAD_DISEASE	Weight Gain	21	77,8	3,8E-37	3,2E-34
5-hydroxytryptamine_receptor_3A	Sumatriptan		KEGG_PATHWAY	Serotonergic synapse	9	39,1	2,3E-10	2,9E-9				GAD_DISEASE_CLASS	METABOLIC	24	88,9	1,4E-8	4,2E-8				GAD_DISEASE	Schizophrenia	21	77,8	2,9E-21	3,5E-19
Alpha-1A_adrenergic_receptor	Pirenzepine		KEGG_PATHWAY	Calcium signaling pathway	9	39,1	1,1E-8	8,9E-8				GAD_DISEASE_CLASS	NEUROLOGICAL	23	85,2	7,3E-13	6,5E-12				GAD_DISEASE	alcohol consumption	20	74,1	1,1E-34	4,6E-32
D(2)_dopamine_receptor	Doxepin		KEGG_PATHWAY	cAMP signaling pathway	6	26,1	1,6E-4	7,9E-4				GAD_DISEASE_CLASS	CHEMDEPENDENCY	23	85,2	1,0E-10	3,7E-10				GAD_DISEASE	several psychiatric disorders	20	74,1	1,7E-27	4,7E-25
D(3)_dopamine_receptor	Diphenylpyraline		KEGG_PATHWAY	Gap junction	5	21,7	8,4E-5	5,2E-4				GAD_DISEASE_CLASS	PHARMACOGENOMIC	22	81,5	5,4E-12	2,4E-11				GAD_DISEASE	Type 2 Diabetes| edema | rosiglitazone	18	66,7	7,7E-9	1,2E-7
Gamma-aminobutyric_acid_receptor_subunit_alpha-1	Thonzylamine		KEGG_PATHWAY	Dopaminergic synapse	5	21,7	3,6E-4	1,5E-3				GAD_DISEASE_CLASS	UNKNOWN	19	70,4	3,0E-12	1,8E-11				GAD_DISEASE	autism	17	63,0	4,6E-20	4,9E-18
D(1A)_dopamine_receptor	Flavoxate		KEGG_PATHWAY	Inflammatory mediator regulation of TRP channels	4	17,4	2,3E-3	8,2E-3				GAD_DISEASE_CLASS	OTHER	15	55,6	1,0E-7	2,6E-7				GAD_DISEASE	Bulimia	16	59,3	1,1E-22	1,9E-20
Alpha-2_adrenergic_receptors	Nefazodone		KEGG_PATHWAY	Cocaine addiction	3	13,0	7,9E-3	2,4E-2				GAD_DISEASE_CLASS	CARDIOVASCULAR	14	51,9	2,5E-2	4,1E-2				GAD_DISEASE	Bipolar Disorder	16	59,3	2,2E-17	1,2E-15
GABA-A_receptor_(anion_channel)	Desipramine		KEGG_PATHWAY	Parkinson's disease	3	13,0	5,8E-2	1,5E-1				GAD_DISEASE_CLASS	IMMUNE	10	37,0	7,9E-2	1,1E-1				GAD_DISEASE	null	15	55,6	9,4E-11	1,8E-9
Histamine_H1_receptor	Dihydro-alpha-ergocryptine		KEGG_PATHWAY	Alcoholism	3	13,0	8,5E-2	2,0E-1				GAD_DISEASE_CLASS	NORMALVARIATION	9	33,3	2,5E-6	5,7E-6				GAD_DISEASE	Depression	14	51,9	1,5E-19	1,0E-17
5-hydroxytryptamine_receptor_1B	Thiamylal											GAD_DISEASE_CLASS	AGING	9	33,3	2,0E-4	4,0E-4				GAD_DISEASE	Hypercholesterolemia|LDLC levels	14	51,9	2,5E-18	1,5E-16
Alpha-2A_adrenergic_receptor	DL-Methylephedrine											GAD_DISEASE_CLASS	REPRODUCTION	7	25,9	6,8E-3	1,2E-2				GAD_DISEASE	Alcoholism	14	51,9	7,6E-13	2,1E-11
Sodium-dependent_noradrenaline_transporter	Bupropion											GAD_DISEASE_CLASS	VISION	5	18,5	3,6E-2	5,3E-2				GAD_DISEASE	attention deficit disorder conduct disorder oppositional defiant disorder	13	48,1	4,9E-23	1,0E-20
5-hydroxytryptamine_receptor_2C	Halothane																				GAD_DISEASE	ADHD | attention-deficit hyperactivity disorder	13	48,1	1,2E-19	8,9E-18
5-hydroxytryptamine_receptor_6	Nomifensine																				GAD_DISEASE	personality traits	11	40,7	2,8E-22	3,9E-20
5-hydroxytryptamine_receptor_7	Chloroprocaine																				GAD_DISEASE	attention deficit hyperactivity disorder	11	40,7	5,7E-20	5,4E-18
Histamine_H4_receptor	Zimelidine																				GAD_DISEASE	alcohol abuse	11	40,7	9,8E-20	8,3E-18
Sodium-dependent_serotonin_transporter	Terazosin																				GAD_DISEASE	Tourette Syndrome	10	37,0	2,1E-19	1,4E-17
Sodium-dependent_dopamine_transporter	Clofedanol																				GAD_DISEASE	smoking behavior	10	37,0	2,5E-17	1,3E-15
5-hydroxytryptamine_receptor_2A	Guanethidine																				GAD_DISEASE	suicide	10	37,0	7,3E-17	5,0E-15
5-hydroxytryptamine_receptor_1A	Orphenadrine																				GAD_DISEASE	major depressive disorder	10	37,0	9,0E-17	4,7E-15
D(4)_dopamine_receptor	Phenobarbital																				GAD_DISEASE	personality	10	37,0	3,9E-16	1,7E-14
Alpha-1_adrenergic_receptors	Escitalopram																				GAD_DISEASE	Parkinson's Disease	10	37,0	5,7E-11	1,2E-9
Muscarinic_acetylcholine_receptor	Cyclizine																				GAD_DISEASE	normal variation	10	37,0	9,1E-10	1,6E-8
5-hydroxytryptamine_receptor_2B	Debrisoquine																				GAD_DISEASE	Alzheimer's disease	10	37,0	2,8E-5	3,1E-4
	Thioridazine																				GAD_DISEASE	tardive dyskinesia	9	33,3	5,7E-17	5,2E-15
	Flunarizine																				GAD_DISEASE	migraine	9	33,3	1,1E-16	4,4E-15
	Fluspirilene																				GAD_DISEASE	ADHD	9	33,3	2,7E-15	9,4E-14
	Mepenzolate																				GAD_DISEASE	mood disorders	9	33,3	6,3E-15	2,1E-13
	Tetrabenazine																				GAD_DISEASE	Depressive Disorder, Major	9	33,3	6,2E-12	1,6E-10
	Midazolam																				GAD_DISEASE	Fatigue|Fatigue Syndrome, Chronic	8	29,6	4,8E-17	2,4E-15
	Celiprolol																				GAD_DISEASE	personality disorders	8	29,6	4,8E-17	2,4E-15
	Dronedarone																				GAD_DISEASE	obsessive Compulsive Disorder	8	29,6	8,9E-16	3,3E-14
	Bilastine																				GAD_DISEASE	alcohol dependence	8	29,6	2,8E-13	8,2E-12
	Lorcaserin																				GAD_DISEASE	Parkinson's disease	8	29,6	4,8E-9	7,8E-8
	Flurazepam																				GAD_DISEASE	Obesity|POF - Premature ovarian failure|POLYCYSTIC OVARIAN SYNDROME|Polycystic Ovary Syndrome|Primary Ovarian Insufficiency|Puberty, Delayed|Puberty, Precocious|Thrombophilia|Tobacco Use Disorder	8	29,6	2,4E-7	3,2E-6
	Bepotastine																				GAD_DISEASE	hypertension	8	29,6	2,1E-4	2,0E-3
	Milnacipran																				GAD_DISEASE	continuous performance task	7	25,9	1,7E-15	5,9E-14
	Flibanserin																				GAD_DISEASE	olanzapine	7	25,9	1,7E-15	5,9E-14
	Rupatadine																				GAD_DISEASE	heroin abuse	7	25,9	2,5E-13	7,5E-12
	Phentolamine																				GAD_DISEASE	migraine	7	25,9	5,4E-11	1,1E-9
	Ergotamine																				GAD_DISEASE	panic disorder	7	25,9	3,9E-10	7,2E-9
	Tizanidine																				GAD_DISEASE	Migraine Disorders	7	25,9	1,1E-8	1,8E-7
	Iloperidone																				GAD_DISEASE	Obesity	7	25,9	4,4E-5	4,7E-4
	Lofexidine																				GAD_DISEASE	chronic obstructive pulmonary disease	7	25,9	8,4E-5	8,6E-4
	Domperidone																				GAD_DISEASE	medication overuse headache	6	22,2	8,3E-14	2,6E-12
	Nicergoline																				GAD_DISEASE	impulse control disorder	6	22,2	2,9E-13	8,2E-12
	Pergolide																				GAD_DISEASE	Substance Withdrawal Syndrome	6	22,2	7,8E-13	2,1E-11
	Desflurane																				GAD_DISEASE	dyspepsia	6	22,2	3,5E-12	8,9E-11
	Dexfenfluramine																				GAD_DISEASE	schizophrenia weight gain	6	22,2	6,4E-12	1,5E-10
	Tamsulosin																				GAD_DISEASE	major depression	6	22,2	1,1E-11	2,6E-10
	Apomorphine																				GAD_DISEASE	Ache, Low Back|Acute Disease|Low Back Pain|Pain|Sciatica	6	22,2	1,8E-11	4,1E-10
	Zopiclone																				GAD_DISEASE	psychosis	6	22,2	2,8E-11	6,1E-10
	Tubocurarine																				GAD_DISEASE	financial and psychological risk attitudes	6	22,2	6,0E-11	1,2E-9
	Tropisetron																				GAD_DISEASE	mood disorder	6	22,2	1,2E-10	2,3E-9
	Bromocriptine																				GAD_DISEASE	Migraine with Aura	6	22,2	4,6E-10	8,2E-9
	Rotigotine																				GAD_DISEASE	Heroin Dependence	6	22,2	1,1E-9	1,9E-8
	Rilmenidine																				GAD_DISEASE	cognitive function	6	22,2	2,7E-9	4,6E-8
	Flumazenil																				GAD_DISEASE	Marijuana Abuse|Psychoses, Substance-Induced	6	22,2	1,6E-8	2,4E-7
	Pimavanserin																				GAD_DISEASE	Sleep Apnea, Obstructive	6	22,2	6,0E-8	8,6E-7
	Histamine																				GAD_DISEASE	pharmacogenetic studies	6	22,2	1,3E-6	1,6E-5
	Paroxetine																				GAD_DISEASE	Alzheimer's Disease	6	22,2	3,1E-4	2,9E-3
	Estazolam																				GAD_DISEASE	lithium	5	18,5	4,5E-11	9,8E-10
	Revefenacin																				GAD_DISEASE	dystonia, acute parkinsonism tardive dyskinesia	5	18,5	4,5E-11	9,8E-10
	Brexanolone																				GAD_DISEASE	temperament	5	18,5	1,3E-10	2,5E-9
	Apalutamide																				GAD_DISEASE	ADHD | attention deficit hyperactivity disorder	5	18,5	4,4E-9	7,3E-8
	Azatadine																				GAD_DISEASE	Dyskinesia, Drug-Induced	5	18,5	1,6E-8	2,5E-7
	Ketamine																				GAD_DISEASE	methamphetamine abuse	5	18,5	1,6E-8	2,5E-7
	Procaine																				GAD_DISEASE	anorexia nervosa	5	18,5	7,9E-7	1,0E-5
	Methoxamine																				GAD_DISEASE	Psychiatric Disorders	5	18,5	9,5E-6	1,1E-4
	Homatropine_methylbromide																				GAD_DISEASE	cognitive ability	5	18,5	1,3E-5	1,5E-4
	Trimipramine																				GAD_DISEASE	smoking	5	18,5	3,4E-5	3,6E-4
	Rocuronium																				GAD_DISEASE	lung cancer	5	18,5	1,4E-2	1,1E-1
	Risperidone																				GAD_DISEASE	Bladder Cancer	5	18,5	1,5E-2	1,2E-1
	Meclizine																				GAD_DISEASE	Lung Cancer	5	18,5	2,2E-2	1,6E-1
	Quetiapine																				GAD_DISEASE	alcohol abuse smoking behavior	4	14,8	2,2E-8	3,3E-7
	Cariprazine																				GAD_DISEASE	temperament traits	4	14,8	5,6E-8	8,1E-7
	Modafinil																				GAD_DISEASE	Deliberate self-harm	4	14,8	5,6E-8	8,1E-7
	Diphenidol																				GAD_DISEASE	psychoses	4	14,8	1,1E-7	1,6E-6
	Metoclopramide																				GAD_DISEASE	suicidal behavior	4	14,8	1,1E-7	1,6E-6
	Sertindole																				GAD_DISEASE	self-harm behavior	4	14,8	1,1E-7	1,6E-6
	Fluvoxamine																				GAD_DISEASE	juvenile endogenous attack-like psychoses	4	14,8	1,1E-7	1,6E-6
	Levodopa																				GAD_DISEASE	Psychoses, Substance-Induced	4	14,8	1,1E-7	1,6E-6
	Scopolamine																				GAD_DISEASE	migraine migraine with aura	4	14,8	1,9E-7	2,7E-6
	Sevoflurane																				GAD_DISEASE	antidepressant treatment	4	14,8	3,1E-7	4,2E-6
	Mianserin																				GAD_DISEASE	cocaine abuse	4	14,8	3,1E-7	4,2E-6
	Bromodiphenhydramine																				GAD_DISEASE	cirrhosis, alcoholic; alcoholism	4	14,8	3,1E-7	4,2E-6
	Carbinoxamine																				GAD_DISEASE	anorexia nervosa; bulimia	4	14,8	4,6E-7	6,1E-6
	Aripiprazole																				GAD_DISEASE	Fibromyalgia	4	14,8	9,1E-7	1,2E-5
	Chlorprothixene																				GAD_DISEASE	Brain Injuries	4	14,8	1,6E-6	2,0E-5
	Epinastine																				GAD_DISEASE	bipolar affective disorder	4	14,8	2,0E-6	2,5E-5
	Pizotifen																				GAD_DISEASE	dyslexia	4	14,8	2,0E-6	2,5E-5
	Clomipramine																				GAD_DISEASE	epilepsy, temporal lobe	4	14,8	2,0E-6	2,5E-5
	Isoflurane																				GAD_DISEASE	weight loss	4	14,8	7,2E-6	8,8E-5
	Alimemazine																				GAD_DISEASE	Substance-Related Disorders	4	14,8	9,6E-6	1,1E-4
	Ergometrine																				GAD_DISEASE	BMI	4	14,8	1,8E-5	2,0E-4
	Trihexyphenidyl																				GAD_DISEASE	Metabolic Syndrome X	4	14,8	2,0E-4	1,9E-3
	Tapentadol																				GAD_DISEASE	alcohol	4	14,8	2,7E-4	2,5E-3
	Silodosin																				GAD_DISEASE	longevity	4	14,8	4,2E-2	2,7E-1
	Palonosetron																				GAD_DISEASE	Colorectal Cancer	4	14,8	4,3E-2	2,7E-1
	Asenapine																				GAD_DISEASE	diabetes, type 2	4	14,8	4,6E-2	2,8E-1
	Droxidopa																				GAD_DISEASE	Breast Cancer	4	14,8	9,6E-2	4,9E-1
	Levocetirizine																				GAD_DISEASE	risperidone and perospirone	3	11,1	9,8E-6	1,1E-4
	Oxyphencyclimine																				GAD_DISEASE	major psychiatric disorders	3	11,1	9,8E-6	1,1E-4
	Amisulpride																				GAD_DISEASE	P300 event-related potentials	3	11,1	9,8E-6	1,1E-4
	Procyclidine																				GAD_DISEASE	Alzheimer's disease; anxiety disorder; depression; psychoses; aggressive behavior	3	11,1	9,8E-6	1,1E-4
	Phenylephrine																				GAD_DISEASE	Parkinson's disease; sleep disorders	3	11,1	9,8E-6	1,1E-4
	Sulpiride																				GAD_DISEASE	behavior problems	3	11,1	9,8E-6	1,1E-4
	Profenamine																				GAD_DISEASE	Atrophy|Disorders	3	11,1	9,8E-6	1,1E-4
	Paliperidone																				GAD_DISEASE	Panic disorder	3	11,1	9,8E-6	1,1E-4
	Dolasetron																				GAD_DISEASE	frontal brain electrical asymmetry	3	11,1	9,8E-6	1,1E-4
	Carisoprodol																				GAD_DISEASE	gambling behaviour	3	11,1	9,8E-6	1,1E-4
	Phenylpropanolamine																				GAD_DISEASE	posttraumatic stress disorder	3	11,1	2,0E-5	2,2E-4
	Olopatadine																				GAD_DISEASE	impulsivity	3	11,1	2,0E-5	2,2E-4
	Armodafinil																				GAD_DISEASE	Puerperal Disorders	3	11,1	2,0E-5	2,2E-4
	Clidinium																				GAD_DISEASE	negative affective facial stimuli	3	11,1	2,0E-5	2,2E-4
	Agomelatine																				GAD_DISEASE	antipsychotic-induced adverse reactions	3	11,1	2,0E-5	2,2E-4
	Propiomazine																				GAD_DISEASE	depression drug hypersensitivity	3	11,1	2,0E-5	2,2E-4
	Propantheline																				GAD_DISEASE	Akathisia, Drug-Induced	3	11,1	2,0E-5	2,2E-4
	Eszopiclone																				GAD_DISEASE	gastrointestinal disorders	3	11,1	2,0E-5	2,2E-4
	Alprazolam																				GAD_DISEASE	delirium	3	11,1	2,0E-5	2,2E-4
	Cryptenamine																				GAD_DISEASE	attention deficit hyperactivity disorder schizotypal personality traits	3	11,1	2,0E-5	2,2E-4
	Dexbrompheniramine																				GAD_DISEASE	Major Psychoses	3	11,1	2,0E-5	2,2E-4
	Tripelennamine																				GAD_DISEASE	antisocial personality disorder attention deficit hyperactivity disorder	3	11,1	2,0E-5	2,2E-4
	Loxapine																				GAD_DISEASE	panic disorder; migraine	3	11,1	2,0E-5	2,2E-4
	Primidone																				GAD_DISEASE	clozapine response	3	11,1	2,0E-5	2,2E-4
	Quinidine_barbiturate																				GAD_DISEASE	Cocaine-Related Disorders	3	11,1	2,0E-5	2,2E-4
	Amobarbital																				GAD_DISEASE	bipolar disorder; major depressive disorder; rapid cycling mood disorder	3	11,1	3,3E-5	3,6E-4
	Vilazodone																				GAD_DISEASE	obsessive- compulsive disorder	3	11,1	3,3E-5	3,6E-4
	Mepyramine																				GAD_DISEASE	Neuroleptic Malignant Syndrome	3	11,1	3,3E-5	3,6E-4
	Xylometazoline																				GAD_DISEASE	treatment response in psychotic patients	3	11,1	3,3E-5	3,6E-4
	Betahistine																				GAD_DISEASE	suicide | mood disorders	3	11,1	3,3E-5	3,6E-4
	Remoxipride																				GAD_DISEASE	harm avoidance	3	11,1	3,3E-5	3,6E-4
	Desvenlafaxine																				GAD_DISEASE	schizophrenia; tardive dyskinesia	3	11,1	3,3E-5	3,6E-4
	Dexmethylphenidate																				GAD_DISEASE	Alcoholism|Substance Withdrawal Syndrome	3	11,1	3,3E-5	3,6E-4
	Tolazoline																				GAD_DISEASE	Seasonal affective disorder	3	11,1	3,3E-5	3,6E-4
	Fesoterodine																				GAD_DISEASE	antisocial personality disorder	3	11,1	4,9E-5	5,1E-4
	Carbamoylcholine																				GAD_DISEASE	Substance Withdrawal Syndrome|Tobacco Use Disorder	3	11,1	4,9E-5	5,1E-4
	Isometheptene																				GAD_DISEASE	Obesity|Weight Gain	3	11,1	4,9E-5	5,1E-4
	Levonordefrin																				GAD_DISEASE	bipolar disorder depressive disorder, major	3	11,1	4,9E-5	5,1E-4
	Fenoldopam																				GAD_DISEASE	anxiety	3	11,1	6,9E-5	7,1E-4
	Halazepam																				GAD_DISEASE	eating disorders	3	11,1	6,9E-5	7,1E-4
	Dicyclomine																				GAD_DISEASE	nausea	3	11,1	6,9E-5	7,1E-4
	Minaprine																				GAD_DISEASE	manic-depressive illness	3	11,1	6,9E-5	7,1E-4
	Butobarbital																				GAD_DISEASE	Alcoholism|Recurrence	3	11,1	6,9E-5	7,1E-4
	Pramipexole																				GAD_DISEASE	risperidone-induced extrapyramidal symptoms	3	11,1	6,9E-5	7,1E-4
	Penbutolol																				GAD_DISEASE	depressive disorder, major; bipolar disorder	3	11,1	9,1E-5	9,2E-4
	Ephedrine																				GAD_DISEASE	bipolar disorder; depression	3	11,1	9,1E-5	9,2E-4
	Tropicamide																				GAD_DISEASE	Hallucinations	3	11,1	9,1E-5	9,2E-4
	Biperiden																				GAD_DISEASE	substance abuse	3	11,1	1,2E-4	1,2E-3
	Naphazoline																				GAD_DISEASE	response to antidepressants	3	11,1	1,2E-4	1,2E-3
	Propofol																				GAD_DISEASE	affective disorder	3	11,1	1,8E-4	1,8E-3
	Secobarbital																				GAD_DISEASE	Intelligence	3	11,1	2,1E-4	2,0E-3
	Ginkgo_biloba																				GAD_DISEASE	Prenatal Exposure Delayed Effects	3	11,1	4,4E-4	4,0E-3
	Yohimbine																				GAD_DISEASE	hormone disturbance	3	11,1	5,5E-4	5,0E-3
	Promazine																				GAD_DISEASE	Irritable Bowel Syndrome	3	11,1	8,1E-4	7,3E-3
	Methotrimeprazine																				GAD_DISEASE	body mass	3	11,1	2,5E-3	2,2E-2
	Methylphenidate																				GAD_DISEASE	blood pressure, arterial	3	11,1	4,8E-3	4,1E-2
	Diazepam																				GAD_DISEASE	BMI- Edema rosiglitazone or pioglitazone	3	11,1	1,7E-2	1,2E-1
	Phenmetrazine																				GAD_DISEASE	Blood Pressure Determination	3	11,1	2,0E-2	1,4E-1
	Hyoscyamine																				GAD_DISEASE	Narcolepsy	3	11,1	5,9E-2	3,4E-1
	Trifluoperazine																				GAD_DISEASE	Glucose	3	11,1	7,3E-2	4,0E-1
	Tetryzoline																				GAD_DISEASE	Lymphoma, Non-Hodgkin	3	11,1	7,7E-2	4,1E-1
	Zolpidem																				GAD_DISEASE	hyperkinetic disorder	2	7,4	3,7E-3	3,2E-2
	Alcaftadine																				GAD_DISEASE	depression; alcohol withdrawal	2	7,4	3,7E-3	3,2E-2
	Tiotropium																				GAD_DISEASE	externalizing behavior	2	7,4	3,7E-3	3,2E-2
	Triprolidine																				GAD_DISEASE	dopamine receptor sensitivity	2	7,4	3,7E-3	3,2E-2
	Brompheniramine																				GAD_DISEASE	financial risk taking	2	7,4	3,7E-3	3,2E-2
	Dobutamine																				GAD_DISEASE	Socioeconomic status	2	7,4	3,7E-3	3,2E-2
	Oxazepam																				GAD_DISEASE	Stuttering	2	7,4	3,7E-3	3,2E-2
	Amphetamine																				GAD_DISEASE	antisocial behavior conduct disorder	2	7,4	3,7E-3	3,2E-2
	Hexocyclium																				GAD_DISEASE	schizophrenia; schizoaffective disorder; affective disorder	2	7,4	3,7E-3	3,2E-2
	Glutethimide																				GAD_DISEASE	attention deficit hyperactivity disorder methyphenidate side-effects	2	7,4	3,7E-3	3,2E-2
	Prochlorperazine																				GAD_DISEASE	bipolar disorder; unipolar disorder	2	7,4	3,7E-3	3,2E-2
	Flunitrazepam																				GAD_DISEASE	sleep disorders; body mass	2	7,4	3,7E-3	3,2E-2
	Cyproheptadine																				GAD_DISEASE	psychotic symptomatology of mood disorders	2	7,4	3,7E-3	3,2E-2
	Donepezil																				GAD_DISEASE	hostility personality traits	2	7,4	3,7E-3	3,2E-2
	Bromazepam																				GAD_DISEASE	nephritis, lupus	2	7,4	3,7E-3	3,2E-2
	Clotiazepam																				GAD_DISEASE	weight gain, antipsychotic drug-induced	2	7,4	3,7E-3	3,2E-2
	Dextroamphetamine																				GAD_DISEASE	delirium tremens	2	7,4	3,7E-3	3,2E-2
	Metamfetamine																				GAD_DISEASE	antipsychotic agent-induced weight gain	2	7,4	3,7E-3	3,2E-2
	Phendimetrazine																				GAD_DISEASE	antidepressant adverse effects	2	7,4	3,7E-3	3,2E-2
	Propiverine																				GAD_DISEASE	sexual behavior	2	7,4	3,7E-3	3,2E-2
	Methylphenobarbital																				GAD_DISEASE	suicide; depression	2	7,4	3,7E-3	3,2E-2
	Perphenazine																				GAD_DISEASE	delusions hallucinations psychoses	2	7,4	3,7E-3	3,2E-2
	Ketazolam																				GAD_DISEASE	schizophrenia; opium abuse	2	7,4	3,7E-3	3,2E-2
	Pseudoephedrine																				GAD_DISEASE	cigarette smoking behavior and reward	2	7,4	3,7E-3	3,2E-2
	Prazepam																				GAD_DISEASE	child behavior	2	7,4	3,7E-3	3,2E-2
	Quazepam																				GAD_DISEASE	opiate abuse	2	7,4	3,7E-3	3,2E-2
	Antazoline																				GAD_DISEASE	bipolar disorder; mania, antidepressant-induced	2	7,4	3,7E-3	3,2E-2
	Dimetindene																				GAD_DISEASE	anorexia nervosa personality traits	2	7,4	3,7E-3	3,2E-2
	Solifenacin																				GAD_DISEASE	Physiological Sexual Disorders|Sexual Dysfunction, Physiological	2	7,4	3,7E-3	3,2E-2
	Lurasidone																				GAD_DISEASE	5-HT1A receptor binding	2	7,4	3,7E-3	3,2E-2
	Dipivefrin																				GAD_DISEASE	bipolar disorder; affective psychoses	2	7,4	3,7E-3	3,2E-2
	Droperidol																				GAD_DISEASE	delinquent behavior violent behavior	2	7,4	3,7E-3	3,2E-2
	Meperidine																				GAD_DISEASE	schizoaffective disorder schizophrenia tardive dyskinesia	2	7,4	3,7E-3	3,2E-2
	Benzphetamine																				GAD_DISEASE	pathological gambling	2	7,4	3,7E-3	3,2E-2
	Flupentixol																				GAD_DISEASE	aggressive behavior anger behavior suicide	2	7,4	3,7E-3	3,2E-2
	Granisetron																				GAD_DISEASE	alcohol abuse; cocaine abuse	2	7,4	3,7E-3	3,2E-2
	Loratadine																				GAD_DISEASE	behavioral disorder	2	7,4	3,7E-3	3,2E-2
	Prazosin																				GAD_DISEASE	Sleep Initiation and Maintenance Disorders	2	7,4	5,5E-3	4,7E-2
	Imipramine																				GAD_DISEASE	Alzheimer's disease; psychoses	2	7,4	5,5E-3	4,7E-2
	Triazolam																				GAD_DISEASE	Alcoholism|Heroin Dependence	2	7,4	5,5E-3	4,7E-2
	Ethanol																				GAD_DISEASE	amphetamine response	2	7,4	5,5E-3	4,7E-2
	Lormetazepam																				GAD_DISEASE	schizophrenia; bipolar disorder; psychoses	2	7,4	5,5E-3	4,7E-2
	Methscopolamine_bromide																				GAD_DISEASE	Body Weight|Weight Gain	2	7,4	5,5E-3	4,7E-2
	Fluoxetine																				GAD_DISEASE	schizophrenia; psychoses; aggressive behavior; verbal fluency	2	7,4	5,5E-3	4,7E-2
	Methohexital																				GAD_DISEASE	schizophrenia; bipolar disorder; affective disorder	2	7,4	5,5E-3	4,7E-2
	Chlordiazepoxide																				GAD_DISEASE	startle reflex	2	7,4	5,5E-3	4,7E-2
	Duloxetine																				GAD_DISEASE	Premenstrual Syndrome	2	7,4	5,5E-3	4,7E-2
	Chlorpromazine																				GAD_DISEASE	depression, interferon-induced	2	7,4	5,5E-3	4,7E-2
	Aclidinium																				GAD_DISEASE	electrocortical measures of error and feedback processing	2	7,4	5,5E-3	4,7E-2
	Methdilazine																				GAD_DISEASE	bipolar affective disorder; unipolar affective disorder	2	7,4	5,5E-3	4,7E-2
	Ondansetron																				GAD_DISEASE	Child Temperament	2	7,4	5,5E-3	4,7E-2
	Cevimeline																				GAD_DISEASE	attention deficit disorder	2	7,4	5,5E-3	4,7E-2
	Lorazepam																				GAD_DISEASE	alcoholism; cirrhosis	2	7,4	5,5E-3	4,7E-2
	Gallamine_Triethiodide																				GAD_DISEASE	Parkinson's disease; bipolar disorder	2	7,4	5,5E-3	4,7E-2
	Brimonidine																				GAD_DISEASE	Basal Ganglia Diseases	2	7,4	5,5E-3	4,7E-2
	Ethchlorvynol																				GAD_DISEASE	fear during childbirth	2	7,4	5,5E-3	4,7E-2
	Cocaine																				GAD_DISEASE	urinary incontinence	2	7,4	5,5E-3	4,7E-2
	Phentermine																				GAD_DISEASE	mood disorder.	2	7,4	5,5E-3	4,7E-2
	Quinidine																				GAD_DISEASE	shyness	2	7,4	7,4E-3	6,1E-2
	Nitrazepam																				GAD_DISEASE	clozapine, response to	2	7,4	7,4E-3	6,1E-2
	Tramadol																				GAD_DISEASE	aggressive behavior	2	7,4	7,4E-3	6,1E-2
	Levomilnacipran																				GAD_DISEASE	risk-taking behavior in a gambling task	2	7,4	7,4E-3	6,1E-2
	Buspirone																				GAD_DISEASE	alcoholism attention deficit hyperactivity disorder	2	7,4	7,4E-3	6,1E-2
	Periciazine																				GAD_DISEASE	eating disorder	2	7,4	7,4E-3	6,1E-2
	Alverine																				GAD_DISEASE	pain response	2	7,4	9,2E-3	7,5E-2
	Molindone																				GAD_DISEASE	post-traumatic stress disorder	2	7,4	9,2E-3	7,5E-2
	Amantadine																				GAD_DISEASE	musical aptitude	2	7,4	9,2E-3	7,5E-2
	Phenindamine																				GAD_DISEASE	nicotine dependence; cotinine	2	7,4	9,2E-3	7,5E-2
	Chlorcyclizine																				GAD_DISEASE	treatment resistance to typical neuroleptics	2	7,4	9,2E-3	7,5E-2
	Pheniramine																				GAD_DISEASE	Malnutrition	2	7,4	9,2E-3	7,5E-2
	Pipotiazine																				GAD_DISEASE	headache	2	7,4	9,2E-3	7,5E-2
	Thiothixene																				GAD_DISEASE	depression | Bipolar Disorder	2	7,4	9,2E-3	7,5E-2
	Darifenacin																				GAD_DISEASE	BP-Major Depressive	2	7,4	1,1E-2	8,9E-2
	Zuclopenthixolc																				GAD_DISEASE	Heart Diseases|Inflammation|Myocardial Infarction	2	7,4	1,1E-2	8,9E-2
	Almotriptan																				GAD_DISEASE	bipolar affective disorder.	2	7,4	1,1E-2	8,9E-2
	Butriptyline																				GAD_DISEASE	alcohol dependency	2	7,4	1,1E-2	8,9E-2
	Ketotifen																				GAD_DISEASE	Cardiomyopathy, Hypertrophic|Hypertrophic Cardiomyopathy|Hypertrophy, Left Ventricular|Left Ventricular Hypertrophy	2	7,4	1,1E-2	8,9E-2
	Haloperidol																				GAD_DISEASE	autonomic nervous system function	2	7,4	1,3E-2	1,0E-1
	Cyclobenzaprine																				GAD_DISEASE	Syncope, Vasovagal|Vasovagal syncope	2	7,4	1,3E-2	1,0E-1
	Phenoxybenzamine																				GAD_DISEASE	Obesity|Overweight|Weight Loss	2	7,4	1,3E-2	1,0E-1
	Aripiprazole_lauroxil																				GAD_DISEASE	migraine; migraine with aura	2	7,4	1,3E-2	1,0E-1
	Prasterone																				GAD_DISEASE	obsessive-compulsive disorder	2	7,4	1,5E-2	1,1E-1
	Triflupromazine																				GAD_DISEASE	cocaine dependence	2	7,4	1,5E-2	1,1E-1
	Mesoridazine																				GAD_DISEASE	Diseases in Twins	2	7,4	1,5E-2	1,1E-1
	Dextromethorphan																				GAD_DISEASE	Low Tension Glaucoma	2	7,4	1,7E-2	1,2E-1
	Taurine																				GAD_DISEASE	neuroticism	2	7,4	1,7E-2	1,2E-1
	Anisotropine_methylbromide																				GAD_DISEASE	Hip Fractures	2	7,4	1,7E-2	1,2E-1
	Maprotiline																				GAD_DISEASE	Gastroparesis	2	7,4	1,8E-2	1,4E-1
	Oxymetazoline																				GAD_DISEASE	Psychophysiologic Disorders	2	7,4	2,0E-2	1,5E-1
	Diethylpropion																				GAD_DISEASE	citalopram	2	7,4	2,2E-2	1,6E-1
	Cannabidiol																				GAD_DISEASE	Alcoholism|	2	7,4	2,2E-2	1,6E-1
	Methantheline																				GAD_DISEASE	Essential Tremor	2	7,4	2,9E-2	2,0E-1
	Cycrimine																				GAD_DISEASE	Down Syndrome	2	7,4	3,3E-2	2,2E-1
	Vortioxetine																				GAD_DISEASE	methamphetamine use	2	7,4	3,3E-2	2,2E-1
	Succinylcholine																				GAD_DISEASE	schizophrenia; bipolar disorder	2	7,4	3,6E-2	2,4E-1
	Umeclidinium																				GAD_DISEASE	bipolar disorder schizophrenia	2	7,4	3,8E-2	2,5E-1
	Fexofenadine																				GAD_DISEASE	Body Weight|Obesity	2	7,4	4,5E-2	2,8E-1
	Naratriptan																				GAD_DISEASE	Scoliosis	2	7,4	4,7E-2	2,9E-1
	Solriamfetol																				GAD_DISEASE	Sudden Infant Death	2	7,4	4,7E-2	2,9E-1
	Rizatriptan																				GAD_DISEASE	Leiomyoma|Uterine Neoplasms	2	7,4	4,9E-2	2,9E-1
	Pindolol																				GAD_DISEASE	Sleep Disorders	2	7,4	4,9E-2	2,9E-1
	Zaleplon																				GAD_DISEASE	Obesity, Morbid	2	7,4	6,5E-2	3,7E-1
	Trimebutine																				GAD_DISEASE	Adiposity	2	7,4	7,3E-2	4,0E-1
	Trospium
	Apraclonidine
	Midodrine
	Desloratadine
	Methyldopa
	Alosetron
	Citalopram
	Eletriptan
	Bethanidine
	Azelastine
	Oxyphenonium
	Nortriptyline
	Quinagolide
	Amoxapine
	Cyclopentolate
	Dimenhydrinate
	Glycopyrronium
	Guanadrel
	Stiripentol
	Enflurane
	Dopamine
	Temazepam
	Lamotrigine
	Reboxetine
	Brexpiprazole
	Hydroxyzine
	Butabarbital
	Butalbital
	Frovatriptan
	Ranolazine
	Benzatropine
	Ziprasidone
	Methysergide
	Cabergoline
	Guanfacine
	Bethanechol
	Cinnarizine
	Acetylcholine
	Ropinirole
	Topiramate
	Propranolol
	Atropine
	Fenfluramine
	Clonidine
	Disopyramide
	Clemastine
	Methoxyflurane
	Venlafaxine
	Mazindol
	Atomoxetine
	Dosulepin
	Etomidate
	Tolterodine
	Dapiprazole
	Viloxazine
	Lorpiprazole
	Memantine
	Zotepine
	Lisuride
	Doxazosin
	Moxonidine
	Talbutal
	Pentobarbital
	Zolmitriptan
	Dihydroergotamine
	Amitriptyline
	Labetalol
	Thiopental
	Oxybutynin
	Cisapride
	Acetophenazine
	Ipratropium
	Methadone
	Clonazepam
	Olanzapine
	Promethazine
	Metaraminol
	Diphenhydramine
	Metixene
	Cetirizine
	Terfenadine
	Tegaserod
	Protriptyline
	Alfuzosin
	Clobazam
	Emedastine
	Pilocarpine
	Methylergometrine
	Buclizine
	Nicardipine
	Fluphenazine
	Clozapine
	Doxylamine
	Clorazepic_acid
	Guanabenz
	Norepinephrine
	Mirtazapine
	Meprobamate
	Acrivastine
	Thiethylperazine
	Dexmedetomidine
	Pimozide
	Dexchlorpheniramine_maleate
	Sertraline
	Sibutramine
	Levocabastine
	Methyprylon
	Chlorphenamine
	Astemizole
	Carvedilol
	Racepinephrine
	Trazodone
	Pyrantel
	Acamprosate
	Phenyltoloxamine
	Homatropine
	Verapamil

## Sheet: Loxapine
Target	Drug-Coregula			Category	Term	Count	%	P-Value	Benjamini			Category	Term	Genes	%	P-Value	Benjamini				Category	Term	Genes	%	P-Value	Benjamini
Muscarinic_acetylcholine_receptor_M4	Bilastine	reduce allergic symptoms such as nasal congestion and urticaria		KEGG_PATHWAY	Neuroactive ligand-receptor interaction	28	82,4	2,2E-35	6,2E-34			GAD_DISEASE_CLASS	METABOLIC	32	94,1	6,8E-13	2,5E-12				GAD_DISEASE	Weight Gain	25	73,5	5,1E-43	4,7E-40
Muscarinic_acetylcholine_receptor_M5	Nebivolol	hypertension		KEGG_PATHWAY	Calcium signaling pathway	16	47,1	1,0E-16	1,6E-15			GAD_DISEASE_CLASS	PSYCH	31	91,2	6,5E-24	1,2E-22				GAD_DISEASE	Schizophrenia	25	73,5	7,2E-24	7,4E-22
Muscarinic_acetylcholine_receptor_M1	Lorcaserin	the treatment of obesity, as an adjunct to a reduced-calorie diet and increased physical activity		KEGG_PATHWAY	Serotonergic synapse	11	32,4	1,8E-11	1,7E-10			GAD_DISEASE_CLASS	NEUROLOGICAL	28	82,4	2,7E-14	2,4E-13				GAD_DISEASE	several psychiatric disorders	24	70,6	6,2E-32	1,9E-29
Muscarinic_acetylcholine_receptor_M2	Bepotastine	itchy eyes		KEGG_PATHWAY	cAMP signaling pathway	11	32,4	5,7E-9	4,0E-8			GAD_DISEASE_CLASS	PHARMACOGENOMIC	26	76,5	1,9E-12	5,7E-12				GAD_DISEASE	alcohol consumption	22	64,7	7,9E-36	3,7E-33
Muscarinic_acetylcholine_receptor_M3	Milnacipran	the management of fibromyalgia		KEGG_PATHWAY	Dopaminergic synapse	6	17,6	2,0E-4	1,1E-3			GAD_DISEASE_CLASS	CHEMDEPENDENCY	26	76,5	1,7E-9	4,3E-9				GAD_DISEASE	autism	21	61,8	2,3E-24	2,7E-22
5-hydroxytryptamine_receptor_3A	Flibanserin	the treatment of hypoactive sexual desire disorder (HSDD) in premenopausal women.		KEGG_PATHWAY	cGMP-PKG signaling pathway	6	17,6	5,4E-4	2,1E-3			GAD_DISEASE_CLASS	OTHER	23	67,6	5,5E-14	3,3E-13				GAD_DISEASE	Bulimia	20	58,8	3,2E-28	5,0E-26
Alpha-1A_adrenergic_receptor	Rupatadine	the symptomatic relief of nasal and non-nasal symptoms of seasonal allergic rhinitis and perennial allergic rhinitis		KEGG_PATHWAY	Gap junction	5	14,7	5,3E-4	2,5E-3			GAD_DISEASE_CLASS	UNKNOWN	23	67,6	7,0E-14	3,1E-13				GAD_DISEASE	Type 2 Diabetes| edema | rosiglitazone	19	55,9	2,7E-7	3,8E-6
Alpha-1B_adrenergic_receptor	Phentolamine	hypertension and hypertensive emergencies, pheochromocytoma, vasospasm of raynaud disease and frostbite, clonidine withdrawal syndrome, impotence, and peripheral vascular disease.		KEGG_PATHWAY	Cholinergic synapse	5	14,7	1,3E-3	4,4E-3			GAD_DISEASE_CLASS	CARDIOVASCULAR	19	55,9	3,4E-3	5,6E-3				GAD_DISEASE	ADHD | attention-deficit hyperactivity disorder	18	52,9	2,0E-28	3,8E-26
D(2)_dopamine_receptor	Ergotamine	migraine disorders		KEGG_PATHWAY	Regulation of actin cytoskeleton	5	14,7	1,2E-2	3,4E-2			GAD_DISEASE_CLASS	IMMUNE	15	44,1	5,3E-3	8,0E-3				GAD_DISEASE	Bipolar Disorder	18	52,9	3,4E-18	1,8E-16
D(3)_dopamine_receptor	Propafenone	ventricular arrhythmias		KEGG_PATHWAY	Salivary secretion	4	11,8	6,0E-3	1,9E-2			GAD_DISEASE_CLASS	NORMALVARIATION	11	32,4	1,9E-7	4,3E-7				GAD_DISEASE	null	18	52,9	3,4E-12	9,4E-11
D(1A)_dopamine_receptor	Iloperidone	schizophrenia symptoms		KEGG_PATHWAY	Cocaine addiction	3	8,8	1,9E-2	4,8E-2			GAD_DISEASE_CLASS	AGING	10	29,4	2,7E-4	5,3E-4				GAD_DISEASE	attention deficit disorder conduct disorder oppositional defiant disorder	17	50,0	7,5E-31	1,8E-28
Beta-1_adrenergic_receptor	Lofexidine	opioid withdrawa		KEGG_PATHWAY	Inflammatory mediator regulation of TRP channels	3	8,8	6,8E-2	1,5E-1			GAD_DISEASE_CLASS	VISION	8	23,5	9,9E-4	1,8E-3				GAD_DISEASE	Hypercholesterolemia|LDLC levels	17	50,0	7,5E-22	5,8E-20
Histamine_H1_receptor	Domperidone	For management of dyspepsia, heartburn, epigastric pain, nausea, and vomiting.										GAD_DISEASE_CLASS	REPRODUCTION	7	20,6	2,4E-2	3,3E-2				GAD_DISEASE	attention deficit hyperactivity disorder	14	41,2	7,4E-26	9,9E-24
5-hydroxytryptamine_receptor_1B	Nicergoline	the treatment of senile dementia, migraines of vascular origin, transient ischemia, platelet hyper-aggregability, and macular degeneration.																			GAD_DISEASE	Depression	14	41,2	1,1E-17	5,5E-16
5-hydroxytryptamine_receptor_1D	Pergolide	Parkinson's disease																			GAD_DISEASE	suicide	13	38,2	2,0E-22	1,7E-20
5-hydroxytryptamine_receptor_5A	Dexfenfluramine	For the management of obesity including weight loss and maintenance of weight loss in patients on a reduced calorie diet																			GAD_DISEASE	normal variation	13	38,2	8,3E-13	2,5E-11
Alpha-2A_adrenergic_receptor	Tamsulosin	the treatment of signs and symptoms of benign prostatic hyperplasia																			GAD_DISEASE	Alcoholism	13	38,2	8,4E-10	1,7E-8
Sodium-dependent_noradrenaline_transporter	Acebutolol	hypertension and ventricular premature beats in adults.																			GAD_DISEASE	personality traits	12	35,3	1,5E-23	1,4E-21
5-hydroxytryptamine_receptor_2C	Apomorphine	advanced Parkinson's disease.																			GAD_DISEASE	personality	12	35,3	3,3E-19	2,2E-17
5-hydroxytryptamine_receptor_6	Tubocurarine	Used as a diagnosis agent for myasthenia gravis																			GAD_DISEASE	hypertension	12	35,3	3,5E-7	4,9E-6
5-hydroxytryptamine_receptor_7	Tropisetron	For the prevention of nausea and vomiting induced by cytotoxic therapy and postoperative.																			GAD_DISEASE	migraine	11	32,4	1,5E-20	1,1E-18
D(1)_dopamine_receptor	Bromocriptine	For the treatment of galactorrhea due to hyperprolactinemia, prolactin-dependent menstrual disorders and infertility, prolactin-secreting adenomas, prolactin-dependent male hypogonadism, as adjunct therapy to surgery or radiotherapy for acromegaly or as monotherapy is special cases, as monotherapy in early Parksinsonian Syndrome or as an adjunct with levodopa in advanced cases with motor complica…																			GAD_DISEASE	smoking behavior	11	32,4	2,2E-18	1,3E-16
Histamine_H4_receptor	Nadolol	lower blood pressure																			GAD_DISEASE	alcohol abuse	11	32,4	2,2E-18	1,3E-16
Sodium-dependent_serotonin_transporter	Rotigotine	For use/treatment in neurologic disorders and parkinson's disease as well as moderate-to-severe primary Restless Legs Syndrom																			GAD_DISEASE	Depressive Disorder, Major	11	32,4	1,8E-14	6,7E-13
Sodium-dependent_dopamine_transporter	Rilmenidine																				GAD_DISEASE	Parkinson's Disease	11	32,4	2,7E-11	6,5E-10
5-hydroxytryptamine_receptor_2A	Levobunolol	glaucoma																			GAD_DISEASE	Alzheimer's disease	11	32,4	4,5E-5	5,1E-4
5-hydroxytryptamine_receptor_1A	Pimavanserin																				GAD_DISEASE	Tourette Syndrome	10	29,4	3,2E-18	1,8E-16
5-hydroxytryptamine_receptor_1E	Histamine	treatment of Parkinson's disease psychosis.																			GAD_DISEASE	ADHD	10	29,4	1,8E-16	9,9E-15
Alpha-2B_adrenergic_receptor	Paroxetine	anxiety disorders, major depression, posttraumatic stress disorder, and symptoms of menopause, among others																			GAD_DISEASE	Obesity|POF - Premature ovarian failure|POLYCYSTIC OVARIAN SYNDROME|Polycystic Ovary Syndrome|Primary Ovarian Insufficiency|Puberty, Delayed|Puberty, Precocious|Thrombophilia|Tobacco Use Disorder	10	29,4	4,4E-9	7,9E-8
Alpha-2C_adrenergic_receptor	Metipranolol	elevated intraocular pressure in patients with ocular hypertension or open angle glaucoma																			GAD_DISEASE	personality disorders	9	26,5	5,1E-19	3,1E-17
D(4)_dopamine_receptor	Azatadine	For the relief of the symptoms of upper respiratory mucosal congestion in perennial and allergic rhinitis, and for the relief of nasal congestion and eustachian t.b. congestion																			GAD_DISEASE	Fatigue|Fatigue Syndrome, Chronic	9	26,5	5,1E-19	3,1E-17
D(1B)_dopamine_receptor	Ketamine	anesthetic for children or patients undergoing minor surgeries but mainly for veterinary purposes																			GAD_DISEASE	obsessive Compulsive Disorder	9	26,5	1,7E-17	8,0E-16
Histamine_H2_receptor	Procaine	local anesthetic primarily in oral surgery																			GAD_DISEASE	tardive dyskinesia	9	26,5	6,0E-16	2,3E-14
	Methoxamine	hypotension																			GAD_DISEASE	migraine	9	26,5	1,9E-14	6,6E-13
	Homatropine_methylbromide	peptic ulcers, gastric ulcers and duodenal ulcers, to reduce further gastric acid secretion and delay gastric emptying																			GAD_DISEASE	major depressive disorder	9	26,5	1,7E-13	5,6E-12
	Trimipramine	the treatment of depression and depression accompanied by anxiety, agitation or sleep disturbance																			GAD_DISEASE	Migraine Disorders	9	26,5	2,7E-11	6,6E-10
	Rocuronium																				GAD_DISEASE	Obesity	9	26,5	1,8E-6	2,3E-5
	Risperidone																				GAD_DISEASE	chronic obstructive pulmonary disease	9	26,5	4,2E-6	5,2E-5
	Meclizine																				GAD_DISEASE	mood disorders	8	23,5	7,8E-12	2,1E-10
	Quetiapine																				GAD_DISEASE	Sleep Apnea, Obstructive	8	23,5	5,9E-11	1,3E-9
	Mivacurium																				GAD_DISEASE	Parkinson's disease	8	23,5	3,4E-8	5,6E-7
	Cariprazine																				GAD_DISEASE	impulse control disorder	7	20,6	7,8E-16	3,1E-14
	Modafinil																				GAD_DISEASE	olanzapine	7	20,6	9,3E-15	3,6E-13
	Diphenidol																				GAD_DISEASE	continuous performance task	7	20,6	9,3E-15	3,6E-13
	Metoclopramide																				GAD_DISEASE	dyspepsia	7	20,6	2,3E-14	8,0E-13
	Sertindole																				GAD_DISEASE	Ache, Low Back|Acute Disease|Low Back Pain|Pain|Sciatica	7	20,6	1,9E-13	6,1E-12
	Fluvoxamine																				GAD_DISEASE	heroin abuse	7	20,6	1,4E-12	3,9E-11
	Levodopa																				GAD_DISEASE	Migraine with Aura	7	20,6	1,1E-11	2,8E-10
	Scopolamine																				GAD_DISEASE	alcohol dependence	7	20,6	2,5E-10	5,1E-9
	Mianserin																				GAD_DISEASE	Marijuana Abuse|Psychoses, Substance-Induced	7	20,6	8,5E-10	1,6E-8
	Bromodiphenhydramine																				GAD_DISEASE	panic disorder	7	20,6	2,1E-9	4,0E-8
	Carbinoxamine																				GAD_DISEASE	Psychiatric Disorders	7	20,6	1,8E-8	3,1E-7
	Aripiprazole																				GAD_DISEASE	cognitive ability	7	20,6	3,0E-8	4,9E-7
	Chlorprothixene																				GAD_DISEASE	pharmacogenetic studies	7	20,6	1,7E-7	2,5E-6
	Epinastine																				GAD_DISEASE	Alzheimer's Disease	7	20,6	1,2E-4	1,2E-3
	Pizotifen																				GAD_DISEASE	medication overuse headache	6	17,6	3,3E-13	1,0E-11
	Clomipramine																				GAD_DISEASE	Substance Withdrawal Syndrome	6	17,6	3,1E-12	8,7E-11
	Alimemazine																				GAD_DISEASE	schizophrenia weight gain	6	17,6	2,5E-11	6,4E-10
	Timolol																				GAD_DISEASE	major depression	6	17,6	4,4E-11	1,0E-9
	Ergometrine																				GAD_DISEASE	psychosis	6	17,6	1,1E-10	2,4E-9
	Trihexyphenidyl																				GAD_DISEASE	financial and psychological risk attitudes	6	17,6	2,4E-10	5,0E-9
	Tapentadol																				GAD_DISEASE	Heroin Dependence	6	17,6	4,3E-9	7,9E-8
	Silodosin																				GAD_DISEASE	cognitive function	6	17,6	1,1E-8	1,9E-7
	Palonosetron																				GAD_DISEASE	anorexia nervosa	6	17,6	3,4E-8	5,5E-7
	Asenapine																				GAD_DISEASE	blood pressure, arterial	6	17,6	1,9E-7	2,8E-6
	Droxidopa																				GAD_DISEASE	lung cancer	6	17,6	7,0E-3	6,4E-2
	Levocetirizine																				GAD_DISEASE	Bladder Cancer	6	17,6	7,8E-3	6,9E-2
	Oxyphencyclimine																				GAD_DISEASE	Lung Cancer	6	17,6	1,2E-2	1,0E-1
	Amisulpride																				GAD_DISEASE	dystonia, acute parkinsonism tardive dyskinesia	5	14,7	1,3E-10	2,9E-9
	Procyclidine																				GAD_DISEASE	temperament traits	5	14,7	1,3E-10	2,9E-9
	Phenylephrine																				GAD_DISEASE	lithium	5	14,7	1,3E-10	2,9E-9
	Sulpiride																				GAD_DISEASE	temperament	5	14,7	4,0E-10	8,1E-9
	Profenamine																				GAD_DISEASE	Low Tension Glaucoma	5	14,7	3,3E-9	6,2E-8
	Paliperidone																				GAD_DISEASE	ADHD | attention deficit hyperactivity disorder	5	14,7	1,3E-8	2,2E-7
	Dolasetron																				GAD_DISEASE	Dyskinesia, Drug-Induced	5	14,7	4,8E-8	7,5E-7
	Phenylpropanolamine																				GAD_DISEASE	methamphetamine abuse	5	14,7	4,8E-8	7,5E-7
	Olopatadine																				GAD_DISEASE	mood disorder	5	14,7	8,0E-8	1,2E-6
	Armodafinil																				GAD_DISEASE	body mass	5	14,7	2,3E-6	2,9E-5
	Clidinium																				GAD_DISEASE	smoking	5	14,7	9,6E-5	1,1E-3
	Fenoterol																				GAD_DISEASE	BMI- Edema rosiglitazone or pioglitazone	5	14,7	1,2E-4	1,2E-3
	Pirbuterol																				GAD_DISEASE	diabetes, type 2	5	14,7	2,0E-2	1,6E-1
	Agomelatine																				GAD_DISEASE	Asthma	5	14,7	2,3E-2	1,8E-1
	Practolol																				GAD_DISEASE	Myocardial Infarction	5	14,7	3,8E-2	2,6E-1
	Propiomazine																				GAD_DISEASE	alcohol abuse smoking behavior	4	11,8	4,9E-8	7,7E-7
	Propantheline																				GAD_DISEASE	panic disorder; migraine	4	11,8	4,9E-8	7,7E-7
	Cryptenamine																				GAD_DISEASE	antisocial personality disorder attention deficit hyperactivity disorder	4	11,8	4,9E-8	7,7E-7
	Dexbrompheniramine																				GAD_DISEASE	Deliberate self-harm	4	11,8	1,2E-7	1,8E-6
	Metocurine																				GAD_DISEASE	suicide | mood disorders	4	11,8	1,2E-7	1,8E-6
	Tripelennamine																				GAD_DISEASE	idiopathic orthostatic intolerance	4	11,8	1,2E-7	1,8E-6
	Pancuronium																				GAD_DISEASE	juvenile endogenous attack-like psychoses	4	11,8	2,5E-7	3,5E-6
	Loxapine																				GAD_DISEASE	Psychoses, Substance-Induced	4	11,8	2,5E-7	3,5E-6
	Pipecuronium																				GAD_DISEASE	psychoses	4	11,8	2,5E-7	3,5E-6
	Vilazodone																				GAD_DISEASE	self-harm behavior	4	11,8	2,5E-7	3,5E-6
	Mepyramine																				GAD_DISEASE	suicidal behavior	4	11,8	2,5E-7	3,5E-6
	Xylometazoline																				GAD_DISEASE	migraine migraine with aura	4	11,8	4,3E-7	5,9E-6
	Betahistine																				GAD_DISEASE	antidepressant treatment	4	11,8	6,9E-7	9,3E-6
	Remoxipride																				GAD_DISEASE	cocaine abuse	4	11,8	6,9E-7	9,3E-6
	Desvenlafaxine																				GAD_DISEASE	Hallucinations	4	11,8	6,9E-7	9,3E-6
	Dexmethylphenidate																				GAD_DISEASE	substance abuse	4	11,8	1,0E-6	1,4E-5
	Tolazoline																				GAD_DISEASE	anorexia nervosa; bulimia	4	11,8	1,0E-6	1,4E-5
	Fesoterodine																				GAD_DISEASE	Fibromyalgia	4	11,8	2,0E-6	2,6E-5
	Carbamoylcholine																				GAD_DISEASE	Brain Injuries	4	11,8	3,5E-6	4,4E-5
	Isometheptene																				GAD_DISEASE	bipolar affective disorder	4	11,8	4,4E-6	5,4E-5
	Methacholine																				GAD_DISEASE	dyslexia	4	11,8	4,4E-6	5,4E-5
	Fenoldopam																				GAD_DISEASE	epilepsy, temporal lobe	4	11,8	4,4E-6	5,4E-5
	Dicyclomine																				GAD_DISEASE	weight loss	4	11,8	1,6E-5	1,9E-4
	Minaprine																				GAD_DISEASE	Irritable Bowel Syndrome	4	11,8	2,1E-5	2,5E-4
	Pramipexole																				GAD_DISEASE	Substance-Related Disorders	4	11,8	2,1E-5	2,5E-4
	Penbutolol																				GAD_DISEASE	BMI	4	11,8	3,9E-5	4,5E-4
	Ephedrine																				GAD_DISEASE	Metabolic Syndrome X	4	11,8	4,2E-4	4,2E-3
	Tropicamide																				GAD_DISEASE	alcohol	4	11,8	5,8E-4	5,7E-3
	Biperiden																				GAD_DISEASE	Lymphoma, Non-Hodgkin	4	11,8	2,1E-2	1,7E-1
	Naphazoline																				GAD_DISEASE	Type 2 diabetes	4	11,8	5,4E-2	3,4E-1
	Ginkgo_biloba																				GAD_DISEASE	longevity	4	11,8	8,0E-2	4,5E-1
	Yohimbine																				GAD_DISEASE	Colorectal Cancer	4	11,8	8,0E-2	4,5E-1
	Promazine																				GAD_DISEASE	Parkinson's disease; sleep disorders	3	8,8	1,7E-5	2,0E-4
	Methotrimeprazine																				GAD_DISEASE	gambling behaviour	3	8,8	1,7E-5	2,0E-4
	Methylphenidate																				GAD_DISEASE	Alzheimer's disease; anxiety disorder; depression; psychoses; aggressive behavior	3	8,8	1,7E-5	2,0E-4
	Phenmetrazine																				GAD_DISEASE	behavior problems	3	8,8	1,7E-5	2,0E-4
	Hyoscyamine																				GAD_DISEASE	frontal brain electrical asymmetry	3	8,8	1,7E-5	2,0E-4
	Trifluoperazine																				GAD_DISEASE	Atrophy|Disorders	3	8,8	1,7E-5	2,0E-4
	Clenbuterol																				GAD_DISEASE	Panic disorder	3	8,8	1,7E-5	2,0E-4
	Tetryzoline																				GAD_DISEASE	Parkinson's disease; bipolar disorder	3	8,8	1,7E-5	2,0E-4
	Alcaftadine																				GAD_DISEASE	major psychiatric disorders	3	8,8	1,7E-5	2,0E-4
	Tiotropium																				GAD_DISEASE	P300 event-related potentials	3	8,8	1,7E-5	2,0E-4
	Triprolidine																				GAD_DISEASE	risperidone and perospirone	3	8,8	1,7E-5	2,0E-4
	Brompheniramine																				GAD_DISEASE	blood pressure, arterial heart rate left ventricular mass	3	8,8	1,7E-5	2,0E-4
	Dobutamine																				GAD_DISEASE	blood pressure, arterial; heart rate; adrenaline; coronary flow velocity; ECG; noradrenaline	3	8,8	3,3E-5	3,8E-4
	Amphetamine																				GAD_DISEASE	Puerperal Disorders	3	8,8	3,3E-5	3,8E-4
	Hexocyclium																				GAD_DISEASE	negative affective facial stimuli	3	8,8	3,3E-5	3,8E-4
	Prochlorperazine																				GAD_DISEASE	blood pressure; heart rate	3	8,8	3,3E-5	3,8E-4
	Cyproheptadine																				GAD_DISEASE	attention deficit hyperactivity disorder schizotypal personality traits	3	8,8	3,3E-5	3,8E-4
	Donepezil																				GAD_DISEASE	Akathisia, Drug-Induced	3	8,8	3,3E-5	3,8E-4
	Dextroamphetamine																				GAD_DISEASE	delirium	3	8,8	3,3E-5	3,8E-4
	Metamfetamine																				GAD_DISEASE	Cocaine-Related Disorders	3	8,8	3,3E-5	3,8E-4
	Phendimetrazine																				GAD_DISEASE	clozapine response	3	8,8	3,3E-5	3,8E-4
	Propiverine																				GAD_DISEASE	impulsivity	3	8,8	3,3E-5	3,8E-4
	Oxprenolol																				GAD_DISEASE	antipsychotic-induced adverse reactions	3	8,8	3,3E-5	3,8E-4
	Perphenazine																				GAD_DISEASE	depression drug hypersensitivity	3	8,8	3,3E-5	3,8E-4
	Pseudoephedrine																				GAD_DISEASE	posttraumatic stress disorder	3	8,8	3,3E-5	3,8E-4
	Antazoline																				GAD_DISEASE	gastrointestinal disorders	3	8,8	3,3E-5	3,8E-4
	Dimetindene																				GAD_DISEASE	obsessive- compulsive disorder	3	8,8	5,5E-5	6,2E-4
	Solifenacin																				GAD_DISEASE	Seasonal affective disorder	3	8,8	5,5E-5	6,2E-4
	Lurasidone																				GAD_DISEASE	harm avoidance	3	8,8	5,5E-5	6,2E-4
	Dipivefrin																				GAD_DISEASE	Alcoholism|Substance Withdrawal Syndrome	3	8,8	5,5E-5	6,2E-4
	Droperidol																				GAD_DISEASE	Neuroleptic Malignant Syndrome	3	8,8	5,5E-5	6,2E-4
	Ranitidine																				GAD_DISEASE	schizophrenia; tardive dyskinesia	3	8,8	5,5E-5	6,2E-4
	Meperidine																				GAD_DISEASE	bipolar disorder; major depressive disorder; rapid cycling mood disorder	3	8,8	5,5E-5	6,2E-4
	Benzphetamine																				GAD_DISEASE	treatment response in psychotic patients	3	8,8	5,5E-5	6,2E-4
	Terbutaline																				GAD_DISEASE	antisocial personality disorder	3	8,8	8,2E-5	9,1E-4
	Flupentixol																				GAD_DISEASE	Substance Withdrawal Syndrome|Tobacco Use Disorder	3	8,8	8,2E-5	9,1E-4
	Granisetron																				GAD_DISEASE	Obesity|Weight Gain	3	8,8	8,2E-5	9,1E-4
	Loratadine																				GAD_DISEASE	bipolar disorder depressive disorder, major	3	8,8	8,2E-5	9,1E-4
	Prazosin																				GAD_DISEASE	Syncope, Vasovagal|Vasovagal syncope	3	8,8	1,2E-4	1,2E-3
	Imipramine																				GAD_DISEASE	anxiety	3	8,8	1,2E-4	1,2E-3
	Diphemanil																				GAD_DISEASE	Alcoholism|Recurrence	3	8,8	1,2E-4	1,2E-3
	Ethanol																				GAD_DISEASE	eating disorders	3	8,8	1,2E-4	1,2E-3
	Methscopolamine_bromide																				GAD_DISEASE	manic-depressive illness	3	8,8	1,2E-4	1,2E-3
	Fluoxetine																				GAD_DISEASE	nausea	3	8,8	1,2E-4	1,2E-3
	Duloxetine																				GAD_DISEASE	risperidone-induced extrapyramidal symptoms	3	8,8	1,2E-4	1,2E-3
	Chlorpromazine																				GAD_DISEASE	autonomic nervous system function	3	8,8	1,2E-4	1,2E-3
	Aclidinium																				GAD_DISEASE	cirrhosis, alcoholic; alcoholism	3	8,8	1,5E-4	1,6E-3
	Methdilazine																				GAD_DISEASE	bipolar disorder; depression	3	8,8	1,5E-4	1,6E-3
	Ondansetron																				GAD_DISEASE	response to antidepressants	3	8,8	2,0E-4	2,0E-3
	Cevimeline																				GAD_DISEASE	Gastroparesis	3	8,8	2,5E-4	2,5E-3
	Esmolol																				GAD_DISEASE	Cardiomyopathy, Dilated|	3	8,8	2,5E-4	2,5E-3
	Gallamine_Triethiodide																				GAD_DISEASE	affective disorder	3	8,8	3,0E-4	3,0E-3
	Brimonidine																				GAD_DISEASE	Intelligence	3	8,8	3,6E-4	3,6E-3
	Cocaine																				GAD_DISEASE	Prenatal Exposure Delayed Effects	3	8,8	7,4E-4	7,1E-3
	Phentermine																				GAD_DISEASE	hormone disturbance	3	8,8	9,2E-4	8,8E-3
	Quinidine																				GAD_DISEASE	Sudden Infant Death	3	8,8	1,7E-3	1,6E-2
	Tramadol																				GAD_DISEASE	Blood Pressure Determination	3	8,8	3,2E-2	2,3E-1
	Sotalol																				GAD_DISEASE	myocardial infarct	3	8,8	3,4E-2	2,4E-1
	Levomilnacipran																				GAD_DISEASE	Narcolepsy	3	8,8	9,2E-2	4,9E-1
	Buspirone																				GAD_DISEASE	dopamine receptor sensitivity	2	5,9	4,8E-3	4,4E-2
	Periciazine																				GAD_DISEASE	hyperkinetic disorder	2	5,9	4,8E-3	4,4E-2
	Alverine																				GAD_DISEASE	delusions hallucinations psychoses	2	5,9	4,8E-3	4,4E-2
	Molindone																				GAD_DISEASE	child behavior	2	5,9	4,8E-3	4,4E-2
	Amantadine																				GAD_DISEASE	alcohol abuse; cocaine abuse	2	5,9	4,8E-3	4,4E-2
	Phenindamine																				GAD_DISEASE	anorexia nervosa personality traits	2	5,9	4,8E-3	4,4E-2
	Chlorcyclizine																				GAD_DISEASE	hostility personality traits	2	5,9	4,8E-3	4,4E-2
	Pheniramine																				GAD_DISEASE	sleep disorders; body mass	2	5,9	4,8E-3	4,4E-2
	Pipotiazine																				GAD_DISEASE	5-HT1A receptor binding	2	5,9	4,8E-3	4,4E-2
	Thiothixene																				GAD_DISEASE	Physiological Sexual Disorders|Sexual Dysfunction, Physiological	2	5,9	4,8E-3	4,4E-2
	Betaxolol																				GAD_DISEASE	delirium tremens	2	5,9	4,8E-3	4,4E-2
	Darifenacin																				GAD_DISEASE	bipolar disorder; affective psychoses	2	5,9	4,8E-3	4,4E-2
	Zuclopenthixolc																				GAD_DISEASE	cigarette smoking behavior and reward	2	5,9	4,8E-3	4,4E-2
	Almotriptan																				GAD_DISEASE	antisocial behavior conduct disorder	2	5,9	4,8E-3	4,4E-2
	Isopropamide																				GAD_DISEASE	antidepressant adverse effects	2	5,9	4,8E-3	4,4E-2
	Butriptyline																				GAD_DISEASE	schizoaffective disorder schizophrenia tardive dyskinesia	2	5,9	4,8E-3	4,4E-2
	Ketotifen																				GAD_DISEASE	Tachycardia	2	5,9	4,8E-3	4,4E-2
	Cimetidine																				GAD_DISEASE	Socioeconomic status	2	5,9	4,8E-3	4,4E-2
	Haloperidol																				GAD_DISEASE	pathological gambling	2	5,9	4,8E-3	4,4E-2
	Cyclobenzaprine																				GAD_DISEASE	psychotic symptomatology of mood disorders	2	5,9	4,8E-3	4,4E-2
	Phenoxybenzamine																				GAD_DISEASE	left ventricular ejection fraction	2	5,9	4,8E-3	4,4E-2
	Famotidine																				GAD_DISEASE	aortic compliance blood pressure, arterial cardiac output heart rate hypertension left ventricular mass systemic vascular resistance	2	5,9	4,8E-3	4,4E-2
	Aripiprazole_lauroxil																				GAD_DISEASE	financial risk taking	2	5,9	4,8E-3	4,4E-2
	Triflupromazine																				GAD_DISEASE	bipolar disorder; unipolar disorder	2	5,9	4,8E-3	4,4E-2
	Mesoridazine																				GAD_DISEASE	Stuttering	2	5,9	4,8E-3	4,4E-2
	Dextromethorphan																				GAD_DISEASE	bipolar disorder; mania, antidepressant-induced	2	5,9	4,8E-3	4,4E-2
	Anisotropine_methylbromide																				GAD_DISEASE	aggressive behavior anger behavior suicide	2	5,9	4,8E-3	4,4E-2
	Maprotiline																				GAD_DISEASE	antipsychotic agent-induced weight gain	2	5,9	4,8E-3	4,4E-2
	Oxymetazoline																				GAD_DISEASE	schizophrenia; schizoaffective disorder; affective disorder	2	5,9	4,8E-3	4,4E-2
	Carteolol																				GAD_DISEASE	suicide; depression	2	5,9	4,8E-3	4,4E-2
	Diethylpropion																				GAD_DISEASE	schizophrenia; opium abuse	2	5,9	4,8E-3	4,4E-2
	Salmeterol																				GAD_DISEASE	nephritis, lupus	2	5,9	4,8E-3	4,4E-2
	Cannabidiol																				GAD_DISEASE	externalizing behavior	2	5,9	4,8E-3	4,4E-2
	Methantheline																				GAD_DISEASE	opiate abuse	2	5,9	4,8E-3	4,4E-2
	Cycrimine																				GAD_DISEASE	depression; alcohol withdrawal	2	5,9	4,8E-3	4,4E-2
	Vortioxetine																				GAD_DISEASE	behavioral disorder	2	5,9	4,8E-3	4,4E-2
	Succinylcholine																				GAD_DISEASE	sexual behavior	2	5,9	4,8E-3	4,4E-2
	Umeclidinium																				GAD_DISEASE	delinquent behavior violent behavior	2	5,9	4,8E-3	4,4E-2
	Fexofenadine																				GAD_DISEASE	weight gain, antipsychotic drug-induced	2	5,9	4,8E-3	4,4E-2
	Naratriptan																				GAD_DISEASE	attention deficit hyperactivity disorder methyphenidate side-effects	2	5,9	4,8E-3	4,4E-2
	Solriamfetol																				GAD_DISEASE	left ventricular ejection fraction troponin, cardiac	2	5,9	7,2E-3	6,4E-2
	Rizatriptan																				GAD_DISEASE	Body Weight|Weight Gain	2	5,9	7,2E-3	6,4E-2
	Pindolol																				GAD_DISEASE	amphetamine response	2	5,9	7,2E-3	6,4E-2
	Trimebutine																				GAD_DISEASE	Basal Ganglia Diseases	2	5,9	7,2E-3	6,4E-2
	Trospium																				GAD_DISEASE	fear during childbirth	2	5,9	7,2E-3	6,4E-2
	Apraclonidine																				GAD_DISEASE	depression, interferon-induced	2	5,9	7,2E-3	6,4E-2
	Midodrine																				GAD_DISEASE	schizophrenia; bipolar disorder; psychoses	2	5,9	7,2E-3	6,4E-2
	Desloratadine																				GAD_DISEASE	Premenstrual Syndrome	2	5,9	7,2E-3	6,4E-2
	Methyldopa																				GAD_DISEASE	urinary incontinence	2	5,9	7,2E-3	6,4E-2
	Alosetron																				GAD_DISEASE	Alcoholism|Heroin Dependence	2	5,9	7,2E-3	6,4E-2
	Citalopram																				GAD_DISEASE	Alzheimer's disease; psychoses	2	5,9	7,2E-3	6,4E-2
	Eletriptan																				GAD_DISEASE	attention deficit disorder	2	5,9	7,2E-3	6,4E-2
	Azelastine																				GAD_DISEASE	attention deficit hyperactivity disorder behavior disorder	2	5,9	7,2E-3	6,4E-2
	Oxyphenonium																				GAD_DISEASE	electrocortical measures of error and feedback processing	2	5,9	7,2E-3	6,4E-2
	Nortriptyline																				GAD_DISEASE	bipolar affective disorder; unipolar affective disorder	2	5,9	7,2E-3	6,4E-2
	Quinagolide																				GAD_DISEASE	alcoholism; cirrhosis	2	5,9	7,2E-3	6,4E-2
	Amoxapine																				GAD_DISEASE	schizophrenia; bipolar disorder; affective disorder	2	5,9	7,2E-3	6,4E-2
	Cyclopentolate																				GAD_DISEASE	startle reflex	2	5,9	7,2E-3	6,4E-2
	Isoetarine																				GAD_DISEASE	Child Temperament	2	5,9	7,2E-3	6,4E-2
	Formoterol																				GAD_DISEASE	schizophrenia; psychoses; aggressive behavior; verbal fluency	2	5,9	7,2E-3	6,4E-2
	Dimenhydrinate																				GAD_DISEASE	Sleep Initiation and Maintenance Disorders	2	5,9	7,2E-3	6,4E-2
	Glycopyrronium																				GAD_DISEASE	aggressive behavior	2	5,9	9,5E-3	8,3E-2
	Guanadrel																				GAD_DISEASE	shyness	2	5,9	9,5E-3	8,3E-2
	Dopamine																				GAD_DISEASE	Cadaver|Cardiovascular Diseases|Death, Sudden, Cardiac|	2	5,9	9,5E-3	8,3E-2
	Lamotrigine																				GAD_DISEASE	alcoholism attention deficit hyperactivity disorder	2	5,9	9,5E-3	8,3E-2
	Reboxetine																				GAD_DISEASE	clozapine, response to	2	5,9	9,5E-3	8,3E-2
	Brexpiprazole																				GAD_DISEASE	vascular response	2	5,9	9,5E-3	8,3E-2
	Hydroxyzine																				GAD_DISEASE	congestive heart failure	2	5,9	9,5E-3	8,3E-2
	Frovatriptan																				GAD_DISEASE	eating disorder	2	5,9	9,5E-3	8,3E-2
	Ranolazine																				GAD_DISEASE	risk-taking behavior in a gambling task	2	5,9	9,5E-3	8,3E-2
	Salbutamol																				GAD_DISEASE	Major Psychoses	2	5,9	9,5E-3	8,3E-2
	Benzatropine																				GAD_DISEASE	urticaria/angioedema	2	5,9	9,5E-3	8,3E-2
	Ziprasidone																				GAD_DISEASE	Cardiovascular Diseases|Myocardial Ischemia	2	5,9	9,5E-3	8,3E-2
	Methysergide																				GAD_DISEASE	Malnutrition	2	5,9	1,2E-2	1,0E-1
	Cabergoline																				GAD_DISEASE	depression | Bipolar Disorder	2	5,9	1,2E-2	1,0E-1
	Guanfacine																				GAD_DISEASE	reward dependence temperament	2	5,9	1,2E-2	1,0E-1
	Bethanechol																				GAD_DISEASE	nicotine dependence; cotinine	2	5,9	1,2E-2	1,0E-1
	Metoprolol																				GAD_DISEASE	blood pressure, arterial; heart rate	2	5,9	1,2E-2	1,0E-1
	Cinnarizine																				GAD_DISEASE	pain response	2	5,9	1,2E-2	1,0E-1
	Acetylcholine																				GAD_DISEASE	post-traumatic stress disorder	2	5,9	1,2E-2	1,0E-1
	Ropinirole																				GAD_DISEASE	headache	2	5,9	1,2E-2	1,0E-1
	Betazole																				GAD_DISEASE	treatment resistance to typical neuroleptics	2	5,9	1,2E-2	1,0E-1
	Propranolol																				GAD_DISEASE	musical aptitude	2	5,9	1,2E-2	1,0E-1
	Atropine																				GAD_DISEASE	BP-Major Depressive	2	5,9	1,4E-2	1,2E-1
	Fenfluramine																				GAD_DISEASE	Cardiomyopathy, Hypertrophic|Hypertrophic Cardiomyopathy|Hypertrophy, Left Ventricular|Left Ventricular Hypertrophy	2	5,9	1,4E-2	1,2E-1
	Clonidine																				GAD_DISEASE	bipolar affective disorder.	2	5,9	1,4E-2	1,2E-1
	Disopyramide																				GAD_DISEASE	alcohol dependency	2	5,9	1,4E-2	1,2E-1
	Clemastine																				GAD_DISEASE	Heart Diseases|Inflammation|Myocardial Infarction	2	5,9	1,4E-2	1,2E-1
	Venlafaxine																				GAD_DISEASE	Obesity|Overweight|Weight Loss	2	5,9	1,7E-2	1,4E-1
	Mazindol																				GAD_DISEASE	migraine; migraine with aura	2	5,9	1,7E-2	1,4E-1
	Atomoxetine																				GAD_DISEASE	depressive disorder, major; bipolar disorder	2	5,9	1,9E-2	1,5E-1
	Dosulepin																				GAD_DISEASE	obsessive-compulsive disorder	2	5,9	1,9E-2	1,5E-1
	Etomidate																				GAD_DISEASE	cocaine dependence	2	5,9	1,9E-2	1,5E-1
	Tolterodine																				GAD_DISEASE	Diseases in Twins	2	5,9	1,9E-2	1,5E-1
	Dapiprazole																				GAD_DISEASE	Syncope, Vasovagal	2	5,9	2,1E-2	1,7E-1
	Viloxazine																				GAD_DISEASE	Hip Fractures	2	5,9	2,1E-2	1,7E-1
	Lorpiprazole																				GAD_DISEASE	neuroticism	2	5,9	2,1E-2	1,7E-1
	Nizatidine																				GAD_DISEASE	left ventricular remodeling	2	5,9	2,4E-2	1,8E-1
	Memantine																				GAD_DISEASE	Psychophysiologic Disorders	2	5,9	2,6E-2	1,9E-1
	Zotepine																				GAD_DISEASE	citalopram	2	5,9	2,8E-2	2,1E-1
	Lisuride																				GAD_DISEASE	Alcoholism|	2	5,9	2,8E-2	2,1E-1
	Doxazosin																				GAD_DISEASE	Alzheimer Disease|Alzheimer's Disease|Amnesia	2	5,9	3,5E-2	2,5E-1
	Moxonidine																				GAD_DISEASE	endurance performance	2	5,9	3,8E-2	2,6E-1
	Zolmitriptan																				GAD_DISEASE	Down Syndrome	2	5,9	4,2E-2	2,8E-1
	Dihydroergotamine																				GAD_DISEASE	schizophrenia; bipolar disorder	2	5,9	4,7E-2	3,1E-1
	Amitriptyline																				GAD_DISEASE	Coronary Disease|Hyperlipoproteinemia Type II	2	5,9	4,7E-2	3,1E-1
	Butylscopolamine																				GAD_DISEASE	bipolar disorder schizophrenia	2	5,9	4,9E-2	3,2E-1
	Labetalol																				GAD_DISEASE	Body Weight|Obesity	2	5,9	5,8E-2	3,6E-1
	Thiopental																				GAD_DISEASE	Scoliosis	2	5,9	6,0E-2	3,7E-1
	Oxybutynin																				GAD_DISEASE	Leiomyoma|Uterine Neoplasms	2	5,9	6,3E-2	3,8E-1
	Cisapride																				GAD_DISEASE	Sleep Disorders	2	5,9	6,3E-2	3,8E-1
	Acetophenazine																				GAD_DISEASE	Long QT Syndrome	2	5,9	6,7E-2	4,0E-1
	Isoprenaline																				GAD_DISEASE	Obesity, Morbid	2	5,9	8,3E-2	4,6E-1
	Ipratropium																				GAD_DISEASE	Adiposity	2	5,9	9,4E-2	5,0E-1
	Methadone
	Olanzapine
	Promethazine
	Levobetaxolol
	Atenolol
	Metaraminol
	Bisoprolol
	Diphenhydramine
	Metixene
	Cetirizine
	Terfenadine
	Tegaserod
	Protriptyline
	Alfuzosin
	Emedastine
	Pilocarpine
	Methylergometrine
	Buclizine
	Nicardipine
	Fluphenazine
	Clozapine
	Doxylamine
	Guanabenz
	Norepinephrine
	Mirtazapine
	Acrivastine
	Thiethylperazine
	Dexmedetomidine
	Pimozide
	Dexchlorpheniramine_maleate
	Arbutamine
	Sertraline
	Sibutramine
	Levocabastine
	Chlorphenamine
	Astemizole
	Amiodarone
	Doxacurium
	Carvedilol
	Racepinephrine
	Trazodone
	Pyrantel
	Phenyltoloxamine
	Homatropine
	Verapamil
	Epinephrine
	Sumatriptan
	Pirenzepine
	Doxepin
	Diphenylpyraline
	Thonzylamine
	Flavoxate
	Nefazodone
	Desipramine
	Dihydro-alpha-ergocryptine
	DL-Methylephedrine
	Bupropion
	Nomifensine
	Chloroprocaine
	Zimelidine
	Terazosin
	Rapacuronium
	Clofedanol
	Guanethidine
	Orphenadrine
	Escitalopram
	Cyclizine
	Debrisoquine
	Thioridazine
	Flunarizine
	Fluspirilene
	Mepenzolate
	Pipradrol
	Tetrabenazine
	Celiprolol
	Dronedarone

## Sheet: Lamotrigine
Target	Drug-Coregula			Category	Term	Count	%	P-Value	Benjamini				Category	Term	Genes	%	P-Value	Benjamini				Category	Term	Genes	%	P-Value	Benjamini
5-hydroxytryptamine_receptor_3A	Buspirone	the management of anxiety disorders or the short-term relief of the symptoms of anxiety		KEGG_PATHWAY	Neuroactive ligand-receptor interaction	9	69,2	2,6E-10	6,0E-9				GAD_DISEASE_CLASS	PSYCH	16	88,9	7,1E-12	1,2E-10				GAD_DISEASE	Type 2 Diabetes| edema | rosiglitazone	12	66,7	6,1E-6	2,9E-4
Adenosine_receptor_A1	Bilastine	symptomatic relief of nasal and non-nasal symptoms of seasonal rhinitis in patients 12 years of age and older and for symptomatic relief in chronic spontaneous urticaria in patients 18 years of age and older		KEGG_PATHWAY	Calcium signaling pathway	6	46,2	2,6E-6	2,9E-5				GAD_DISEASE_CLASS	METABOLIC	16	88,9	1,3E-5	4,4E-5				GAD_DISEASE	alcohol consumption	11	61,1	5,4E-17	2,8E-14
Adenosine_receptor_A2a	Nebivolol	treat hypertension		KEGG_PATHWAY	cGMP-PKG signaling pathway	4	30,8	1,3E-3	9,7E-3				GAD_DISEASE_CLASS	NEUROLOGICAL	15	83,3	5,5E-8	4,6E-7				GAD_DISEASE	several psychiatric disorders	11	61,1	2,6E-13	6,7E-11
GABA-A_receptor_(benzodiazepine_site)	Periciazine	the control of residual prevailing hostility, impulsiveness and aggressiveness		KEGG_PATHWAY	cAMP signaling pathway	4	30,8	2,4E-3	1,4E-2				GAD_DISEASE_CLASS	CHEMDEPENDENCY	14	77,8	1,5E-5	4,2E-5				GAD_DISEASE	Schizophrenia	11	61,1	3,6E-9	2,6E-7
Sodium_channel_protein_type_2_subunit_alpha	Bepotastine	treatment of itchy eyes		KEGG_PATHWAY	Gap junction	3	23,1	6,8E-3	3,1E-2				GAD_DISEASE_CLASS	PHARMACOGENOMIC	13	72,2	5,4E-6	2,3E-5				GAD_DISEASE	Hypercholesterolemia|LDLC levels	10	55,6	3,1E-13	5,3E-11
Voltage-dependent_R-type_calcium_channel_subunit_alpha-1E	Molindone	the manifestations of psychotic disorders		KEGG_PATHWAY	Regulation of lipolysis in adipocytes	2	15,4	7,9E-2	2,7E-1				GAD_DISEASE_CLASS	CARDIOVASCULAR	12	66,7	3,6E-3	7,6E-3				GAD_DISEASE	Weight Gain	9	50,0	1,2E-12	1,5E-10
Alpha-1A_adrenergic_receptor	Amantadine			KEGG_PATHWAY	Renin secretion	2	15,4	8,9E-2	2,6E-1				GAD_DISEASE_CLASS	UNKNOWN	11	61,1	3,4E-6	1,9E-5				GAD_DISEASE	Bipolar Disorder	9	50,0	9,1E-9	5,9E-7
D(2)_dopamine_receptor	Phenindamine												GAD_DISEASE_CLASS	IMMUNE	10	55,6	4,1E-3	7,8E-3				GAD_DISEASE	Bulimia	8	44,4	1,0E-9	1,1E-7
Kappa-type_opioid_receptor	Chlorcyclizine												GAD_DISEASE_CLASS	OTHER	9	50,0	2,6E-4	6,4E-4				GAD_DISEASE	autism	8	44,4	1,0E-7	6,0E-6
Beta-1_adrenergic_receptor	Pheniramine												GAD_DISEASE_CLASS	AGING	6	33,3	4,6E-3	7,7E-3				GAD_DISEASE	null	8	44,4	6,4E-5	1,7E-3
GABA-A_receptor_(anion_channel)	Pipotiazine												GAD_DISEASE_CLASS	NORMALVARIATION	4	22,2	2,4E-2	3,7E-2				GAD_DISEASE	hypertension	7	38,9	1,3E-4	3,0E-3
Histamine_H1_receptor	Flibanserin												GAD_DISEASE_CLASS	VISION	4	22,2	5,0E-2	7,0E-2				GAD_DISEASE	Alcoholism	6	33,3	2,8E-4	5,7E-3
Alpha-2A_adrenergic_receptor	Rupatadine																					GAD_DISEASE	Ache, Low Back|Acute Disease|Low Back Pain|Pain|Sciatica	5	27,8	1,1E-9	9,4E-8
D(1)_dopamine_receptor	Thiothixene																					GAD_DISEASE	attention deficit disorder conduct disorder oppositional defiant disorder	5	27,8	6,3E-7	3,3E-5
5-hydroxytryptamine_receptor_2A	Betaxolol																					GAD_DISEASE	ADHD | attention-deficit hyperactivity disorder	5	27,8	7,1E-6	3,1E-4
Muscarinic_acetylcholine_receptor	Phentolamine																					GAD_DISEASE	BMI- Edema rosiglitazone or pioglitazone	5	27,8	7,4E-6	2,9E-4
	Zuclopenthixolc																					GAD_DISEASE	Depression	5	27,8	3,3E-5	1,1E-3
	Oxycodone																					GAD_DISEASE	Alzheimer's disease	5	27,8	2,6E-2	2,1E-1
	Butriptyline																					GAD_DISEASE	Sleep Apnea, Obstructive	4	22,2	4,6E-5	1,4E-3
	Ketotifen																					GAD_DISEASE	Depressive Disorder, Major	4	22,2	2,3E-4	5,0E-3
	Defibrotide																					GAD_DISEASE	Parkinson's disease	4	22,2	6,5E-4	1,1E-2
	Buprenorphine																					GAD_DISEASE	Parkinson's Disease	4	22,2	1,9E-3	2,6E-2
	Ergotamine																					GAD_DISEASE	Alzheimer's Disease	4	22,2	7,3E-3	8,5E-2
	Propafenone																					GAD_DISEASE	Obesity	4	22,2	9,7E-3	1,0E-1
	Iloperidone																					GAD_DISEASE	Asthma	4	22,2	1,8E-2	1,6E-1
	Naloxone																					GAD_DISEASE	temperament	3	16,7	2,1E-5	7,9E-4
	Lofexidine																					GAD_DISEASE	Substance Withdrawal Syndrome	3	16,7	4,0E-5	1,3E-3
	Haloperidol																					GAD_DISEASE	Low Tension Glaucoma	3	16,7	5,1E-5	1,5E-3
	Cyclobenzaprine																					GAD_DISEASE	dyspepsia	3	16,7	6,4E-5	1,7E-3
	Phenoxybenzamine																					GAD_DISEASE	personality disorders	3	16,7	1,1E-4	2,7E-3
	Domperidone																					GAD_DISEASE	heroin abuse	3	16,7	1,9E-4	4,3E-3
	Nicergoline																					GAD_DISEASE	Migraine with Aura	3	16,7	3,6E-4	7,0E-3
	Pergolide																					GAD_DISEASE	personality traits	3	16,7	4,6E-4	8,7E-3
	Aripiprazole_lauroxil																					GAD_DISEASE	Tourette Syndrome	3	16,7	4,9E-4	9,0E-3
	Desflurane																					GAD_DISEASE	Heroin Dependence	3	16,7	4,9E-4	9,0E-3
	Prasterone																					GAD_DISEASE	ADHD	3	16,7	1,1E-3	1,8E-2
	Triflupromazine																					GAD_DISEASE	attention deficit hyperactivity disorder	3	16,7	1,1E-3	1,9E-2
	Naltrexone																					GAD_DISEASE	alcohol abuse	3	16,7	1,3E-3	2,0E-2
	Mesoridazine																					GAD_DISEASE	Marijuana Abuse|Psychoses, Substance-Induced	3	16,7	1,4E-3	2,1E-2
	Tamsulosin																					GAD_DISEASE	suicide	3	16,7	1,6E-3	2,3E-2
	Acebutolol																					GAD_DISEASE	major depressive disorder	3	16,7	1,6E-3	2,4E-2
	Sufentanil																					GAD_DISEASE	panic disorder	3	16,7	1,8E-3	2,6E-2
	Dextromethorphan																					GAD_DISEASE	personality	3	16,7	2,2E-3	2,9E-2
	Apomorphine																					GAD_DISEASE	pharmacogenetic studies	3	16,7	7,5E-3	8,3E-2
	Naldemedine																					GAD_DISEASE	Obesity|POF - Premature ovarian failure|POLYCYSTIC OVARIAN SYNDROME|Polycystic Ovary Syndrome|Primary Ovarian Insufficiency|Puberty, Delayed|Puberty, Precocious|Thrombophilia|Tobacco Use Disorder	3	16,7	3,7E-2	2,7E-1
	Tubocurarine																					GAD_DISEASE	normal variation	3	16,7	4,6E-2	3,0E-1
	Tropisetron																					GAD_DISEASE	chronic obstructive pulmonary disease	3	16,7	9,1E-2	4,8E-1
	Bromocriptine																					GAD_DISEASE	caffeine-induced anxiety.	2	11,1	2,5E-3	3,2E-2
	Caffeine																					GAD_DISEASE	anxiety response	2	11,1	2,5E-3	3,2E-2
	Nadolol																					GAD_DISEASE	suicide; depression	2	11,1	2,5E-3	3,2E-2
	Taurine																					GAD_DISEASE	urinary incontinence	2	11,1	3,7E-3	4,7E-2
	Rotigotine																					GAD_DISEASE	left ventricular ejection fraction troponin, cardiac	2	11,1	3,7E-3	4,7E-2
	Rilmenidine																					GAD_DISEASE	Syncope	2	11,1	3,7E-3	4,7E-2
	Flumazenil																					GAD_DISEASE	blood pressure; heart rate	2	11,1	4,9E-3	6,0E-2
	Maprotiline																					GAD_DISEASE	Asthma|Drug Hypersensitivity|	2	11,1	4,9E-3	6,0E-2
	Dezocine																					GAD_DISEASE	clozapine response	2	11,1	4,9E-3	6,0E-2
	Oxymetazoline																					GAD_DISEASE	depression drug hypersensitivity	2	11,1	4,9E-3	6,0E-2
	Levobunolol																					GAD_DISEASE	blood pressure, arterial; heart rate; adrenaline; coronary flow velocity; ECG; noradrenaline	2	11,1	4,9E-3	6,0E-2
	Pimavanserin																					GAD_DISEASE	Cardiovascular Diseases|Myocardial Ischemia	2	11,1	4,9E-3	6,0E-2
	Carteolol																					GAD_DISEASE	harm avoidance	2	11,1	6,2E-3	7,3E-2
	Salmeterol																					GAD_DISEASE	bipolar disorder; major depressive disorder; rapid cycling mood disorder	2	11,1	6,2E-3	7,3E-2
	Cannabidiol																					GAD_DISEASE	dystonia, acute parkinsonism tardive dyskinesia	2	11,1	6,2E-3	7,3E-2
	Histamine																					GAD_DISEASE	Neuroleptic Malignant Syndrome	2	11,1	6,2E-3	7,3E-2
	Paroxetine																					GAD_DISEASE	idiopathic orthostatic intolerance	2	11,1	6,2E-3	7,3E-2
	Metipranolol																					GAD_DISEASE	treatment response in psychotic patients	2	11,1	6,2E-3	7,3E-2
	Estazolam																					GAD_DISEASE	Heart Diseases|Inflammation|Myocardial Infarction	2	11,1	7,4E-3	8,3E-2
	Revefenacin																					GAD_DISEASE	nausea	2	11,1	8,6E-3	9,3E-2
	Brexanolone																					GAD_DISEASE	autonomic nervous system function	2	11,1	8,6E-3	9,3E-2
	Apalutamide																					GAD_DISEASE	Syncope, Vasovagal|Vasovagal syncope	2	11,1	8,6E-3	9,3E-2
	Vortioxetine																					GAD_DISEASE	eating disorders	2	11,1	8,6E-3	9,3E-2
	Azatadine																					GAD_DISEASE	impulse control disorder	2	11,1	8,6E-3	9,3E-2
	Ketamine																					GAD_DISEASE	olanzapine	2	11,1	1,1E-2	1,1E-1
	Procaine																					GAD_DISEASE	response to antidepressants	2	11,1	1,1E-2	1,1E-1
	Methoxamine																					GAD_DISEASE	Gastroparesis	2	11,1	1,2E-2	1,2E-1
	Fexofenadine																					GAD_DISEASE	Cardiomyopathy, Dilated|	2	11,1	1,2E-2	1,2E-1
	Trimipramine																					GAD_DISEASE	schizophrenia weight gain	2	11,1	1,3E-2	1,3E-1
	Rocuronium																					GAD_DISEASE	Fibromyalgia	2	11,1	1,3E-2	1,3E-1
	Risperidone																					GAD_DISEASE	major depression	2	11,1	1,5E-2	1,4E-1
	Pindolol																					GAD_DISEASE	Brain Injuries	2	11,1	1,6E-2	1,5E-1
	Meclizine																					GAD_DISEASE	anxiety disorder	2	11,1	1,6E-2	1,5E-1
	Aminophylline																					GAD_DISEASE	Fatigue|Fatigue Syndrome, Chronic	2	11,1	1,6E-2	1,5E-1
	Apraclonidine																					GAD_DISEASE	Fatigue|Sleep Disorders|Sleep Initiation and Maintenance Disorders	2	11,1	1,6E-2	1,5E-1
	Quetiapine																					GAD_DISEASE	bipolar affective disorder	2	11,1	1,7E-2	1,6E-1
	Midodrine																					GAD_DISEASE	financial and psychological risk attitudes	2	11,1	2,0E-2	1,7E-1
	Desloratadine																					GAD_DISEASE	Dyskinesia, Drug-Induced	2	11,1	2,0E-2	1,7E-1
	Methyldopa																					GAD_DISEASE	mood disorder	2	11,1	2,2E-2	1,9E-1
	Alosetron																					GAD_DISEASE	obsessive Compulsive Disorder	2	11,1	2,2E-2	1,9E-1
	Citalopram																					GAD_DISEASE	Coronary Disease|Hyperlipoproteinemia Type II	2	11,1	2,4E-2	2,0E-1
	Cariprazine																					GAD_DISEASE	Substance-Related Disorders	2	11,1	2,8E-2	2,2E-1
	Azelastine																					GAD_DISEASE	Irritable Bowel Syndrome	2	11,1	2,8E-2	2,2E-1
	Metoclopramide																					GAD_DISEASE	tardive dyskinesia	2	11,1	3,2E-2	2,4E-1
	Sertindole																					GAD_DISEASE	Sleep Disorders	2	11,1	3,3E-2	2,5E-1
	Levodopa																					GAD_DISEASE	migraine	2	11,1	3,4E-2	2,5E-1
	Nortriptyline																					GAD_DISEASE	cognitive function	2	11,1	3,9E-2	2,7E-1
	Sevoflurane																					GAD_DISEASE	Obesity, Morbid	2	11,1	4,4E-2	3,0E-1
	Mianserin																					GAD_DISEASE	alcohol dependence	2	11,1	4,5E-2	3,0E-1
	Bromodiphenhydramine																					GAD_DISEASE	migraine	2	11,1	4,6E-2	3,0E-1
	Carbinoxamine																					GAD_DISEASE	anorexia nervosa	2	11,1	4,8E-2	3,1E-1
	Aripiprazole																					GAD_DISEASE	body mass	2	11,1	4,8E-2	3,1E-1
	Chlorprothixene																					GAD_DISEASE	smoking behavior	2	11,1	5,2E-2	3,2E-1
	Epinastine																					GAD_DISEASE	mood disorders	2	11,1	5,3E-2	3,3E-1
	Pizotifen																					GAD_DISEASE	Acute Coronary Syndrome	2	11,1	5,8E-2	3,5E-1
	Clomipramine																					GAD_DISEASE	blood pressure, arterial	2	11,1	6,7E-2	3,9E-1
	Quinagolide																					GAD_DISEASE	Metabolic Syndrome X	2	11,1	7,4E-2	4,1E-1
	Amoxapine																					GAD_DISEASE	cognitive ability	2	11,1	9,4E-2	4,9E-1
	Isoflurane
	Alimemazine
	Timolol
	Ergometrine
	Isoetarine
	Formoterol
	Dimenhydrinate
	Tapentadol
	Stiripentol
	Silodosin
	Enflurane
	Dopamine
	Palonosetron
	Temazepam
	Lamotrigine
	Regadenoson
	Asenapine
	Brexpiprazole
	Hydroxyzine
	Butabarbital
	Nalmefene
	Gabapentin
	Butalbital
	Droxidopa
	Ranolazine
	Salbutamol
	Alvimopan
	Levocetirizine
	Amisulpride
	Benzatropine
	Ziprasidone
	Methysergide
	Cabergoline
	Phenylephrine
	Sulpiride
	Paliperidone
	Guanfacine
	Dolasetron
	Metoprolol
	Cinnarizine
	Ropinirole
	Progesterone
	Topiramate
	Propranolol
	Theophylline
	Fenfluramine
	Phenylpropanolamine
	Clonidine
	Olopatadine
	Clemastine
	Methoxyflurane
	Fenoterol
	Pirbuterol
	Atomoxetine
	Dosulepin
	Practolol
	Propiomazine
	Etomidate
	Oxtriphylline
	Morphine
	Dapiprazole
	Eszopiclone
	Lorpiprazole
	Memantine
	Pholcodine
	Alprazolam
	Dexbrompheniramine
	Zotepine
	Lisuride
	Doxazosin
	Tripelennamine
	Loxapine
	Primidone
	Moxonidine
	Talbutal
	Eluxadoline
	Pentobarbital
	Mepyramine
	Xylometazoline
	Codeine
	Betahistine
	Dihydroergotamine
	Remoxipride
	Amitriptyline
	Tolazoline
	Isometheptene
	Labetalol
	Hydromorphone
	Fenoldopam
	Halazepam
	Minaprine
	Pramipexole
	Pentoxifylline
	Cisapride
	Acetophenazine
	Penbutolol
	Isoprenaline
	Ephedrine
	Methadone
	Fentanyl
	Clonazepam
	Olanzapine
	Promethazine
	Naphazoline
	Levobetaxolol
	Atenolol
	Metaraminol
	Butorphanol
	Propofol
	Bisoprolol
	Diphenhydramine
	Cetirizine
	Yohimbine
	Terfenadine
	Tegaserod
	Enprofylline
	Levomenthol
	Alfuzosin
	Promazine
	Clobazam
	Emedastine
	Methotrimeprazine
	Diazepam
	Buclizine
	Nicardipine
	Trifluoperazine
	Clenbuterol
	Tetryzoline
	Alcaftadine
	Fluphenazine
	Mefloquine
	Triprolidine
	Brompheniramine
	Loperamide
	Clozapine
	Dobutamine
	Doxylamine
	Clorazepic_acid
	Oxazepam
	Guanabenz
	Norepinephrine
	Amphetamine
	Mirtazapine
	Meprobamate
	Acrivastine
	Thiethylperazine
	Glutethimide
	Diamorphine
	Prochlorperazine
	Dexmedetomidine
	Methylnaltrexone
	Cyproheptadine
	Donepezil
	Nalbuphine
	Pimozide
	Dexchlorpheniramine_maleate
	Arbutamine
	Levocabastine
	Methyprylon
	Dextroamphetamine
	Metamfetamine
	Phendimetrazine
	Propiverine
	Oxprenolol
	Perphenazine
	Pseudoephedrine
	Prazepam
	Quazepam
	Antazoline
	Dimetindene
	Levorphanol
	Chlorphenamine
	Lurasidone
	Dipivefrin
	Droperidol
	Astemizole
	Amiodarone
	Meperidine
	Benzphetamine
	Terbutaline
	Dextropropoxyphene
	Flupentixol
	Dyphylline
	Carvedilol
	Racepinephrine
	Opium
	Pentazocine
	Granisetron
	Loratadine
	Trazodone
	Acamprosate
	Phenyltoloxamine
	Prazosin
	Imipramine
	Verapamil
	Triazolam
	Ethanol
	Epinephrine
	Pentoxyverine
	Doxepin
	Diphenylpyraline
	Thonzylamine
	Nefazodone
	Desipramine
	Dihydro-alpha-ergocryptine
	DL-Methylephedrine
	Bupropion
	Halothane
	Chlordiazepoxide
	Chlorpromazine
	Chloroprocaine
	Terazosin
	Clofedanol
	Remifentanil
	Methdilazine
	Ondansetron
	Orphenadrine
	Lorazepam
	Esmolol
	Escitalopram
	Brimonidine
	Cyclizine
	Ethchlorvynol
	Quinidine
	Thioridazine
	Flunarizine
	Tramadol
	Sotalol
	Zonisamide	partial seizures in adults with epilepsy
	Fluspirilene	for chronic schizophrenia
	Pipradrol	Used to manage fatigue 10 and depression 5, 1, 8, 11. Used as an adjunct therapy in the management of obesity
	Tetrabenazine	treatment of chorea associated with Huntington's disease
	Celiprolol	for the management of mild to moderate hypertension and effort-induced angina pectori
	Dronedarone	the management of atrial fibrillation (AF) in patients in sinus rhythm with a history of paroxysmal or persistent AF to reduce the risk of hospitalization
	Adenosine

## Sheet: Imipramine
Target	Drug-Coregula			Category	Term	Count	%	P-Value	Benjamini				Category	Term	Genes	%	P-Value	Benjamini			Sublist	Category	Term	Genes	%	P-Value	Benjamini
Muscarinic_acetylcholine_receptor_M4	Buspirone			KEGG_PATHWAY	Neuroactive ligand-receptor interaction	15	60,0	1,3E-17	3,1E-16				GAD_DISEASE_CLASS	PSYCH	21	84,0	6,9E-15	1,2E-13				GAD_DISEASE	Schizophrenia	16	64,0	5,4E-14	8,2E-12
Muscarinic_acetylcholine_receptor_M5	Bilastine			KEGG_PATHWAY	Calcium signaling pathway	12	48,0	2,9E-14	3,5E-13				GAD_DISEASE_CLASS	CHEMDEPENDENCY	21	84,0	1,1E-9	9,8E-9				GAD_DISEASE	several psychiatric disorders	15	60,0	2,4E-18	6,0E-16
Muscarinic_acetylcholine_receptor_M1	Periciazine			KEGG_PATHWAY	Serotonergic synapse	7	28,0	1,7E-7	1,3E-6				GAD_DISEASE_CLASS	METABOLIC	20	80,0	1,3E-5	3,3E-5				GAD_DISEASE	alcohol consumption	13	52,0	3,6E-19	2,7E-16
Muscarinic_acetylcholine_receptor_M2	Lorcaserin			KEGG_PATHWAY	Cholinergic synapse	5	20,0	1,3E-4	7,8E-4				GAD_DISEASE_CLASS	PHARMACOGENOMIC	18	72,0	2,4E-8	1,5E-7				GAD_DISEASE	Weight Gain	13	52,0	4,8E-19	1,8E-16
Muscarinic_acetylcholine_receptor_M3	Bepotastine			KEGG_PATHWAY	cAMP signaling pathway	5	20,0	1,2E-3	4,7E-3				GAD_DISEASE_CLASS	NEUROLOGICAL	16	64,0	5,4E-6	1,6E-5				GAD_DISEASE	Type 2 Diabetes| edema | rosiglitazone	13	52,0	6,6E-5	8,2E-4
Alpha-1D_adrenergic_receptor	Alverine			KEGG_PATHWAY	Regulation of actin cytoskeleton	5	20,0	1,5E-3	5,0E-3				GAD_DISEASE_CLASS	CARDIOVASCULAR	16	64,0	7,4E-4	1,7E-3				GAD_DISEASE	autism	12	48,0	3,2E-12	3,4E-10
Alpha-1A_adrenergic_receptor	Milnacipran			KEGG_PATHWAY	Salivary secretion	4	16,0	1,1E-3	5,4E-3				GAD_DISEASE_CLASS	OTHER	13	52,0	2,3E-6	1,0E-5				GAD_DISEASE	Bipolar Disorder	11	44,0	3,8E-10	1,6E-8
Alpha-1B_adrenergic_receptor	Molindone			KEGG_PATHWAY	Gap junction	3	12,0	1,9E-2	5,7E-2				GAD_DISEASE_CLASS	UNKNOWN	13	52,0	2,6E-6	9,2E-6				GAD_DISEASE	Alcoholism	11	44,0	3,4E-9	9,8E-8
D(2)_dopamine_receptor	Amantadine			KEGG_PATHWAY	Inflammatory mediator regulation of TRP channels	3	12,0	2,4E-2	6,2E-2				GAD_DISEASE_CLASS	AGING	7	28,0	4,1E-3	7,3E-3				GAD_DISEASE	Tobacco Use Disorder	11	44,0	1,9E-2	1,4E-1
Histamine_H1_receptor	Phenindamine			KEGG_PATHWAY	Vascular smooth muscle contraction	3	12,0	3,3E-2	7,7E-2				GAD_DISEASE_CLASS	NORMALVARIATION	6	24,0	1,5E-3	3,0E-3				GAD_DISEASE	Bulimia	10	40,0	7,7E-12	6,5E-10
Sodium-dependent_noradrenaline_transporter	Chlorcyclizine			KEGG_PATHWAY	Adrenergic signaling in cardiomyocytes	3	12,0	4,5E-2	9,5E-2				GAD_DISEASE_CLASS	REPRODUCTION	5	20,0	7,5E-2	1,2E-1				GAD_DISEASE	Hypercholesterolemia|LDLC levels	10	40,0	1,2E-11	8,6E-10
5-hydroxytryptamine_receptor_2C	Pheniramine			KEGG_PATHWAY	cGMP-PKG signaling pathway	3	12,0	5,7E-2	1,1E-1													GAD_DISEASE	null	10	40,0	1,1E-5	1,6E-4
5-hydroxytryptamine_receptor_6	Pipotiazine																					GAD_DISEASE	Depression	9	36,0	1,0E-10	5,5E-9
5-hydroxytryptamine_receptor_7	Flibanserin																					GAD_DISEASE	personality traits	8	32,0	9,0E-15	1,7E-12
D(1)_dopamine_receptor	Rupatadine																					GAD_DISEASE	ADHD | attention-deficit hyperactivity disorder	8	32,0	3,1E-10	1,4E-8
Sodium-dependent_serotonin_transporter	Thiothixene																					GAD_DISEASE	attention deficit hyperactivity disorder	7	28,0	4,9E-11	3,1E-9
Sodium-dependent_dopamine_transporter	Darifenacin																					GAD_DISEASE	smoking behavior	7	28,0	6,6E-11	3,9E-9
5-hydroxytryptamine_receptor_2A	Phentolamine																					GAD_DISEASE	suicide	7	28,0	1,3E-10	6,7E-9
5-hydroxytryptamine_receptor_1A	Zuclopenthixolc																					GAD_DISEASE	major depressive disorder	7	28,0	1,5E-10	7,2E-9
Potassium_voltage-gated_channel_subfamily_H_member_2	Isopropamide																					GAD_DISEASE	attention deficit disorder conduct disorder oppositional defiant disorder	7	28,0	4,3E-10	1,6E-8
Alpha-1-acid_glycoprotein_2	Butriptyline																					GAD_DISEASE	hypertension	7	28,0	8,9E-4	9,0E-3
Potassium_voltage-gated_channel_subfamily_D_member_2	Ketotifen																					GAD_DISEASE	olanzapine	6	24,0	1,1E-12	1,4E-10
Potassium_voltage-gated_channel_subfamily_H_member_1	Isavuconazole																					GAD_DISEASE	schizophrenia weight gain	6	24,0	4,0E-12	3,8E-10
Potassium_voltage-gated_channel_subfamily_D_member_3	Ergotamine																					GAD_DISEASE	Fatigue|Fatigue Syndrome, Chronic	6	24,0	1,1E-11	8,4E-10
	Propafenone																					GAD_DISEASE	personality disorders	6	24,0	1,1E-11	8,4E-10
	Iloperidone																					GAD_DISEASE	tardive dyskinesia	6	24,0	5,5E-10	2,0E-8
	Lofexidine																					GAD_DISEASE	Tourette Syndrome	6	24,0	6,8E-10	2,3E-8
	Haloperidol																					GAD_DISEASE	migraine	6	24,0	8,3E-10	2,7E-8
	Cyclobenzaprine																					GAD_DISEASE	ADHD	6	24,0	5,5E-9	1,5E-7
	Phenoxybenzamine																					GAD_DISEASE	alcohol abuse	6	24,0	8,0E-9	2,1E-7
	Domperidone																					GAD_DISEASE	mood disorders	6	24,0	9,0E-9	2,3E-7
	Nicergoline																					GAD_DISEASE	personality	6	24,0	3,4E-8	8,1E-7
	Pergolide																					GAD_DISEASE	Depressive Disorder, Major	6	24,0	5,8E-7	1,1E-5
	Aripiprazole_lauroxil																					GAD_DISEASE	Parkinson's disease	6	24,0	3,3E-6	5,4E-5
	Zinc_acetate																					GAD_DISEASE	Parkinson's Disease	6	24,0	2,0E-5	2,9E-4
	Triflupromazine																					GAD_DISEASE	Obesity|POF - Premature ovarian failure|POLYCYSTIC OVARIAN SYNDROME|Polycystic Ovary Syndrome|Primary Ovarian Insufficiency|Puberty, Delayed|Puberty, Precocious|Thrombophilia|Tobacco Use Disorder	6	24,0	5,1E-5	6,7E-4
	Dexfenfluramine																					GAD_DISEASE	normal variation	6	24,0	9,0E-5	1,1E-3
	Mesoridazine																					GAD_DISEASE	Alzheimer's disease	6	24,0	1,9E-2	1,4E-1
	Tamsulosin																					GAD_DISEASE	Substance Withdrawal Syndrome	5	20,0	4,3E-10	1,7E-8
	Flecainide																					GAD_DISEASE	Gastroparesis	5	20,0	1,3E-9	4,1E-8
	Erythromycin																					GAD_DISEASE	major depression	5	20,0	3,0E-9	9,3E-8
	Pitolisant																					GAD_DISEASE	Ache, Low Back|Acute Disease|Low Back Pain|Pain|Sciatica	5	20,0	4,4E-9	1,2E-7
	Dextromethorphan																					GAD_DISEASE	financial and psychological risk attitudes	5	20,0	1,1E-8	2,7E-7
	Apomorphine																					GAD_DISEASE	Migraine with Aura	5	20,0	5,4E-8	1,2E-6
	Bromocriptine																					GAD_DISEASE	cognitive function	5	20,0	2,2E-7	4,6E-6
	Anisotropine_methylbromide																					GAD_DISEASE	alcohol dependence	5	20,0	4,0E-7	7,7E-6
	Rotigotine																					GAD_DISEASE	panic disorder	5	20,0	1,6E-6	2,8E-5
	Maprotiline																					GAD_DISEASE	pharmacogenetic studies	5	20,0	2,9E-5	3,9E-4
	Oxymetazoline																					GAD_DISEASE	Alzheimer's Disease	5	20,0	2,2E-3	2,1E-2
	Clarithromycin																					GAD_DISEASE	Obesity	5	20,0	3,1E-3	3,0E-2
	Pimavanserin																					GAD_DISEASE	dystonia, acute parkinsonism tardive dyskinesia	4	16,0	4,2E-8	9,7E-7
	Zinc_chloride																					GAD_DISEASE	medication overuse headache	4	16,0	8,4E-8	1,8E-6
	Diethylpropion																					GAD_DISEASE	antidepressant treatment	4	16,0	2,4E-7	4,8E-6
	Cannabidiol																					GAD_DISEASE	anorexia nervosa; bulimia	4	16,0	3,5E-7	7,1E-6
	Methantheline																					GAD_DISEASE	dyspepsia	4	16,0	5,0E-7	9,6E-6
	Histamine																					GAD_DISEASE	ADHD | attention deficit hyperactivity disorder	4	16,0	9,2E-7	1,7E-5
	Paroxetine																					GAD_DISEASE	Brain Injuries	4	16,0	1,2E-6	2,1E-5
	Cycrimine																					GAD_DISEASE	Dyskinesia, Drug-Induced	4	16,0	2,3E-6	3,9E-5
	Halofantrine																					GAD_DISEASE	heroin abuse	4	16,0	2,8E-6	4,7E-5
	Vortioxetine																					GAD_DISEASE	obsessive Compulsive Disorder	4	16,0	3,4E-6	5,4E-5
	Azatadine																					GAD_DISEASE	Heroin Dependence	4	16,0	1,2E-5	1,8E-4
	Ketamine																					GAD_DISEASE	anorexia nervosa	4	16,0	4,0E-5	5,5E-4
	Procaine																					GAD_DISEASE	Marijuana Abuse|Psychoses, Substance-Induced	4	16,0	5,7E-5	7,3E-4
	Succinylcholine																					GAD_DISEASE	Sleep Apnea, Obstructive	4	16,0	1,2E-4	1,4E-3
	Methoxamine																					GAD_DISEASE	Migraine Disorders	4	16,0	4,5E-4	4,9E-3
	Umeclidinium																					GAD_DISEASE	smoking	4	16,0	6,5E-4	6,9E-3
	Fexofenadine																					GAD_DISEASE	Body Weight	4	16,0	3,1E-2	2,1E-1
	Homatropine_methylbromide																					GAD_DISEASE	chronic obstructive pulmonary disease	4	16,0	3,2E-2	2,2E-1
	Trimipramine																					GAD_DISEASE	diabetes, type 2	4	16,0	3,7E-2	2,5E-1
	Rocuronium																					GAD_DISEASE	Asthma	4	16,0	4,1E-2	2,7E-1
	Naratriptan																					GAD_DISEASE	Alzheimer's disease; anxiety disorder; depression; psychoses; aggressive behavior	3	12,0	8,2E-6	1,3E-4
	Solriamfetol																					GAD_DISEASE	frontal brain electrical asymmetry	3	12,0	8,2E-6	1,3E-4
	Dofetilide																					GAD_DISEASE	major psychiatric disorders	3	12,0	8,2E-6	1,3E-4
	Risperidone																					GAD_DISEASE	Panic disorder	3	12,0	8,2E-6	1,3E-4
	Pindolol																					GAD_DISEASE	negative affective facial stimuli	3	12,0	1,6E-5	2,4E-4
	Meclizine																					GAD_DISEASE	Puerperal Disorders	3	12,0	1,6E-5	2,4E-4
	Trimebutine																					GAD_DISEASE	alcohol abuse smoking behavior	3	12,0	1,6E-5	2,4E-4
	Trospium																					GAD_DISEASE	antipsychotic-induced adverse reactions	3	12,0	1,6E-5	2,4E-4
	Apraclonidine																					GAD_DISEASE	posttraumatic stress disorder	3	12,0	1,6E-5	2,4E-4
	Quetiapine																					GAD_DISEASE	Deliberate self-harm	3	12,0	2,7E-5	3,9E-4
	Midodrine																					GAD_DISEASE	lithium	3	12,0	2,7E-5	3,9E-4
	Desloratadine																					GAD_DISEASE	Seasonal affective disorder	3	12,0	2,7E-5	3,9E-4
	Mivacurium																					GAD_DISEASE	Alcoholism|Substance Withdrawal Syndrome	3	12,0	2,7E-5	3,9E-4
	Citalopram																					GAD_DISEASE	treatment response in psychotic patients	3	12,0	2,7E-5	3,9E-4
	Eletriptan																					GAD_DISEASE	suicide | mood disorders	3	12,0	2,7E-5	3,9E-4
	Cariprazine																					GAD_DISEASE	obsessive- compulsive disorder	3	12,0	2,7E-5	3,9E-4
	Azelastine																					GAD_DISEASE	Neuroleptic Malignant Syndrome	3	12,0	2,7E-5	3,9E-4
	Ciprofloxacin																					GAD_DISEASE	suicidal behavior	3	12,0	4,1E-5	5,5E-4
	Modafinil																					GAD_DISEASE	Substance Withdrawal Syndrome|Tobacco Use Disorder	3	12,0	4,1E-5	5,5E-4
	Diphenidol																					GAD_DISEASE	self-harm behavior	3	12,0	4,1E-5	5,5E-4
	Oxyphenonium																					GAD_DISEASE	antisocial personality disorder	3	12,0	4,1E-5	5,5E-4
	Metoclopramide																					GAD_DISEASE	temperament	3	12,0	4,1E-5	5,5E-4
	Sertindole																					GAD_DISEASE	migraine migraine with aura	3	12,0	5,7E-5	7,4E-4
	Fluvoxamine																					GAD_DISEASE	Alcoholism|Recurrence	3	12,0	5,7E-5	7,4E-4
	Levodopa																					GAD_DISEASE	anxiety	3	12,0	5,7E-5	7,4E-4
	Nortriptyline																					GAD_DISEASE	impulse control disorder	3	12,0	5,7E-5	7,4E-4
	Scopolamine																					GAD_DISEASE	cocaine abuse	3	12,0	7,6E-5	9,4E-4
	Mianserin																					GAD_DISEASE	cirrhosis, alcoholic; alcoholism	3	12,0	7,6E-5	9,4E-4
	Bromodiphenhydramine																					GAD_DISEASE	continuous performance task	3	12,0	9,8E-5	1,2E-3
	Carbinoxamine																					GAD_DISEASE	Fibromyalgia	3	12,0	1,5E-4	1,7E-3
	Aripiprazole																					GAD_DISEASE	EKG, abnormal	3	12,0	1,5E-4	1,7E-3
	Chlorprothixene																					GAD_DISEASE	psychosis	3	12,0	2,5E-4	2,8E-3
	Epinastine																					GAD_DISEASE	epilepsy, temporal lobe	3	12,0	2,5E-4	2,8E-3
	Pizotifen																					GAD_DISEASE	bipolar affective disorder	3	12,0	2,5E-4	2,8E-3
	Clomipramine																					GAD_DISEASE	methamphetamine abuse	3	12,0	3,2E-4	3,6E-3
	Quinagolide																					GAD_DISEASE	mood disorder	3	12,0	4,1E-4	4,5E-3
	Amoxapine																					GAD_DISEASE	weight loss	3	12,0	5,7E-4	6,0E-3
	Cyclopentolate																					GAD_DISEASE	Substance-Related Disorders	3	12,0	6,8E-4	7,1E-3
	Bepridil																					GAD_DISEASE	Sudden Infant Death	3	12,0	8,7E-4	8,9E-3
	Alimemazine																					GAD_DISEASE	BMI	3	12,0	1,0E-3	1,0E-2
	Ergometrine																					GAD_DISEASE	migraine	3	12,0	1,9E-3	1,8E-2
	Trihexyphenidyl																					GAD_DISEASE	Metabolic Syndrome X	3	12,0	4,9E-3	4,5E-2
	Dimenhydrinate																					GAD_DISEASE	alcohol	3	12,0	6,0E-3	5,4E-2
	Tapentadol																					GAD_DISEASE	Psychiatric Disorders	3	12,0	6,9E-3	6,0E-2
	Glycopyrronium																					GAD_DISEASE	cognitive ability	3	12,0	8,0E-3	6,9E-2
	Guanadrel																					GAD_DISEASE	Blood Pressure Determination	3	12,0	1,7E-2	1,3E-1
	Silodosin																					GAD_DISEASE	Glucose	3	12,0	6,2E-2	3,7E-1
	Dopamine																					GAD_DISEASE	schizophrenia; opium abuse	2	8,0	3,4E-3	3,2E-2
	Lamotrigine																					GAD_DISEASE	sleep disorders; body mass	2	8,0	3,4E-3	3,2E-2
	Asenapine																					GAD_DISEASE	bipolar disorder; unipolar disorder	2	8,0	3,4E-3	3,2E-2
	Reboxetine																					GAD_DISEASE	antipsychotic agent-induced weight gain	2	8,0	3,4E-3	3,2E-2
	Vernakalant																					GAD_DISEASE	delinquent behavior violent behavior	2	8,0	3,4E-3	3,2E-2
	Brexpiprazole																					GAD_DISEASE	delirium tremens	2	8,0	3,4E-3	3,2E-2
	Hydroxyzine																					GAD_DISEASE	weight gain, antipsychotic drug-induced	2	8,0	3,4E-3	3,2E-2
	Droxidopa																					GAD_DISEASE	aggressive behavior anger behavior suicide	2	8,0	3,4E-3	3,2E-2
	Levocetirizine																					GAD_DISEASE	delusions hallucinations psychoses	2	8,0	3,4E-3	3,2E-2
	Oxyphencyclimine																					GAD_DISEASE	psychotic symptomatology of mood disorders	2	8,0	3,4E-3	3,2E-2
	Amisulpride																					GAD_DISEASE	antidepressant adverse effects	2	8,0	3,4E-3	3,2E-2
	Benzatropine																					GAD_DISEASE	depression; alcohol withdrawal	2	8,0	3,4E-3	3,2E-2
	Ziprasidone																					GAD_DISEASE	left ventricular fractional shortening	2	8,0	3,4E-3	3,2E-2
	Methysergide																					GAD_DISEASE	Stuttering	2	8,0	3,4E-3	3,2E-2
	Cabergoline																					GAD_DISEASE	behavioral disorder	2	8,0	3,4E-3	3,2E-2
	Procyclidine																					GAD_DISEASE	nephritis, lupus	2	8,0	3,4E-3	3,2E-2
	Phenylephrine																					GAD_DISEASE	anorexia nervosa personality traits	2	8,0	3,4E-3	3,2E-2
	Sulpiride																					GAD_DISEASE	Physiological Sexual Disorders|Sexual Dysfunction, Physiological	2	8,0	3,4E-3	3,2E-2
	Profenamine																					GAD_DISEASE	hostility personality traits	2	8,0	3,4E-3	3,2E-2
	Paliperidone																					GAD_DISEASE	schizophrenia; schizoaffective disorder; affective disorder	2	8,0	3,4E-3	3,2E-2
	Bethanechol																					GAD_DISEASE	opiate abuse	2	8,0	3,4E-3	3,2E-2
	Cinnarizine																					GAD_DISEASE	bipolar disorder; mania, antidepressant-induced	2	8,0	3,4E-3	3,2E-2
	Acetylcholine																					GAD_DISEASE	5-HT1A receptor binding	2	8,0	3,4E-3	3,2E-2
	Ropinirole																					GAD_DISEASE	cigarette smoking behavior and reward	2	8,0	3,4E-3	3,2E-2
	Propranolol																					GAD_DISEASE	behavior problems	2	8,0	5,1E-3	4,6E-2
	Amsacrine																					GAD_DISEASE	risperidone and perospirone	2	8,0	5,1E-3	4,6E-2
	Atropine																					GAD_DISEASE	depression, interferon-induced	2	8,0	5,1E-3	4,6E-2
	Fenfluramine																					GAD_DISEASE	Basal Ganglia Diseases	2	8,0	5,1E-3	4,6E-2
	Clonidine																					GAD_DISEASE	urinary incontinence	2	8,0	5,1E-3	4,6E-2
	Olopatadine																					GAD_DISEASE	Long QT Syndrome|Sinus Tachycardia|Tachycardia, Sinus	2	8,0	5,1E-3	4,6E-2
	Armodafinil																					GAD_DISEASE	alcoholism; cirrhosis	2	8,0	5,1E-3	4,6E-2
	Disopyramide																					GAD_DISEASE	startle reflex	2	8,0	5,1E-3	4,6E-2
	Ketoconazole																					GAD_DISEASE	Alcoholism|Heroin Dependence	2	8,0	5,1E-3	4,6E-2
	Lidocaine																					GAD_DISEASE	amphetamine response	2	8,0	5,1E-3	4,6E-2
	Clemastine																					GAD_DISEASE	schizophrenia; psychoses; aggressive behavior; verbal fluency	2	8,0	5,1E-3	4,6E-2
	Clidinium																					GAD_DISEASE	Sleep Initiation and Maintenance Disorders	2	8,0	5,1E-3	4,6E-2
	Venlafaxine																					GAD_DISEASE	attention deficit disorder	2	8,0	5,1E-3	4,6E-2
	Agomelatine																					GAD_DISEASE	Body Weight|Weight Gain	2	8,0	5,1E-3	4,6E-2
	Mazindol																					GAD_DISEASE	electrocortical measures of error and feedback processing	2	8,0	5,1E-3	4,6E-2
	Atomoxetine																					GAD_DISEASE	blood pressure, arterial heart rate left ventricular mass	2	8,0	5,1E-3	4,6E-2
	Dosulepin																					GAD_DISEASE	Premenstrual Syndrome	2	8,0	5,1E-3	4,6E-2
	Propiomazine																					GAD_DISEASE	Alzheimer's disease; psychoses	2	8,0	5,1E-3	4,6E-2
	Procainamide																					GAD_DISEASE	Akathisia, Drug-Induced	2	8,0	6,8E-3	6,0E-2
	Tolterodine																					GAD_DISEASE	Cocaine-Related Disorders	2	8,0	6,8E-3	6,0E-2
	Propantheline																					GAD_DISEASE	clozapine response	2	8,0	6,8E-3	6,0E-2
	Dapiprazole																					GAD_DISEASE	impulsivity	2	8,0	6,8E-3	6,0E-2
	Viloxazine																					GAD_DISEASE	delirium	2	8,0	6,8E-3	6,0E-2
	Lorpiprazole																					GAD_DISEASE	antisocial personality disorder attention deficit hyperactivity disorder	2	8,0	6,8E-3	6,0E-2
	Memantine																					GAD_DISEASE	gastrointestinal disorders	2	8,0	6,8E-3	6,0E-2
	Dalfampridine																					GAD_DISEASE	depression drug hypersensitivity	2	8,0	6,8E-3	6,0E-2
	Cryptenamine																					GAD_DISEASE	alcoholism attention deficit hyperactivity disorder	2	8,0	6,8E-3	6,0E-2
	Dexbrompheniramine																					GAD_DISEASE	eating disorder	2	8,0	6,8E-3	6,0E-2
	Zotepine																					GAD_DISEASE	risk-taking behavior in a gambling task	2	8,0	6,8E-3	6,0E-2
	Lisuride																					GAD_DISEASE	schizophrenia; tardive dyskinesia	2	8,0	8,5E-3	7,1E-2
	Doxazosin																					GAD_DISEASE	harm avoidance	2	8,0	8,5E-3	7,1E-2
	Metocurine																					GAD_DISEASE	bipolar disorder; major depressive disorder; rapid cycling mood disorder	2	8,0	8,5E-3	7,1E-2
	Tripelennamine																					GAD_DISEASE	depression | Bipolar Disorder	2	8,0	8,5E-3	7,1E-2
	Pancuronium																					GAD_DISEASE	post-traumatic stress disorder	2	8,0	8,5E-3	7,1E-2
	Loxapine																					GAD_DISEASE	pain response	2	8,0	8,5E-3	7,1E-2
	Pipecuronium																					GAD_DISEASE	musical aptitude	2	8,0	8,5E-3	7,1E-2
	Ibutilide																					GAD_DISEASE	bipolar disorder depressive disorder, major	2	8,0	1,0E-2	8,4E-2
	Vilazodone																					GAD_DISEASE	Cardiomyopathy, Hypertrophic|Hypertrophic Cardiomyopathy|Hypertrophy, Left Ventricular|Left Ventricular Hypertrophy	2	8,0	1,0E-2	8,4E-2
	Mepyramine																					GAD_DISEASE	Heart Diseases|Inflammation|Myocardial Infarction	2	8,0	1,0E-2	8,4E-2
	Zolmitriptan																					GAD_DISEASE	Psychoses, Substance-Induced	2	8,0	1,0E-2	8,4E-2
	Xylometazoline																					GAD_DISEASE	psychoses	2	8,0	1,0E-2	8,4E-2
	Betahistine																					GAD_DISEASE	juvenile endogenous attack-like psychoses	2	8,0	1,0E-2	8,4E-2
	Remoxipride																					GAD_DISEASE	Obesity|Weight Gain	2	8,0	1,0E-2	8,4E-2
	Amitriptyline																					GAD_DISEASE	migraine; migraine with aura	2	8,0	1,2E-2	9,7E-2
	Desvenlafaxine																					GAD_DISEASE	risperidone-induced extrapyramidal symptoms	2	8,0	1,2E-2	9,7E-2
	Dexmethylphenidate																					GAD_DISEASE	Syncope, Vasovagal|Vasovagal syncope	2	8,0	1,2E-2	9,7E-2
	Tolazoline																					GAD_DISEASE	nausea	2	8,0	1,2E-2	9,7E-2
	Fesoterodine																					GAD_DISEASE	manic-depressive illness	2	8,0	1,2E-2	9,7E-2
	Carbamoylcholine																					GAD_DISEASE	eating disorders	2	8,0	1,2E-2	9,7E-2
	Isometheptene																					GAD_DISEASE	depressive disorder, major; bipolar disorder	2	8,0	1,3E-2	1,1E-1
	Butylscopolamine																					GAD_DISEASE	Hallucinations	2	8,0	1,3E-2	1,1E-1
	Methacholine																					GAD_DISEASE	Diseases in Twins	2	8,0	1,3E-2	1,1E-1
	Thiopental																					GAD_DISEASE	bipolar disorder; depression	2	8,0	1,3E-2	1,1E-1
	Fenoldopam																					GAD_DISEASE	cocaine dependence	2	8,0	1,3E-2	1,1E-1
	Dicyclomine																					GAD_DISEASE	response to antidepressants	2	8,0	1,5E-2	1,2E-1
	Minaprine																					GAD_DISEASE	Hip Fractures	2	8,0	1,5E-2	1,2E-1
	Pramipexole																					GAD_DISEASE	substance abuse	2	8,0	1,5E-2	1,2E-1
	Oxybutynin																					GAD_DISEASE	Psychophysiologic Disorders	2	8,0	1,9E-2	1,4E-1
	Cisapride																					GAD_DISEASE	affective disorder	2	8,0	1,9E-2	1,4E-1
	Acetophenazine																					GAD_DISEASE	Intelligence	2	8,0	2,0E-2	1,5E-1
	Penbutolol																					GAD_DISEASE	citalopram	2	8,0	2,0E-2	1,5E-1
	Ephedrine																					GAD_DISEASE	Alcoholism|	2	8,0	2,0E-2	1,5E-1
	Ipratropium																					GAD_DISEASE	dyslexia	2	8,0	2,3E-2	1,7E-1
	Methadone																					GAD_DISEASE	Prenatal Exposure Delayed Effects	2	8,0	2,8E-2	2,0E-1
	Tropicamide																					GAD_DISEASE	Irritable Bowel Syndrome	2	8,0	3,8E-2	2,5E-1
	Biperiden																					GAD_DISEASE	Body Weight|Obesity	2	8,0	4,2E-2	2,7E-1
	Olanzapine																					GAD_DISEASE	SIDS/sudden infant death syndrome	2	8,0	4,5E-2	2,8E-1
	Promethazine																					GAD_DISEASE	Sleep Disorders	2	8,0	4,5E-2	2,8E-1
	Naphazoline																					GAD_DISEASE	Adiposity	2	8,0	6,7E-2	3,9E-1
	Metaraminol																					GAD_DISEASE	cardiovascular	2	8,0	7,2E-2	4,1E-1
	Perhexiline
	Diphenhydramine
	Ginkgo_biloba
	Metixene
	Cetirizine
	Yohimbine
	Terfenadine
	Tegaserod
	Protriptyline
	Alfuzosin
	Promazine
	Emedastine
	Methotrimeprazine
	Pilocarpine
	Methylphenidate
	Buclizine
	Nicardipine
	Phenmetrazine
	Hyoscyamine
	Trifluoperazine
	Tetryzoline
	Alcaftadine
	Fluphenazine
	Tiotropium
	Triprolidine
	Brompheniramine
	Clozapine
	Doxylamine
	Norepinephrine
	Amphetamine
	Mirtazapine
	Hexocyclium
	Acrivastine
	Thiethylperazine
	Prochlorperazine
	Cyproheptadine
	Donepezil
	Pimozide
	Dexchlorpheniramine_maleate
	Sertraline
	Sibutramine
	Levocabastine
	Dextroamphetamine
	Metamfetamine
	Phendimetrazine
	Propiverine
	Perphenazine
	Miconazole
	Pseudoephedrine
	Antazoline
	Dimetindene
	Potassium_nitrate
	Solifenacin
	Chlorphenamine
	Lurasidone
	Dipivefrin
	Droperidol
	Astemizole
	Zinc
	Amiodarone
	Meperidine
	Benzphetamine
	Flupentixol
	Doxacurium
	Carvedilol
	Racepinephrine
	Loratadine
	Trazodone
	Pyrantel
	Phenyltoloxamine
	Prazosin
	Imipramine
	Homatropine
	Verapamil
	Diphemanil
	Epinephrine
	Sumatriptan
	Pirenzepine
	Methscopolamine_bromide
	Pentoxyverine
	Doxepin
	Diphenylpyraline
	Thonzylamine
	Flavoxate
	Nefazodone
	Tamoxifen
	Desipramine
	Dihydro-alpha-ergocryptine
	Fluoxetine
	Bupropion
	Nomifensine
	Duloxetine
	Chlorpromazine
	Chloroprocaine
	Zimelidine
	Terazosin
	Rapacuronium
	Clofedanol
	Aclidinium
	Methdilazine
	Guanethidine
	Ondansetron
	Chlorobutanol
	Cevimeline
	Orphenadrine
	Gallamine_Triethiodide
	Escitalopram
	Cyclizine
	Cocaine
	Phentermine
	Quinidine
	Debrisoquine
	Thioridazine
	Flunarizine
	Tramadol
	Sotalol
	Fluspirilene
	Mepenzolate
	Pipradrol
	Tetrabenazine
	Dronedarone
	Levomilnacipran

## Sheet: Desipramine
Target	Drug-Coregula				Category	Term	Count	%	P-Value	Benjamini			Sublist	Category	Term	Genes	%	P-Value	Benjamini			Sublist	Category	Term	Genes	%	P-Value	Benjamini
Beta-2_adrenergic_receptor	Buspirone				KEGG_PATHWAY	Neuroactive ligand-receptor interaction	12	70,6	2,7E-14	7,3E-13				GAD_DISEASE_CLASS	PHARMACOGENOMIC	16	84,2	8,2E-10	7,4E-9				GAD_DISEASE	Type 2 Diabetes| edema | rosiglitazone	14	73,7	3,1E-8	1,5E-6
Muscarinic_acetylcholine_receptor_M4	Bilastine				KEGG_PATHWAY	Calcium signaling pathway	9	52,9	2,1E-10	2,8E-9				GAD_DISEASE_CLASS	PSYCH	15	78,9	3,0E-10	5,5E-9				GAD_DISEASE	alcohol consumption	12	63,2	2,8E-19	2,4E-16
Muscarinic_acetylcholine_receptor_M5	Nebivolol				KEGG_PATHWAY	cAMP signaling pathway	6	35,3	2,0E-5	1,8E-4				GAD_DISEASE_CLASS	METABOLIC	15	78,9	1,5E-4	4,5E-4				GAD_DISEASE	Weight Gain	11	57,9	6,9E-17	4,9E-14
Muscarinic_acetylcholine_receptor_M1	Lorcaserin				KEGG_PATHWAY	Cholinergic synapse	5	29,4	4,1E-5	2,8E-4				GAD_DISEASE_CLASS	NEUROLOGICAL	13	68,4	1,1E-5	6,4E-5				GAD_DISEASE	several psychiatric disorders	11	57,9	2,6E-13	7,6E-11
Muscarinic_acetylcholine_receptor_M2	Bepotastine				KEGG_PATHWAY	Regulation of actin cytoskeleton	5	29,4	4,9E-4	2,6E-3				GAD_DISEASE_CLASS	CHEMDEPENDENCY	12	63,2	8,4E-4	1,7E-3				GAD_DISEASE	Schizophrenia	11	57,9	3,6E-9	2,2E-7
Muscarinic_acetylcholine_receptor_M3	Alverine				KEGG_PATHWAY	Gap junction	4	23,5	5,3E-4	2,4E-3				GAD_DISEASE_CLASS	CARDIOVASCULAR	11	57,9	1,4E-2	2,6E-2				GAD_DISEASE	Hypercholesterolemia|LDLC levels	9	47,4	2,4E-11	3,5E-9
Sphingomyelin_phosphodiesterase	Milnacipran				KEGG_PATHWAY	Serotonergic synapse	4	23,5	1,0E-3	4,0E-3				GAD_DISEASE_CLASS	OTHER	10	52,6	3,2E-5	1,2E-4				GAD_DISEASE	Bipolar Disorder	9	47,4	9,1E-9	5,0E-7
D(2)_dopamine_receptor	Molindone				KEGG_PATHWAY	Salivary secretion	3	17,6	1,1E-2	3,7E-2				GAD_DISEASE_CLASS	UNKNOWN	9	47,4	2,9E-4	7,4E-4				GAD_DISEASE	null	9	47,4	5,4E-6	1,2E-4
Beta-1_adrenergic_receptor	Amantadine				KEGG_PATHWAY	Inflammatory mediator regulation of TRP channels	3	17,6	1,4E-2	4,2E-2				GAD_DISEASE_CLASS	IMMUNE	8	42,1	5,4E-2	7,4E-2				GAD_DISEASE	ADHD | attention-deficit hyperactivity disorder	8	42,1	2,1E-11	3,8E-9
Alpha-2_adrenergic_receptors	Phenindamine													GAD_DISEASE_CLASS	NORMALVARIATION	7	36,8	2,2E-5	1,0E-4				GAD_DISEASE	Depression	8	42,1	3,3E-10	3,2E-8
Histamine_H1_receptor	Chlorcyclizine													GAD_DISEASE_CLASS	AGING	7	36,8	6,3E-4	1,4E-3				GAD_DISEASE	Bulimia	8	42,1	1,0E-9	8,1E-8
Sodium-dependent_noradrenaline_transporter	Pheniramine													GAD_DISEASE_CLASS	REPRODUCTION	5	26,3	2,6E-2	4,3E-2				GAD_DISEASE	autism	8	42,1	1,0E-7	4,4E-6
5-hydroxytryptamine_receptor_2C	Pipotiazine													GAD_DISEASE_CLASS	RENAL	5	26,3	8,9E-2	1,1E-1				GAD_DISEASE	Alcoholism	8	42,1	1,2E-6	2,9E-5
Sodium-dependent_serotonin_transporter	Flibanserin													GAD_DISEASE_CLASS	VISION	4	21,1	5,0E-2	7,4E-2				GAD_DISEASE	Depressive Disorder, Major	7	36,8	1,4E-9	9,2E-8
5-hydroxytryptamine_receptor_2A	Rupatadine																						GAD_DISEASE	normal variation	7	36,8	6,5E-7	1,7E-5
5-hydroxytryptamine_receptor_1A	Thiothixene																						GAD_DISEASE	personality disorders	6	31,6	1,8E-12	4,0E-10
Alpha-1_adrenergic_receptors	Betaxolol																						GAD_DISEASE	personality traits	6	31,6	9,3E-11	1,2E-8
	Darifenacin																						GAD_DISEASE	attention deficit hyperactivity disorder	6	31,6	1,0E-9	7,6E-8
	Zuclopenthixolc																						GAD_DISEASE	attention deficit disorder conduct disorder oppositional defiant disorder	6	31,6	6,3E-9	3,7E-7
	Isopropamide																						GAD_DISEASE	Obesity|POF - Premature ovarian failure|POLYCYSTIC OVARIAN SYNDROME|Polycystic Ovary Syndrome|Primary Ovarian Insufficiency|Puberty, Delayed|Puberty, Precocious|Thrombophilia|Tobacco Use Disorder	6	31,6	9,4E-6	1,9E-4
	Butriptyline																						GAD_DISEASE	Obesity	6	31,6	6,1E-5	1,0E-3
	Ketotifen																						GAD_DISEASE	hypertension	6	31,6	1,2E-3	1,6E-2
	Ergotamine																						GAD_DISEASE	Substance Withdrawal Syndrome	5	26,3	1,1E-10	1,2E-8
	Tizanidine																						GAD_DISEASE	major depression	5	26,3	7,6E-10	6,7E-8
	Propafenone																						GAD_DISEASE	Tourette Syndrome	5	26,3	2,7E-8	1,4E-6
	Iloperidone																						GAD_DISEASE	alcohol dependence	5	26,3	9,9E-8	4,4E-6
	Lofexidine																						GAD_DISEASE	ADHD	5	26,3	1,4E-7	5,2E-6
	Haloperidol																						GAD_DISEASE	smoking behavior	5	26,3	1,9E-7	6,5E-6
	Cyclobenzaprine																						GAD_DISEASE	mood disorders	5	26,3	2,0E-7	6,9E-6
	Phenoxybenzamine																						GAD_DISEASE	suicide	5	26,3	2,9E-7	9,1E-6
	Domperidone																						GAD_DISEASE	panic disorder	5	26,3	4,0E-7	1,2E-5
	Pergolide																						GAD_DISEASE	personality	5	26,3	5,9E-7	1,7E-5
	Aripiprazole_lauroxil																						GAD_DISEASE	Sleep Apnea, Obstructive	5	26,3	6,3E-7	1,7E-5
	Triflupromazine																						GAD_DISEASE	pharmacogenetic studies	5	26,3	7,4E-6	1,6E-4
	Dexfenfluramine																						GAD_DISEASE	Parkinson's disease	5	26,3	2,3E-5	4,1E-4
	Mesoridazine																						GAD_DISEASE	Alzheimer's Disease	5	26,3	6,1E-4	8,2E-3
	Acebutolol																						GAD_DISEASE	chronic obstructive pulmonary disease	5	26,3	1,4E-3	1,7E-2
	Indacaterol																						GAD_DISEASE	diabetes, type 2	5	26,3	1,7E-3	2,1E-2
	Dextromethorphan																						GAD_DISEASE	Alzheimer's disease	5	26,3	2,6E-2	2,1E-1
	Apomorphine																						GAD_DISEASE	antidepressant treatment	4	21,1	8,6E-8	4,0E-6
	Bromocriptine																						GAD_DISEASE	olanzapine	4	21,1	1,3E-7	5,1E-6
	Nadolol																						GAD_DISEASE	dyspepsia	4	21,1	1,8E-7	6,7E-6
	Anisotropine_methylbromide																						GAD_DISEASE	schizophrenia weight gain	4	21,1	2,5E-7	8,2E-6
	Rotigotine																						GAD_DISEASE	Fatigue|Fatigue Syndrome, Chronic	4	21,1	4,4E-7	1,3E-5
	Maprotiline																						GAD_DISEASE	Ache, Low Back|Acute Disease|Low Back Pain|Pain|Sciatica	4	21,1	4,4E-7	1,3E-5
	Levobunolol																						GAD_DISEASE	Brain Injuries	4	21,1	4,4E-7	1,3E-5
	Pimavanserin																						GAD_DISEASE	financial and psychological risk attitudes	4	21,1	8,5E-7	2,2E-5
	Carteolol																						GAD_DISEASE	Dyskinesia, Drug-Induced	4	21,1	8,5E-7	2,2E-5
	Diethylpropion																						GAD_DISEASE	Migraine with Aura	4	21,1	2,7E-6	6,6E-5
	Salmeterol																						GAD_DISEASE	tardive dyskinesia	4	21,1	3,9E-6	9,3E-5
	Cannabidiol																						GAD_DISEASE	migraine	4	21,1	5,0E-6	1,1E-4
	Methantheline																						GAD_DISEASE	cognitive function	4	21,1	7,5E-6	1,6E-4
	Histamine																						GAD_DISEASE	anorexia nervosa	4	21,1	1,5E-5	2,8E-4
	Paroxetine																						GAD_DISEASE	alcohol abuse	4	21,1	1,8E-5	3,4E-4
	Cycrimine																						GAD_DISEASE	major depressive disorder	4	21,1	2,7E-5	4,8E-4
	Metipranolol																						GAD_DISEASE	Migraine Disorders	4	21,1	1,7E-4	2,6E-3
	Vortioxetine																						GAD_DISEASE	myocardial infarct	4	21,1	4,1E-4	5,7E-3
	Azatadine																						GAD_DISEASE	Asthma	4	21,1	1,8E-2	1,6E-1
	Ketamine																						GAD_DISEASE	Myocardial Infarction	4	21,1	2,6E-2	2,1E-1
	Succinylcholine																						GAD_DISEASE	Alzheimer's disease; anxiety disorder; depression; psychoses; aggressive behavior	3	15,8	4,3E-6	9,9E-5
	Umeclidinium																						GAD_DISEASE	frontal brain electrical asymmetry	3	15,8	4,3E-6	9,9E-5
	Fexofenadine																						GAD_DISEASE	Panic disorder	3	15,8	4,3E-6	9,9E-5
	Homatropine_methylbromide																						GAD_DISEASE	negative affective facial stimuli	3	15,8	8,5E-6	1,7E-4
	Trimipramine																						GAD_DISEASE	antipsychotic-induced adverse reactions	3	15,8	8,5E-6	1,7E-4
	Rocuronium																						GAD_DISEASE	Puerperal Disorders	3	15,8	8,5E-6	1,7E-4
	Naratriptan																						GAD_DISEASE	suicide | mood disorders	3	15,8	1,4E-5	2,8E-4
	Olodaterol																						GAD_DISEASE	Alcoholism|Substance Withdrawal Syndrome	3	15,8	1,4E-5	2,8E-4
	Solriamfetol																						GAD_DISEASE	Seasonal affective disorder	3	15,8	1,4E-5	2,8E-4
	Vilanterol																						GAD_DISEASE	Deliberate self-harm	3	15,8	1,4E-5	2,8E-4
	Risperidone																						GAD_DISEASE	dystonia, acute parkinsonism tardive dyskinesia	3	15,8	1,4E-5	2,8E-4
	Pindolol																						GAD_DISEASE	treatment response in psychotic patients	3	15,8	1,4E-5	2,8E-4
	Meclizine																						GAD_DISEASE	Neuroleptic Malignant Syndrome	3	15,8	1,4E-5	2,8E-4
	Trimebutine																						GAD_DISEASE	Substance Withdrawal Syndrome|Tobacco Use Disorder	3	15,8	2,1E-5	3,9E-4
	Trospium																						GAD_DISEASE	self-harm behavior	3	15,8	2,1E-5	3,9E-4
	Quetiapine																						GAD_DISEASE	medication overuse headache	3	15,8	2,1E-5	3,9E-4
	Desloratadine																						GAD_DISEASE	suicidal behavior	3	15,8	2,1E-5	3,9E-4
	Mivacurium																						GAD_DISEASE	Syncope, Vasovagal|Vasovagal syncope	3	15,8	3,0E-5	5,1E-4
	Citalopram																						GAD_DISEASE	impulse control disorder	3	15,8	3,0E-5	5,1E-4
	Eletriptan																						GAD_DISEASE	Alcoholism|Recurrence	3	15,8	3,0E-5	5,1E-4
	Cariprazine																						GAD_DISEASE	anorexia nervosa; bulimia	3	15,8	5,1E-5	8,6E-4
	Bethanidine																						GAD_DISEASE	Cardiomyopathy, Dilated|	3	15,8	6,4E-5	1,0E-3
	Azelastine																						GAD_DISEASE	ADHD | attention deficit hyperactivity disorder	3	15,8	9,3E-5	1,5E-3
	Diphenidol																						GAD_DISEASE	bipolar affective disorder	3	15,8	1,3E-4	2,0E-3
	Oxyphenonium																						GAD_DISEASE	epilepsy, temporal lobe	3	15,8	1,3E-4	2,0E-3
	Metoclopramide																						GAD_DISEASE	endurance performance	3	15,8	1,7E-4	2,6E-3
	Sertindole																						GAD_DISEASE	heroin abuse	3	15,8	1,9E-4	2,9E-3
	Fluvoxamine																						GAD_DISEASE	obsessive Compulsive Disorder	3	15,8	2,2E-4	3,2E-3
	Levodopa																						GAD_DISEASE	mood disorder	3	15,8	2,2E-4	3,2E-3
	Nortriptyline																						GAD_DISEASE	weight loss	3	15,8	3,0E-4	4,2E-3
	Scopolamine																						GAD_DISEASE	Heroin Dependence	3	15,8	4,9E-4	6,8E-3
	Mianserin																						GAD_DISEASE	BMI	3	15,8	5,3E-4	7,2E-3
	Bromodiphenhydramine																						GAD_DISEASE	migraine	3	15,8	9,8E-4	1,3E-2
	Carbinoxamine																						GAD_DISEASE	Marijuana Abuse|Psychoses, Substance-Induced	3	15,8	1,4E-3	1,8E-2
	Aripiprazole																						GAD_DISEASE	blood pressure, arterial	3	15,8	2,1E-3	2,6E-2
	Chlorprothixene																						GAD_DISEASE	Metabolic Syndrome X	3	15,8	2,6E-3	3,1E-2
	Epinastine																						GAD_DISEASE	Psychiatric Disorders	3	15,8	3,7E-3	4,3E-2
	Pizotifen																						GAD_DISEASE	smoking	3	15,8	6,8E-3	7,4E-2
	Clomipramine																						GAD_DISEASE	BMI- Edema rosiglitazone or pioglitazone	3	15,8	7,5E-3	7,9E-2
	Quinagolide																						GAD_DISEASE	bronchodilator response	3	15,8	8,1E-3	8,4E-2
	Amoxapine																						GAD_DISEASE	Glomerulonephritis, IGA	3	15,8	8,6E-3	8,8E-2
	Cyclopentolate																						GAD_DISEASE	Blood Pressure Determination	3	15,8	8,9E-3	8,9E-2
	Alimemazine																						GAD_DISEASE	Asthma|	3	15,8	9,1E-3	9,0E-2
	Timolol																						GAD_DISEASE	Cardiovascular Diseases	3	15,8	2,2E-2	1,9E-1
	Isoetarine																						GAD_DISEASE	Parkinson's Disease	3	15,8	2,6E-2	2,1E-1
	Formoterol																						GAD_DISEASE	Heart Rate	3	15,8	4,1E-2	3,0E-1
	Trihexyphenidyl																						GAD_DISEASE	Body Weight	3	15,8	8,9E-2	5,0E-1
	Dimenhydrinate																						GAD_DISEASE	Colorectal Cancer	3	15,8	9,5E-2	5,2E-1
	Tapentadol																						GAD_DISEASE	bipolar disorder; unipolar disorder	2	10,5	2,5E-3	3,0E-2
	Glycopyrronium																						GAD_DISEASE	nephritis, lupus	2	10,5	2,5E-3	3,0E-2
	Guanadrel																						GAD_DISEASE	antidepressant adverse effects	2	10,5	2,5E-3	3,0E-2
	Dopamine																						GAD_DISEASE	heart rate; left ventricular funtion	2	10,5	2,5E-3	3,0E-2
	Lamotrigine																						GAD_DISEASE	Hypertension|Myocardial Infarction|Stroke	2	10,5	2,5E-3	3,0E-2
	Asenapine																						GAD_DISEASE	delusions hallucinations psychoses	2	10,5	2,5E-3	3,0E-2
	Reboxetine																						GAD_DISEASE	sleep disorders; body mass	2	10,5	2,5E-3	3,0E-2
	Brexpiprazole																						GAD_DISEASE	anorexia nervosa personality traits	2	10,5	2,5E-3	3,0E-2
	Hydroxyzine																						GAD_DISEASE	human intelligence	2	10,5	2,5E-3	3,0E-2
	Amlodipine																						GAD_DISEASE	antipsychotic agent-induced weight gain	2	10,5	2,5E-3	3,0E-2
	Droxidopa																						GAD_DISEASE	psychotic symptomatology of mood disorders	2	10,5	2,5E-3	3,0E-2
	Ranolazine																						GAD_DISEASE	Heart Failure|Ventricular Dysfunction, Left|Ventricular Remodeling	2	10,5	2,5E-3	3,0E-2
	Salbutamol																						GAD_DISEASE	weight gain, antipsychotic drug-induced	2	10,5	2,5E-3	3,0E-2
	Levocetirizine																						GAD_DISEASE	Coronary Artery Disease|Death, Sudden, Cardiac|Tachycardia, Ventricular|Ventricular Fibrillation	2	10,5	2,5E-3	3,0E-2
	Oxyphencyclimine																						GAD_DISEASE	schizophrenia; schizoaffective disorder; affective disorder	2	10,5	2,5E-3	3,0E-2
	Amisulpride																						GAD_DISEASE	5-HT1A receptor binding	2	10,5	2,5E-3	3,0E-2
	Benzatropine																						GAD_DISEASE	delirium tremens	2	10,5	2,5E-3	3,0E-2
	Ziprasidone																						GAD_DISEASE	bipolar disorder; mania, antidepressant-induced	2	10,5	2,5E-3	3,0E-2
	Methysergide																						GAD_DISEASE	aggressive behavior anger behavior suicide	2	10,5	2,5E-3	3,0E-2
	Cabergoline																						GAD_DISEASE	hostility personality traits	2	10,5	2,5E-3	3,0E-2
	Procyclidine																						GAD_DISEASE	Coronary Disease|Myocardial Ischemia	2	10,5	3,7E-3	4,2E-2
	Sulpiride																						GAD_DISEASE	heart rate, resting	2	10,5	3,7E-3	4,2E-2
	Profenamine																						GAD_DISEASE	alcoholism; cirrhosis	2	10,5	3,7E-3	4,2E-2
	Paliperidone																						GAD_DISEASE	Premenstrual Syndrome	2	10,5	3,7E-3	4,2E-2
	Bethanechol																						GAD_DISEASE	Alcoholism|Heroin Dependence	2	10,5	3,7E-3	4,2E-2
	Metoprolol																						GAD_DISEASE	Basal Ganglia Diseases	2	10,5	3,7E-3	4,2E-2
	Cinnarizine																						GAD_DISEASE	Alzheimer's disease; psychoses	2	10,5	3,7E-3	4,2E-2
	Acetylcholine																						GAD_DISEASE	cardiomyopathy; heart failure	2	10,5	3,7E-3	4,2E-2
	Arformoterol																						GAD_DISEASE	Stress	2	10,5	3,7E-3	4,2E-2
	Ropinirole																						GAD_DISEASE	Tachycardia, Ventricular	2	10,5	3,7E-3	4,2E-2
	Propranolol																						GAD_DISEASE	depression, interferon-induced	2	10,5	3,7E-3	4,2E-2
	Atropine																						GAD_DISEASE	Body Weight|Weight Gain	2	10,5	3,7E-3	4,2E-2
	Fenfluramine																						GAD_DISEASE	risperidone and perospirone	2	10,5	3,7E-3	4,2E-2
	Phenylpropanolamine																						GAD_DISEASE	schizophrenia; psychoses; aggressive behavior; verbal fluency	2	10,5	3,7E-3	4,2E-2
	Olopatadine																						GAD_DISEASE	major psychiatric disorders	2	10,5	3,7E-3	4,2E-2
	Disopyramide																						GAD_DISEASE	electrocortical measures of error and feedback processing	2	10,5	3,7E-3	4,2E-2
	Clemastine																						GAD_DISEASE	Sleep Initiation and Maintenance Disorders	2	10,5	3,7E-3	4,2E-2
	Clidinium																						GAD_DISEASE	amphetamine response	2	10,5	3,7E-3	4,2E-2
	Venlafaxine																						GAD_DISEASE	left ventricular ejection fraction troponin, cardiac	2	10,5	3,7E-3	4,2E-2
	Fenoterol																						GAD_DISEASE	body mass; obesity, localized	2	10,5	3,7E-3	4,2E-2
	Pirbuterol																						GAD_DISEASE	alcoholism attention deficit hyperactivity disorder	2	10,5	4,9E-3	5,5E-2
	Agomelatine																						GAD_DISEASE	clozapine response	2	10,5	4,9E-3	5,5E-2
	Mazindol																						GAD_DISEASE	gastrointestinal disorders	2	10,5	4,9E-3	5,5E-2
	Atomoxetine																						GAD_DISEASE	depression drug hypersensitivity	2	10,5	4,9E-3	5,5E-2
	Dosulepin																						GAD_DISEASE	blood pressure; heart rate	2	10,5	4,9E-3	5,5E-2
	Practolol																						GAD_DISEASE	alcohol abuse smoking behavior	2	10,5	4,9E-3	5,5E-2
	Propiomazine																						GAD_DISEASE	Heart Failure|Myocardial ischemia	2	10,5	4,9E-3	5,5E-2
	Tolterodine																						GAD_DISEASE	asthma; lipids; memory impairment	2	10,5	4,9E-3	5,5E-2
	Propantheline																						GAD_DISEASE	Takotsubo Cardiomyopathy	2	10,5	4,9E-3	5,5E-2
	Viloxazine																						GAD_DISEASE	Cardiovascular Diseases|Myocardial Ischemia	2	10,5	4,9E-3	5,5E-2
	Lorpiprazole																						GAD_DISEASE	Akathisia, Drug-Induced	2	10,5	4,9E-3	5,5E-2
	Memantine																						GAD_DISEASE	risk-taking behavior in a gambling task	2	10,5	4,9E-3	5,5E-2
	Cryptenamine																						GAD_DISEASE	Heart Failure|Myocardial Infarction	2	10,5	4,9E-3	5,5E-2
	Dexbrompheniramine																						GAD_DISEASE	posttraumatic stress disorder	2	10,5	4,9E-3	5,5E-2
	Zotepine																						GAD_DISEASE	blood pressure, arterial; heart rate; adrenaline; coronary flow velocity; ECG; noradrenaline	2	10,5	4,9E-3	5,5E-2
	Lisuride																						GAD_DISEASE	reward dependence temperament	2	10,5	6,2E-3	6,8E-2
	Metocurine																						GAD_DISEASE	schizophrenia; tardive dyskinesia	2	10,5	6,2E-3	6,8E-2
	Tripelennamine																						GAD_DISEASE	musical aptitude	2	10,5	6,2E-3	6,8E-2
	Pancuronium																						GAD_DISEASE	bipolar disorder; major depressive disorder; rapid cycling mood disorder	2	10,5	6,2E-3	6,8E-2
	Loxapine																						GAD_DISEASE	obsessive- compulsive disorder	2	10,5	6,2E-3	6,8E-2
	Pipecuronium																						GAD_DISEASE	obesity|hypertension	2	10,5	6,2E-3	6,8E-2
	Vilazodone																						GAD_DISEASE	pain response	2	10,5	6,2E-3	6,8E-2
	Mepyramine																						GAD_DISEASE	harm avoidance	2	10,5	6,2E-3	6,8E-2
	Zolmitriptan																						GAD_DISEASE	idiopathic orthostatic intolerance	2	10,5	6,2E-3	6,8E-2
	Betahistine																						GAD_DISEASE	depression | Bipolar Disorder	2	10,5	6,2E-3	6,8E-2
	Remoxipride																						GAD_DISEASE	lithium	2	10,5	6,2E-3	6,8E-2
	Amitriptyline																						GAD_DISEASE	Heart Diseases|Inflammation|Myocardial Infarction	2	10,5	7,4E-3	7,9E-2
	Desvenlafaxine																						GAD_DISEASE	juvenile endogenous attack-like psychoses	2	10,5	7,4E-3	7,9E-2
	Dexmethylphenidate																						GAD_DISEASE	Cardiomyopathy, Hypertrophic|Hypertrophic Cardiomyopathy|Hypertrophy, Left Ventricular|Left Ventricular Hypertrophy	2	10,5	7,4E-3	7,9E-2
	Tolazoline																						GAD_DISEASE	psychoses	2	10,5	7,4E-3	7,9E-2
	Fesoterodine																						GAD_DISEASE	Obesity|Weight Gain	2	10,5	7,4E-3	7,9E-2
	Carbamoylcholine																						GAD_DISEASE	temperament	2	10,5	7,4E-3	7,9E-2
	Levonordefrin																						GAD_DISEASE	antisocial personality disorder	2	10,5	7,4E-3	7,9E-2
	Butylscopolamine																						GAD_DISEASE	bipolar disorder depressive disorder, major	2	10,5	7,4E-3	7,9E-2
	Labetalol																						GAD_DISEASE	Atrial Fibrillation|Hypertension	2	10,5	7,4E-3	7,9E-2
	Methacholine																						GAD_DISEASE	Psychoses, Substance-Induced	2	10,5	7,4E-3	7,9E-2
	Thiopental																						GAD_DISEASE	nausea	2	10,5	8,6E-3	8,8E-2
	Dicyclomine																						GAD_DISEASE	migraine migraine with aura	2	10,5	8,6E-3	8,8E-2
	Minaprine																						GAD_DISEASE	eating disorders	2	10,5	8,6E-3	8,8E-2
	Pramipexole																						GAD_DISEASE	migraine; migraine with aura	2	10,5	8,6E-3	8,8E-2
	Oxybutynin																						GAD_DISEASE	anxiety	2	10,5	8,6E-3	8,8E-2
	Cisapride																						GAD_DISEASE	bipolar disorder; depression	2	10,5	9,8E-3	9,6E-2
	Acetophenazine																						GAD_DISEASE	Hallucinations	2	10,5	9,8E-3	9,6E-2
	Penbutolol																						GAD_DISEASE	depressive disorder, major; bipolar disorder	2	10,5	9,8E-3	9,6E-2
	Isoprenaline																						GAD_DISEASE	cocaine dependence	2	10,5	9,8E-3	9,6E-2
	Ephedrine																						GAD_DISEASE	cocaine abuse	2	10,5	9,8E-3	9,6E-2
	Ipratropium																						GAD_DISEASE	cirrhosis, alcoholic; alcoholism	2	10,5	9,8E-3	9,6E-2
	Procaterol																						GAD_DISEASE	Hip Fractures	2	10,5	1,1E-2	1,1E-1
	Tropicamide																						GAD_DISEASE	response to antidepressants	2	10,5	1,1E-2	1,1E-1
	Biperiden																						GAD_DISEASE	Syncope, Vasovagal	2	10,5	1,1E-2	1,1E-1
	Olanzapine																						GAD_DISEASE	substance abuse	2	10,5	1,1E-2	1,1E-1
	Orciprenaline																						GAD_DISEASE	Low Tension Glaucoma	2	10,5	1,1E-2	1,1E-1
	Promethazine																						GAD_DISEASE	Hypertension|Hypertrophy, Left Ventricular|Left Ventricular Hypertrophy	2	10,5	1,1E-2	1,1E-1
	Levobetaxolol																						GAD_DISEASE	continuous performance task	2	10,5	1,1E-2	1,1E-1
	Atenolol																						GAD_DISEASE	Pain	2	10,5	1,2E-2	1,2E-1
	Bisoprolol																						GAD_DISEASE	left ventricular remodeling	2	10,5	1,2E-2	1,2E-1
	Diphenhydramine																						GAD_DISEASE	Fibromyalgia	2	10,5	1,3E-2	1,3E-1
	Ginkgo_biloba																						GAD_DISEASE	affective disorder	2	10,5	1,3E-2	1,3E-1
	Metixene																						GAD_DISEASE	Psychophysiologic Disorders	2	10,5	1,3E-2	1,3E-1
	Cetirizine																						GAD_DISEASE	citalopram	2	10,5	1,5E-2	1,3E-1
	Yohimbine																						GAD_DISEASE	Coronary Disease|Hypertension	2	10,5	1,5E-2	1,3E-1
	Terfenadine																						GAD_DISEASE	Alcoholism|	2	10,5	1,5E-2	1,3E-1
	Tegaserod																						GAD_DISEASE	psychosis	2	10,5	1,7E-2	1,5E-1
	Protriptyline																						GAD_DISEASE	Respiration Disorders	2	10,5	2,0E-2	1,7E-1
	Promazine																						GAD_DISEASE	methamphetamine abuse	2	10,5	2,0E-2	1,7E-1
	Emedastine																						GAD_DISEASE	Meningococcal Infections	2	10,5	2,2E-2	1,9E-1
	Methotrimeprazine																						GAD_DISEASE	Coronary Disease|Hyperlipoproteinemia Type II	2	10,5	2,4E-2	2,0E-1
	Pilocarpine																						GAD_DISEASE	Obesity|Overweight	2	10,5	2,7E-2	2,1E-1
	Methylphenidate																						GAD_DISEASE	Irritable Bowel Syndrome	2	10,5	2,8E-2	2,2E-1
	Buclizine																						GAD_DISEASE	Substance-Related Disorders	2	10,5	2,8E-2	2,2E-1
	Nicardipine																						GAD_DISEASE	glaucoma	2	10,5	3,2E-2	2,4E-1
	Phenmetrazine																						GAD_DISEASE	Sudden Infant Death	2	10,5	3,2E-2	2,4E-1
	Hyoscyamine																						GAD_DISEASE	Sleep Disorders	2	10,5	3,3E-2	2,5E-1
	Trifluoperazine																						GAD_DISEASE	Long QT Syndrome	2	10,5	3,5E-2	2,6E-1
	Clenbuterol																						GAD_DISEASE	Obesity, Morbid	2	10,5	4,4E-2	3,1E-1
	Alcaftadine																						GAD_DISEASE	Apoplexy|Stroke	2	10,5	4,5E-2	3,1E-1
	Fluphenazine																						GAD_DISEASE	body mass	2	10,5	4,8E-2	3,3E-1
	Tiotropium																						GAD_DISEASE	Cardiomyopathy, Dilated|DCM - Dilated cardiomyopathy	2	10,5	4,8E-2	3,3E-1
	Triprolidine																						GAD_DISEASE	Adiposity	2	10,5	4,9E-2	3,4E-1
	Brompheniramine																						GAD_DISEASE	Birth Weight	2	10,5	5,1E-2	3,4E-1
	Clozapine																						GAD_DISEASE	cardiovascular	2	10,5	5,3E-2	3,5E-1
	Dobutamine																						GAD_DISEASE	Acute Coronary Syndrome	2	10,5	5,8E-2	3,7E-1
	Doxylamine																						GAD_DISEASE	Glaucoma, Open-Angle	2	10,5	6,0E-2	3,8E-1
	Norepinephrine																						GAD_DISEASE	Coronary Heart Disease	2	10,5	6,3E-2	4,0E-1
	Amphetamine																						GAD_DISEASE	chronic obstructive pulmonary disease/COPD	2	10,5	6,6E-2	4,1E-1
	Mirtazapine																						GAD_DISEASE	cardiovascular disease	2	10,5	7,0E-2	4,2E-1
	Hexocyclium																						GAD_DISEASE	alcohol	2	10,5	8,2E-2	4,7E-1
	Acrivastine																						GAD_DISEASE	Acute Coronary Syndrome|	2	10,5	8,9E-2	5,0E-1
	Thiethylperazine																						GAD_DISEASE	cognitive ability	2	10,5	9,4E-2	5,2E-1
	Prochlorperazine
	Cyproheptadine
	Donepezil
	Protokylol
	Pimozide
	Dexchlorpheniramine_maleate
	Arbutamine
	Sertraline
	Sibutramine
	Levocabastine
	Dextroamphetamine
	Metamfetamine
	Phendimetrazine
	Propiverine
	Oxprenolol
	Perphenazine
	Pseudoephedrine
	Antazoline
	Dimetindene
	Solifenacin
	Chlorphenamine
	Lurasidone
	Dipivefrin
	Droperidol
	Astemizole
	Amiodarone
	Meperidine
	Levosalbutamol
	Ritodrine
	Terbutaline
	Flupentixol
	Doxacurium
	Carvedilol
	Racepinephrine
	Loratadine
	Trazodone
	Pyrantel
	Phenyltoloxamine
	Prazosin
	Imipramine
	Homatropine
	Verapamil
	Diphemanil
	Epinephrine
	Sumatriptan
	Pirenzepine
	Methscopolamine_bromide
	Doxepin
	Diphenylpyraline
	Thonzylamine
	Flavoxate
	Nefazodone
	Desipramine
	Dihydro-alpha-ergocryptine
	DL-Methylephedrine
	Fluoxetine
	Bupropion
	Nomifensine
	Duloxetine
	Chlorpromazine
	Zimelidine
	Rapacuronium
	Clofedanol
	Aclidinium
	Methdilazine
	Guanethidine
	Ondansetron
	Cevimeline
	Orphenadrine
	Esmolol
	Gallamine_Triethiodide
	Escitalopram
	Cyclizine
	Cocaine
	Phentermine
	Debrisoquine
	Thioridazine
	Flunarizine
	Tramadol
	Sotalol
	Fluspirilene
	Mepenzolate
	Tetrabenazine
	Etafedrine
	Celiprolol
	Dronedarone
	Levomilnacipran

## Sheet: Chlorpromazine
Target	Drug-Coregula				Category	Term	Count	%	P-Value	Benjamini			Sublist	Category	Term	Genes	%	P-Value	Benjamini			Sublist	Category	Term	Genes	%	P-Value	Benjamini
Muscarinic_acetylcholine_receptor_M1	Buspirone				KEGG_PATHWAY	Calcium signaling pathway	20	58,8	1,2E-23	7,0E-22				GAD_DISEASE_CLASS	METABOLIC	19	82,6	6,3E-6	2,3E-5				GAD_DISEASE	Weight Gain	14	60,9	5,5E-22	3,1E-19
Muscarinic_acetylcholine_receptor_M3	Bilastine				KEGG_PATHWAY	Neuroactive ligand-receptor interaction	16	47,1	7,4E-14	2,1E-12				GAD_DISEASE_CLASS	PSYCH	18	78,3	8,5E-12	1,5E-10				GAD_DISEASE	Bulimia	12	52,2	4,9E-16	1,2E-13
Sphingomyelin_phosphodiesterase	Periciazine				KEGG_PATHWAY	cAMP signaling pathway	12	35,3	2,9E-10	5,4E-9				GAD_DISEASE_CLASS	PHARMACOGENOMIC	18	78,3	1,6E-9	1,5E-8				GAD_DISEASE	alcohol consumption	11	47,8	1,2E-15	2,3E-13
Alpha-1A_adrenergic_receptor	Lorcaserin				KEGG_PATHWAY	Oxytocin signaling pathway	11	32,4	3,7E-10	5,2E-9				GAD_DISEASE_CLASS	CHEMDEPENDENCY	15	65,2	1,2E-4	3,0E-4				GAD_DISEASE	several psychiatric disorders	13	56,5	1,9E-15	2,6E-13
Alpha-1B_adrenergic_receptor	Bepotastine				KEGG_PATHWAY	Dopaminergic synapse	10	29,4	2,1E-9	1,9E-8				GAD_DISEASE_CLASS	NEUROLOGICAL	14	60,9	5,1E-5	1,5E-4				GAD_DISEASE	Schizophrenia	16	69,6	5,5E-15	6,1E-13
D(2)_dopamine_receptor	Alverine				KEGG_PATHWAY	Aldosterone synthesis and secretion	9	26,5	1,2E-9	1,4E-8				GAD_DISEASE_CLASS	OTHER	13	56,5	5,6E-7	3,4E-6				GAD_DISEASE	attention deficit disorder conduct disorder oppositional defiant disorder	9	39,1	1,2E-14	1,1E-12
D(3)_dopamine_receptor	Molindone				KEGG_PATHWAY	Inflammatory mediator regulation of TRP channels	8	23,5	1,5E-7	1,2E-6				GAD_DISEASE_CLASS	UNKNOWN	13	56,5	6,3E-7	2,8E-6				GAD_DISEASE	impulse control disorder	6	26,1	1,1E-13	8,5E-12
D(1A)_dopamine_receptor	Amantadine				KEGG_PATHWAY	Amphetamine addiction	7	20,6	3,1E-7	2,1E-6				GAD_DISEASE_CLASS	CARDIOVASCULAR	11	47,8	8,5E-2	1,5E-1				GAD_DISEASE	smoking behavior	8	34,8	2,0E-13	1,4E-11
Alpha-2_adrenergic_receptors	Phenindamine				KEGG_PATHWAY	Cholinergic synapse	7	20,6	6,7E-6	4,2E-5				GAD_DISEASE_CLASS	NORMALVARIATION	6	26,1	9,3E-4	2,1E-3				GAD_DISEASE	olanzapine	6	26,1	6,4E-13	3,9E-11
Histamine_H1_receptor	Chlorcyclizine				KEGG_PATHWAY	Adrenergic signaling in cardiomyocytes	7	20,6	2,3E-5	1,1E-4				GAD_DISEASE_CLASS	AGING	5	21,7	5,4E-2	1,0E-1				GAD_DISEASE	tardive dyskinesia	7	30,4	1,3E-12	7,4E-11
5-hydroxytryptamine_receptor_2C	Pheniramine				KEGG_PATHWAY	Long-term potentiation	6	17,6	8,3E-6	4,6E-5				GAD_DISEASE_CLASS	VISION	4	17,4	8,7E-2	1,4E-1				GAD_DISEASE	Tourette Syndrome	7	30,4	1,7E-12	8,6E-11
5-hydroxytryptamine_receptor_6	Pipotiazine				KEGG_PATHWAY	Gastric acid secretion	6	17,6	1,4E-5	6,9E-5													GAD_DISEASE	ADHD | attention-deficit hyperactivity disorder	9	39,1	1,8E-12	8,2E-11
5-hydroxytryptamine_receptor_7	Flibanserin				KEGG_PATHWAY	Neurotrophin signaling pathway	6	17,6	1,5E-4	6,4E-4													GAD_DISEASE	personality disorders	6	26,1	6,5E-12	2,8E-10
D(1)_dopamine_receptor	Rupatadine				KEGG_PATHWAY	Alcoholism	6	17,6	9,0E-4	2,5E-3													GAD_DISEASE	temperament traits	5	21,7	2,1E-11	8,2E-10
Histamine_H4_receptor	Thiothixene				KEGG_PATHWAY	Olfactory transduction	6	17,6	2,7E-2	5,1E-2													GAD_DISEASE	attention deficit hyperactivity disorder	7	30,4	2,6E-11	9,5E-10
5-hydroxytryptamine_receptor_2A	Darifenacin				KEGG_PATHWAY	Glioma	5	14,7	1,7E-4	6,6E-4													GAD_DISEASE	autism	11	47,8	3,2E-11	1,1E-9
5-hydroxytryptamine_receptor_1A	Phentolamine				KEGG_PATHWAY	Insulin secretion	5	14,7	4,7E-4	1,7E-3													GAD_DISEASE	alcohol abuse	7	30,4	3,5E-11	1,1E-9
D(4)_dopamine_receptor	Zuclopenthixolc				KEGG_PATHWAY	GnRH signaling pathway	5	14,7	6,0E-4	2,1E-3													GAD_DISEASE	personality	7	30,4	2,0E-10	6,3E-9
D(1B)_dopamine_receptor	Isopropamide				KEGG_PATHWAY	Circadian entrainment	5	14,7	7,1E-4	2,3E-3													GAD_DISEASE	Hypercholesterolemia|LDLC levels	9	39,1	2,2E-10	6,6E-9
Alpha-1_adrenergic_receptors	Butriptyline				KEGG_PATHWAY	Glucagon signaling pathway	5	14,7	8,3E-4	2,6E-3													GAD_DISEASE	personality traits	6	26,1	3,3E-10	9,1E-9
Potassium_voltage-gated_channel_subfamily_H_member_2	Ketotifen				KEGG_PATHWAY	Melanogenesis	5	14,7	8,6E-4	2,5E-3													GAD_DISEASE	schizophrenia weight gain	5	21,7	1,3E-9	3,6E-8
alpha1-acid_glycoprotein	Isavuconazole				KEGG_PATHWAY	Oocyte meiosis	5	14,7	1,3E-3	3,4E-3													GAD_DISEASE	migraine	6	26,1	2,5E-9	6,2E-8
Calmodulin	Ergotamine				KEGG_PATHWAY	Serotonergic synapse	5	14,7	1,3E-3	3,4E-3													GAD_DISEASE	Ache, Low Back|Acute Disease|Low Back Pain|Pain|Sciatica	5	21,7	2,9E-9	7,1E-8
5-hydroxytryptamine_2_receptor	Tizanidine				KEGG_PATHWAY	Tuberculosis	5	14,7	6,9E-3	1,5E-2													GAD_DISEASE	Fatigue|Fatigue Syndrome, Chronic	5	21,7	2,9E-9	7,1E-8
	Propafenone				KEGG_PATHWAY	Renin secretion	4	11,8	2,6E-3	6,6E-3													GAD_DISEASE	ADHD	6	26,1	3,2E-9	7,5E-8
	Iloperidone				KEGG_PATHWAY	Salivary secretion	4	11,8	6,0E-3	1,5E-2													GAD_DISEASE	mood disorders	6	26,1	5,3E-9	1,2E-7
	Lofexidine				KEGG_PATHWAY	ErbB signaling pathway	4	11,8	6,2E-3	1,4E-2													GAD_DISEASE	suicide	6	26,1	8,3E-9	1,8E-7
	Haloperidol				KEGG_PATHWAY	Gap junction	4	11,8	6,4E-3	1,4E-2													GAD_DISEASE	heroin abuse	5	21,7	9,7E-9	2,0E-7
	Cyclobenzaprine				KEGG_PATHWAY	Morphine addiction	4	11,8	7,0E-3	1,5E-2													GAD_DISEASE	panic disorder; migraine	4	17,4	1,3E-8	2,5E-7
	Phenoxybenzamine				KEGG_PATHWAY	HIF-1 signaling pathway	4	11,8	8,1E-3	1,6E-2													GAD_DISEASE	Parkinson's Disease	8	34,8	1,5E-8	2,9E-7
	Domperidone				KEGG_PATHWAY	Wnt signaling pathway	4	11,8	2,2E-2	4,1E-2													GAD_DISEASE	medication overuse headache	4	17,4	6,3E-8	1,2E-6
	Nicergoline				KEGG_PATHWAY	Proteoglycans in cancer	4	11,8	5,5E-2	9,8E-2													GAD_DISEASE	Bipolar Disorder	9	39,1	7,9E-8	1,4E-6
	Pergolide				KEGG_PATHWAY	Vascular smooth muscle contraction	3	8,8	9,2E-2	1,5E-1													GAD_DISEASE	migraine	5	21,7	8,2E-8	1,4E-6
	Aripiprazole_lauroxil				KEGG_PATHWAY	AMPK signaling pathway	3	8,8	1,0E-1	1,6E-1													GAD_DISEASE	Depression	7	30,4	9,3E-8	1,6E-6
	Calcium_phosphate_dihydrate																						GAD_DISEASE	normal variation	8	34,8	1,3E-7	2,1E-6
	Triflupromazine																						GAD_DISEASE	Substance Withdrawal Syndrome	4	17,4	1,7E-7	2,8E-6
	Dexfenfluramine																						GAD_DISEASE	Migraine Disorders	6	26,1	2,1E-7	3,2E-6
	Mesoridazine																						GAD_DISEASE	Type 2 Diabetes| edema | rosiglitazone	15	65,2	2,2E-7	3,3E-6
	Tamsulosin																						GAD_DISEASE	continuous performance task	4	17,4	2,6E-7	3,8E-6
	Flecainide																						GAD_DISEASE	Depressive Disorder, Major	6	26,1	3,5E-7	5,0E-6
	Erythromycin																						GAD_DISEASE	Gastroparesis	4	17,4	3,7E-7	5,2E-6
	Pitolisant																						GAD_DISEASE	pharmacogenetic studies	6	26,1	4,9E-7	6,6E-6
	Apomorphine																						GAD_DISEASE	Marijuana Abuse|Psychoses, Substance-Induced	5	21,7	5,9E-7	7,8E-6
	Bromocriptine																						GAD_DISEASE	major depressive disorder	5	21,7	8,3E-7	1,1E-5
	Anisotropine_methylbromide																						GAD_DISEASE	psychosis	4	17,4	1,1E-6	1,4E-5
	Rotigotine																						GAD_DISEASE	Obesity|POF - Premature ovarian failure|POLYCYSTIC OVARIAN SYNDROME|Polycystic Ovary Syndrome|Primary Ovarian Insufficiency|Puberty, Delayed|Puberty, Precocious|Thrombophilia|Tobacco Use Disorder	7	30,4	1,5E-6	1,8E-5
	Maprotiline																						GAD_DISEASE	Dyskinesia, Drug-Induced	4	17,4	1,7E-6	2,1E-5
	Oxymetazoline																						GAD_DISEASE	Parkinson's disease	6	26,1	2,0E-6	2,4E-5
	Clarithromycin																						GAD_DISEASE	mood disorder	4	17,4	2,5E-6	2,9E-5
	Pimavanserin																						GAD_DISEASE	obsessive Compulsive Disorder	4	17,4	2,5E-6	2,9E-5
	Cannabidiol																						GAD_DISEASE	gambling behaviour	3	13,0	6,8E-6	7,7E-5
	Methantheline																						GAD_DISEASE	Parkinson's disease; sleep disorders	3	13,0	6,8E-6	7,7E-5
	Histamine																						GAD_DISEASE	Parkinson's disease; bipolar disorder	3	13,0	6,8E-6	7,7E-5
	Paroxetine																						GAD_DISEASE	Heroin Dependence	4	17,4	9,0E-6	1,0E-4
	Cycrimine																						GAD_DISEASE	Akathisia, Drug-Induced	3	13,0	1,4E-5	1,5E-4
	Halofantrine																						GAD_DISEASE	dystonia, acute parkinsonism tardive dyskinesia	3	13,0	2,3E-5	2,4E-4
	Vortioxetine																						GAD_DISEASE	lithium	3	13,0	2,3E-5	2,4E-4
	Azatadine																						GAD_DISEASE	treatment response in psychotic patients	3	13,0	2,3E-5	2,4E-4
	Ketamine																						GAD_DISEASE	Neuroleptic Malignant Syndrome	3	13,0	2,3E-5	2,4E-4
	Succinylcholine																						GAD_DISEASE	bipolar disorder; major depressive disorder; rapid cycling mood disorder	3	13,0	2,3E-5	2,4E-4
	Methoxamine																						GAD_DISEASE	alcohol dependence	4	17,4	2,4E-5	2,5E-4
	Umeclidinium																						GAD_DISEASE	Psychoses, Substance-Induced	3	13,0	3,4E-5	3,5E-4
	Fexofenadine																						GAD_DISEASE	temperament	3	13,0	3,4E-5	3,5E-4
	Homatropine_methylbromide																						GAD_DISEASE	psychoses	3	13,0	3,4E-5	3,5E-4
	Cinchocaine																						GAD_DISEASE	juvenile endogenous attack-like psychoses	3	13,0	3,4E-5	3,5E-4
	Trimipramine																						GAD_DISEASE	Obesity|Weight Gain	3	13,0	3,4E-5	3,5E-4
	Naratriptan																						GAD_DISEASE	null	9	39,1	4,1E-5	4,2E-4
	Dofetilide																						GAD_DISEASE	antidepressant treatment	3	13,0	6,3E-5	6,3E-4
	Risperidone																						GAD_DISEASE	Hallucinations	3	13,0	6,3E-5	6,3E-4
	Pindolol																						GAD_DISEASE	panic disorder	4	17,4	6,6E-5	6,4E-4
	Meclizine																						GAD_DISEASE	anorexia nervosa; bulimia	3	13,0	8,1E-5	7,8E-4
	Trimebutine																						GAD_DISEASE	substance abuse	3	13,0	8,1E-5	7,8E-4
	Trospium																						GAD_DISEASE	Alcoholism	7	30,4	8,6E-5	8,1E-4
	Apraclonidine																						GAD_DISEASE	dyspepsia	3	13,0	1,0E-4	9,4E-4
	Quetiapine																						GAD_DISEASE	Brain Injuries	3	13,0	1,7E-4	1,6E-3
	Midodrine																						GAD_DISEASE	dyslexia	3	13,0	2,0E-4	1,8E-3
	Desloratadine																						GAD_DISEASE	financial and psychological risk attitudes	3	13,0	2,7E-4	2,4E-3
	Mivacurium																						GAD_DISEASE	methamphetamine abuse	3	13,0	2,7E-4	2,4E-3
	Citalopram																						GAD_DISEASE	Migraine with Aura	3	13,0	5,6E-4	4,9E-3
	Eletriptan																						GAD_DISEASE	cognitive function	3	13,0	1,1E-3	9,3E-3
	Cariprazine																						GAD_DISEASE	anorexia nervosa	3	13,0	1,7E-3	1,4E-2
	Bethanidine																						GAD_DISEASE	Alzheimer's disease	7	30,4	2,4E-3	2,0E-2
	Azelastine																						GAD_DISEASE	dopamine receptor sensitivity	2	8,7	3,1E-3	2,5E-2
	Ciprofloxacin																						GAD_DISEASE	sleep disorders; body mass	2	8,7	3,1E-3	2,5E-2
	Modafinil																						GAD_DISEASE	schizoaffective disorder schizophrenia tardive dyskinesia	2	8,7	3,1E-3	2,5E-2
	Diphenidol																						GAD_DISEASE	aggressive behavior anger behavior suicide	2	8,7	3,1E-3	2,5E-2
	Oxyphenonium																						GAD_DISEASE	antipsychotic agent-induced weight gain	2	8,7	3,1E-3	2,5E-2
	Metoclopramide																						GAD_DISEASE	weight gain, antipsychotic drug-induced	2	8,7	3,1E-3	2,5E-2
	Sertindole																						GAD_DISEASE	delusions hallucinations psychoses	2	8,7	3,1E-3	2,5E-2
	Fluvoxamine																						GAD_DISEASE	hostility personality traits	2	8,7	3,1E-3	2,5E-2
	Levodopa																						GAD_DISEASE	antisocial behavior conduct disorder	2	8,7	3,1E-3	2,5E-2
	Nortriptyline																						GAD_DISEASE	Sleep Apnea, Obstructive	3	13,0	3,5E-3	2,8E-2
	Scopolamine																						GAD_DISEASE	hypertension	6	26,1	3,7E-3	2,9E-2
	Mianserin																						GAD_DISEASE	Atrophy|Disorders	2	8,7	4,6E-3	3,6E-2
	Bromodiphenhydramine																						GAD_DISEASE	urinary incontinence	2	8,7	4,6E-3	3,6E-2
	Carbinoxamine																						GAD_DISEASE	Panic disorder	2	8,7	4,6E-3	3,6E-2
	Aripiprazole																						GAD_DISEASE	bipolar affective disorder; unipolar affective disorder	2	8,7	4,6E-3	3,6E-2
	Chlorprothixene																						GAD_DISEASE	risperidone and perospirone	2	8,7	4,6E-3	3,6E-2
	Epinastine																						GAD_DISEASE	P300 event-related potentials	2	8,7	4,6E-3	3,6E-2
	Pizotifen																						GAD_DISEASE	Alzheimer's disease; anxiety disorder; depression; psychoses; aggressive behavior	2	8,7	4,6E-3	3,6E-2
	Clomipramine																						GAD_DISEASE	blood pressure, arterial heart rate left ventricular mass	2	8,7	4,6E-3	3,6E-2
	Quinagolide																						GAD_DISEASE	frontal brain electrical asymmetry	2	8,7	4,6E-3	3,6E-2
	Amoxapine																						GAD_DISEASE	Body Weight|Weight Gain	2	8,7	4,6E-3	3,6E-2
	Cyclopentolate																						GAD_DISEASE	Basal Ganglia Diseases	2	8,7	4,6E-3	3,6E-2
	Bepridil																						GAD_DISEASE	behavior problems	2	8,7	4,6E-3	3,6E-2
	Isoflurane																						GAD_DISEASE	Psychiatric Disorders	3	13,0	5,7E-3	4,3E-2
	Alimemazine																						GAD_DISEASE	delirium	2	8,7	6,2E-3	4,6E-2
	Ergometrine																						GAD_DISEASE	antipsychotic-induced adverse reactions	2	8,7	6,2E-3	4,6E-2
	Trihexyphenidyl																						GAD_DISEASE	negative affective facial stimuli	2	8,7	6,2E-3	4,6E-2
	Dimenhydrinate																						GAD_DISEASE	Puerperal Disorders	2	8,7	6,2E-3	4,6E-2
	Glycopyrronium																						GAD_DISEASE	attention deficit hyperactivity disorder schizotypal personality traits	2	8,7	6,2E-3	4,6E-2
	Silodosin																						GAD_DISEASE	impulsivity	2	8,7	6,2E-3	4,6E-2
	Dopamine																						GAD_DISEASE	clozapine response	2	8,7	6,2E-3	4,6E-2
	Lamotrigine																						GAD_DISEASE	Cocaine-Related Disorders	2	8,7	6,2E-3	4,6E-2
	Asenapine																						GAD_DISEASE	antisocial personality disorder attention deficit hyperactivity disorder	2	8,7	6,2E-3	4,6E-2
	Vernakalant																						GAD_DISEASE	alcohol abuse smoking behavior	2	8,7	6,2E-3	4,6E-2
	Brexpiprazole																						GAD_DISEASE	Malnutrition	2	8,7	7,7E-3	5,6E-2
	Hydroxyzine																						GAD_DISEASE	Seasonal affective disorder	2	8,7	7,7E-3	5,6E-2
	Amlodipine																						GAD_DISEASE	suicide | mood disorders	2	8,7	7,7E-3	5,6E-2
	Droxidopa																						GAD_DISEASE	nicotine dependence; cotinine	2	8,7	7,7E-3	5,6E-2
	Ranolazine																						GAD_DISEASE	treatment resistance to typical neuroleptics	2	8,7	7,7E-3	5,6E-2
	Levocetirizine																						GAD_DISEASE	schizophrenia; tardive dyskinesia	2	8,7	7,7E-3	5,6E-2
	Oxyphencyclimine																						GAD_DISEASE	depression | Bipolar Disorder	2	8,7	7,7E-3	5,6E-2
	Amisulpride																						GAD_DISEASE	Deliberate self-harm	2	8,7	7,7E-3	5,6E-2
	Benzatropine																						GAD_DISEASE	Alcoholism|Substance Withdrawal Syndrome	2	8,7	7,7E-3	5,6E-2
	Ziprasidone																						GAD_DISEASE	Substance Withdrawal Syndrome|Tobacco Use Disorder	2	8,7	9,2E-3	6,6E-2
	Methysergide																						GAD_DISEASE	bipolar affective disorder.	2	8,7	9,2E-3	6,6E-2
	Cabergoline																						GAD_DISEASE	suicidal behavior	2	8,7	9,2E-3	6,6E-2
	Procyclidine																						GAD_DISEASE	bipolar disorder depressive disorder, major	2	8,7	9,2E-3	6,6E-2
	Phenylephrine																						GAD_DISEASE	alcohol dependency	2	8,7	9,2E-3	6,6E-2
	Sulpiride																						GAD_DISEASE	self-harm behavior	2	8,7	9,2E-3	6,6E-2
	Profenamine																						GAD_DISEASE	risperidone-induced extrapyramidal symptoms	2	8,7	1,1E-2	7,6E-2
	Paliperidone																						GAD_DISEASE	Alcoholism|Recurrence	2	8,7	1,1E-2	7,6E-2
	Bethanechol																						GAD_DISEASE	bipolar disorder; depression	2	8,7	1,2E-2	8,5E-2
	Felodipine																						GAD_DISEASE	cocaine abuse	2	8,7	1,2E-2	8,5E-2
	Cinnarizine																						GAD_DISEASE	Hip Fractures	2	8,7	1,4E-2	9,4E-2
	Acetylcholine																						GAD_DISEASE	Alzheimer's Disease	4	17,4	1,4E-2	9,3E-2
	Ropinirole																						GAD_DISEASE	affective disorder	2	8,7	1,7E-2	1,1E-1
	Propranolol																						GAD_DISEASE	Obesity	4	17,4	1,8E-2	1,2E-1
	Amsacrine																						GAD_DISEASE	ADHD | attention deficit hyperactivity disorder	2	8,7	1,8E-2	1,2E-1
	Atropine																						GAD_DISEASE	major depression	2	8,7	1,8E-2	1,2E-1
	Fenfluramine																						GAD_DISEASE	citalopram	2	8,7	1,8E-2	1,2E-1
	Phenylpropanolamine																						GAD_DISEASE	bipolar affective disorder	2	8,7	2,1E-2	1,4E-1
	Clonidine																						GAD_DISEASE	epilepsy, temporal lobe	2	8,7	2,1E-2	1,4E-1
	Olopatadine																						GAD_DISEASE	Alzheimer Disease|Alzheimer's Disease|Amnesia	2	8,7	2,3E-2	1,4E-1
	Disopyramide																						GAD_DISEASE	chronic obstructive pulmonary disease	4	17,4	2,5E-2	1,5E-1
	Ketoconazole																						GAD_DISEASE	Prenatal Exposure Delayed Effects	2	8,7	2,6E-2	1,6E-1
	Clemastine																						GAD_DISEASE	hormone disturbance	2	8,7	2,9E-2	1,7E-1
	Clidinium																						GAD_DISEASE	Substance-Related Disorders	2	8,7	3,5E-2	2,0E-1
	Agomelatine																						GAD_DISEASE	Scoliosis	2	8,7	3,9E-2	2,2E-1
	Dosulepin																						GAD_DISEASE	Leiomyoma|Uterine Neoplasms	2	8,7	4,1E-2	2,3E-1
	Propiomazine																						GAD_DISEASE	BMI	2	8,7	4,2E-2	2,3E-1
	Procainamide																						GAD_DISEASE	Narcolepsy	3	13,0	4,2E-2	2,3E-1
	Tolterodine																						GAD_DISEASE	Lymphoma, Non-Hodgkin	3	13,0	5,6E-2	2,9E-1
	Propantheline																						GAD_DISEASE	Adiposity	2	8,7	6,1E-2	3,1E-1
	Thalidomide																						GAD_DISEASE	Metabolic Syndrome X	2	8,7	9,1E-2	4,3E-1
	Dapiprazole
	Lorpiprazole
	Memantine
	Cryptenamine
	Dexbrompheniramine
	Zotepine
	Lisuride
	Doxazosin
	Tripelennamine
	Pancuronium
	Loxapine
	Pipecuronium
	Ibutilide
	Vilazodone
	Mepyramine
	Zolmitriptan
	Xylometazoline
	Betahistine
	Remoxipride
	Amitriptyline
	Tolazoline
	Fesoterodine
	Carbamoylcholine
	Isometheptene
	Levonordefrin
	Butylscopolamine
	Labetalol
	Methacholine
	Thiopental
	Fenoldopam
	Dicyclomine
	Minaprine
	Pramipexole
	Oxybutynin
	Cisapride
	Acetophenazine
	Penbutolol
	Ephedrine
	Ipratropium
	Tropicamide
	Biperiden
	Melatonin
	Calcium
	Olanzapine
	Promethazine
	Naphazoline
	Metaraminol
	Perhexiline
	Diphenhydramine
	Metixene
	Cetirizine
	Yohimbine
	Terfenadine
	Tegaserod
	Alfuzosin
	Promazine
	Emedastine
	Methotrimeprazine
	Pilocarpine
	Methylergometrine
	Methylphenidate
	Buclizine
	Nicardipine
	Hyoscyamine
	Trifluoperazine
	Tetryzoline
	Alcaftadine
	Fluphenazine
	Tiotropium
	Triprolidine
	Brompheniramine
	Loperamide
	Clozapine
	Dobutamine
	Doxylamine
	Norepinephrine
	Amphetamine
	Mirtazapine
	Hexocyclium
	Acrivastine
	Thiethylperazine
	Prochlorperazine
	Cyproheptadine
	Donepezil
	Pimozide
	Dexchlorpheniramine_maleate
	Levocabastine
	Dextroamphetamine
	Phendimetrazine
	Propiverine
	Perphenazine
	Miconazole
	Pseudoephedrine
	Antazoline
	Dimetindene
	Potassium_nitrate
	Solifenacin
	Calcium_Citrate
	Chlorphenamine
	Nifedipine
	Lurasidone
	Dipivefrin
	Droperidol
	Astemizole
	Amiodarone
	Benzphetamine
	Flupentixol
	Carvedilol
	Racepinephrine
	Loratadine
	Trazodone
	Pyrantel
	Phenyltoloxamine
	Prazosin
	Imipramine
	Homatropine
	Verapamil
	Diphemanil
	Epinephrine
	Sumatriptan
	Calcium_levulinate
	Pirenzepine
	Methscopolamine_bromide
	Pentoxyverine
	Doxepin
	Diphenylpyraline
	Thonzylamine
	Flavoxate
	Nefazodone
	Tamoxifen
	Desipramine
	Dihydro-alpha-ergocryptine
	Fluoxetine
	Prenylamine
	Chlorpromazine
	Terazosin
	Clofedanol
	Aclidinium
	Calcium_Phosphate
	Methdilazine
	Ondansetron
	Chlorobutanol
	Cevimeline
	Orphenadrine
	Gallamine_Triethiodide
	Escitalopram
	Cyclizine
	Cocaine
	Quinidine
	Thioridazine
	Flunarizine
	Tramadol
	Sotalol
	Fluspirilene
	Mepenzolate
	Pipradrol
	Tetrabenazine
	Dronedarone

## Sheet: Doxepin
Target	Drug-Coregula				Category	Term	Count	%	P-Value	Benjamini			Sublist	Category	Term	Genes	%	P-Value	Benjamini			Sublist	Category	Term	Genes	%	P-Value	Benjamini
5-hydroxytryptamine_receptor_2B	Buspirone				KEGG_PATHWAY	Neuroactive ligand-receptor interaction	16	76,2	1,3E-20	2,1E-19				GAD_DISEASE_CLASS	PSYCH	18	85,7	1,8E-13	3,3E-12				GAD_DISEASE	Type 2 Diabetes| edema | rosiglitazone	14	66,7	3,4E-7	8,6E-6
Muscarinic_acetylcholine_receptor_M4	Bilastine				KEGG_PATHWAY	Calcium signaling pathway	13	61,9	1,1E-16	8,9E-16				GAD_DISEASE_CLASS	METABOLIC	18	85,7	2,4E-6	8,6E-6				GAD_DISEASE	Weight Gain	13	61,9	1,4E-20	8,8E-18
Muscarinic_acetylcholine_receptor_M5	Periciazine				KEGG_PATHWAY	Serotonergic synapse	6	28,6	3,8E-6	2,1E-5				GAD_DISEASE_CLASS	PHARMACOGENOMIC	17	81,0	1,3E-9	1,2E-8				GAD_DISEASE	several psychiatric disorders	13	61,9	2,9E-16	6,8E-14
Muscarinic_acetylcholine_receptor_M1	Lorcaserin				KEGG_PATHWAY	Cholinergic synapse	5	23,8	1,0E-4	4,3E-4				GAD_DISEASE_CLASS	CHEMDEPENDENCY	16	76,2	1,7E-6	7,6E-6				GAD_DISEASE	Schizophrenia	13	61,9	2,9E-11	3,0E-9
Muscarinic_acetylcholine_receptor_M2	Bepotastine				KEGG_PATHWAY	Regulation of actin cytoskeleton	5	23,8	1,2E-3	3,3E-3				GAD_DISEASE_CLASS	NEUROLOGICAL	13	61,9	6,9E-5	2,1E-4				GAD_DISEASE	alcohol consumption	12	57,1	2,0E-18	6,1E-16
Muscarinic_acetylcholine_receptor_M3	Alverine				KEGG_PATHWAY	Salivary secretion	4	19,0	9,4E-4	3,2E-3				GAD_DISEASE_CLASS	OTHER	12	57,1	1,3E-6	7,9E-6				GAD_DISEASE	Bipolar Disorder	9	42,9	2,9E-8	1,4E-6
Alpha-1D_adrenergic_receptor	Milnacipran				KEGG_PATHWAY	Inflammatory mediator regulation of TRP channels	4	19,0	1,4E-3	3,3E-3				GAD_DISEASE_CLASS	CARDIOVASCULAR	11	52,4	4,0E-2	6,4E-2				GAD_DISEASE	Hypercholesterolemia|LDLC levels	8	38,1	4,0E-9	2,0E-7
Alpha-1A_adrenergic_receptor	Molindone				KEGG_PATHWAY	cAMP signaling pathway	4	19,0	1,0E-2	2,1E-2				GAD_DISEASE_CLASS	UNKNOWN	10	47,6	1,2E-4	3,0E-4				GAD_DISEASE	autism	8	38,1	2,8E-7	7,7E-6
Alpha-1B_adrenergic_receptor	Phenindamine				KEGG_PATHWAY	Gap junction	3	14,3	1,7E-2	3,2E-2				GAD_DISEASE_CLASS	IMMUNE	9	42,9	3,6E-2	6,4E-2				GAD_DISEASE	null	8	38,1	1,6E-4	2,1E-3
Histamine_H1_receptor	Chlorcyclizine				KEGG_PATHWAY	Vascular smooth muscle contraction	3	14,3	2,9E-2	5,0E-2				GAD_DISEASE_CLASS	AGING	6	28,6	7,9E-3	1,6E-2				GAD_DISEASE	major depressive disorder	7	33,3	3,8E-11	3,3E-9
Sodium-dependent_noradrenaline_transporter	Pheniramine				KEGG_PATHWAY	Adrenergic signaling in cardiomyocytes	3	14,3	4,0E-2	6,1E-2				GAD_DISEASE_CLASS	NORMALVARIATION	5	23,8	4,9E-3	1,1E-2				GAD_DISEASE	Depression	7	33,3	4,5E-8	1,9E-6
5-hydroxytryptamine_receptor_2C	Pipotiazine				KEGG_PATHWAY	cGMP-PKG signaling pathway	3	14,3	5,1E-2	7,1E-2													GAD_DISEASE	Bulimia	7	33,3	1,2E-7	4,5E-6
5-hydroxytryptamine_receptor_6	Flibanserin																						GAD_DISEASE	Alcoholism	7	33,3	4,4E-5	6,7E-4
Histamine_H4_receptor	Rupatadine																						GAD_DISEASE	schizophrenia weight gain	6	28,6	1,3E-12	2,0E-10
Sodium-dependent_serotonin_transporter	Thiothixene																						GAD_DISEASE	Fatigue|Fatigue Syndrome, Chronic	6	28,6	3,6E-12	4,4E-10
5-hydroxytryptamine_receptor_2A	Darifenacin																						GAD_DISEASE	personality traits	6	28,6	1,8E-10	1,4E-8
5-hydroxytryptamine_receptor_1A	Phentolamine																						GAD_DISEASE	migraine	6	28,6	2,7E-10	1,8E-8
Histamine_H2_receptor	Zuclopenthixolc																						GAD_DISEASE	ADHD | attention-deficit hyperactivity disorder	6	28,6	2,6E-7	8,0E-6
Potassium_voltage-gated_channel_subfamily_H_member_2	Isopropamide																						GAD_DISEASE	hypertension	6	28,6	2,2E-3	2,4E-2
	Butriptyline																						GAD_DISEASE	major depression	5	23,8	1,3E-9	7,8E-8
	Ketotifen																						GAD_DISEASE	personality disorders	5	23,8	1,8E-9	1,0E-7
	Isavuconazole																						GAD_DISEASE	attention deficit hyperactivity disorder	5	23,8	2,5E-7	8,2E-6
	Ergotamine																						GAD_DISEASE	smoking behavior	5	23,8	3,1E-7	8,3E-6
	Propafenone																						GAD_DISEASE	mood disorders	5	23,8	3,4E-7	8,3E-6
	Iloperidone																						GAD_DISEASE	suicide	5	23,8	4,9E-7	1,1E-5
	Cimetidine																						GAD_DISEASE	panic disorder	5	23,8	6,7E-7	1,5E-5
	Lofexidine																						GAD_DISEASE	attention deficit disorder conduct disorder oppositional defiant disorder	5	23,8	1,1E-6	2,2E-5
	Haloperidol																						GAD_DISEASE	Depressive Disorder, Major	5	23,8	9,4E-6	1,7E-4
	Cyclobenzaprine																						GAD_DISEASE	normal variation	5	23,8	5,2E-4	6,2E-3
	Phenoxybenzamine																						GAD_DISEASE	Alzheimer's Disease	5	23,8	9,8E-4	1,1E-2
	Famotidine																						GAD_DISEASE	Asthma	5	23,8	3,2E-3	3,2E-2
	Nicergoline																						GAD_DISEASE	medication overuse headache	4	19,0	4,5E-8	2,0E-6
	Pergolide																						GAD_DISEASE	antidepressant treatment	4	19,0	1,3E-7	4,5E-6
	Aripiprazole_lauroxil																						GAD_DISEASE	Substance Withdrawal Syndrome	4	19,0	1,3E-7	4,5E-6
	Triflupromazine																						GAD_DISEASE	olanzapine	4	19,0	1,9E-7	6,4E-6
	Dexfenfluramine																						GAD_DISEASE	dyspepsia	4	19,0	2,7E-7	7,8E-6
	Mesoridazine																						GAD_DISEASE	Gastroparesis	4	19,0	2,7E-7	7,8E-6
	Tamsulosin																						GAD_DISEASE	Ache, Low Back|Acute Disease|Low Back Pain|Pain|Sciatica	4	19,0	6,4E-7	1,4E-5
	Flecainide																						GAD_DISEASE	tardive dyskinesia	4	19,0	5,7E-6	1,1E-4
	Erythromycin																						GAD_DISEASE	Tourette Syndrome	4	19,0	6,4E-6	1,2E-4
	Pitolisant																						GAD_DISEASE	alcohol dependence	4	19,0	1,7E-5	3,0E-4
	Dextromethorphan																						GAD_DISEASE	ADHD	4	19,0	2,1E-5	3,6E-4
	Apomorphine																						GAD_DISEASE	personality	4	19,0	6,3E-5	9,4E-4
	Bromocriptine																						GAD_DISEASE	Sleep Apnea, Obstructive	4	19,0	6,6E-5	9,4E-4
	Anisotropine_methylbromide																						GAD_DISEASE	Parkinson's disease	4	19,0	9,3E-4	1,1E-2
	Rotigotine																						GAD_DISEASE	Parkinson's Disease	4	19,0	2,7E-3	2,8E-2
	Maprotiline																						GAD_DISEASE	Obesity|POF - Premature ovarian failure|POLYCYSTIC OVARIAN SYNDROME|Polycystic Ovary Syndrome|Primary Ovarian Insufficiency|Puberty, Delayed|Puberty, Precocious|Thrombophilia|Tobacco Use Disorder	4	19,0	4,7E-3	4,4E-2
	Oxymetazoline																						GAD_DISEASE	Alzheimer's disease; anxiety disorder; depression; psychoses; aggressive behavior	3	14,3	5,5E-6	1,1E-4
	Clarithromycin																						GAD_DISEASE	Panic disorder	3	14,3	5,5E-6	1,1E-4
	Pimavanserin																						GAD_DISEASE	frontal brain electrical asymmetry	3	14,3	5,5E-6	1,1E-4
	Diethylpropion																						GAD_DISEASE	antipsychotic-induced adverse reactions	3	14,3	1,1E-5	2,0E-4
	Cannabidiol																						GAD_DISEASE	negative affective facial stimuli	3	14,3	1,1E-5	2,0E-4
	Methantheline																						GAD_DISEASE	Puerperal Disorders	3	14,3	1,1E-5	2,0E-4
	Histamine																						GAD_DISEASE	Seasonal affective disorder	3	14,3	1,8E-5	3,1E-4
	Paroxetine																						GAD_DISEASE	suicide | mood disorders	3	14,3	1,8E-5	3,1E-4
	Cycrimine																						GAD_DISEASE	Alcoholism|Substance Withdrawal Syndrome	3	14,3	1,8E-5	3,1E-4
	Halofantrine																						GAD_DISEASE	Deliberate self-harm	3	14,3	1,8E-5	3,1E-4
	Vortioxetine																						GAD_DISEASE	self-harm behavior	3	14,3	2,7E-5	4,4E-4
	Azatadine																						GAD_DISEASE	suicidal behavior	3	14,3	2,7E-5	4,4E-4
	Ketamine																						GAD_DISEASE	Alcoholism|Recurrence	3	14,3	3,8E-5	6,0E-4
	Succinylcholine																						GAD_DISEASE	anorexia nervosa; bulimia	3	14,3	6,5E-5	9,5E-4
	Methoxamine																						GAD_DISEASE	Brain Injuries	3	14,3	1,4E-4	2,0E-3
	Umeclidinium																						GAD_DISEASE	bipolar affective disorder	3	14,3	1,6E-4	2,2E-3
	Fexofenadine																						GAD_DISEASE	epilepsy, temporal lobe	3	14,3	1,6E-4	2,2E-3
	Homatropine_methylbromide																						GAD_DISEASE	Dyskinesia, Drug-Induced	3	14,3	2,2E-4	2,8E-3
	Trimipramine																						GAD_DISEASE	financial and psychological risk attitudes	3	14,3	2,2E-4	2,8E-3
	Rocuronium																						GAD_DISEASE	obsessive Compulsive Disorder	3	14,3	2,7E-4	3,5E-3
	Naratriptan																						GAD_DISEASE	weight loss	3	14,3	3,8E-4	4,7E-3
	Solriamfetol																						GAD_DISEASE	Migraine with Aura	3	14,3	4,5E-4	5,5E-3
	Dofetilide																						GAD_DISEASE	cognitive function	3	14,3	8,8E-4	1,0E-2
	Risperidone																						GAD_DISEASE	anorexia nervosa	3	14,3	1,4E-3	1,5E-2
	Pindolol																						GAD_DISEASE	alcohol abuse	3	14,3	1,6E-3	1,7E-2
	Meclizine																						GAD_DISEASE	Metabolic Syndrome X	3	14,3	3,3E-3	3,2E-2
	Trimebutine																						GAD_DISEASE	Psychiatric Disorders	3	14,3	4,6E-3	4,4E-2
	Trospium																						GAD_DISEASE	pharmacogenetic studies	3	14,3	9,5E-3	8,2E-2
	Apraclonidine																						GAD_DISEASE	Obesity	3	14,3	9,2E-2	5,0E-1
	Quetiapine																						GAD_DISEASE	aggressive behavior anger behavior suicide	2	9,5	2,8E-3	2,8E-2
	Midodrine																						GAD_DISEASE	weight gain, antipsychotic drug-induced	2	9,5	2,8E-3	2,8E-2
	Desloratadine																						GAD_DISEASE	nephritis, lupus	2	9,5	2,8E-3	2,8E-2
	Mivacurium																						GAD_DISEASE	antidepressant adverse effects	2	9,5	2,8E-3	2,8E-2
	Citalopram																						GAD_DISEASE	delusions hallucinations psychoses	2	9,5	2,8E-3	2,8E-2
	Eletriptan																						GAD_DISEASE	sleep disorders; body mass	2	9,5	2,8E-3	2,8E-2
	Cariprazine																						GAD_DISEASE	psychotic symptomatology of mood disorders	2	9,5	2,8E-3	2,8E-2
	Azelastine																						GAD_DISEASE	bipolar disorder; mania, antidepressant-induced	2	9,5	2,8E-3	2,8E-2
	Ciprofloxacin																						GAD_DISEASE	anorexia nervosa personality traits	2	9,5	2,8E-3	2,8E-2
	Modafinil																						GAD_DISEASE	bipolar disorder; unipolar disorder	2	9,5	2,8E-3	2,8E-2
	Diphenidol																						GAD_DISEASE	hostility personality traits	2	9,5	2,8E-3	2,8E-2
	Oxyphenonium																						GAD_DISEASE	left ventricular fractional shortening	2	9,5	2,8E-3	2,8E-2
	Metoclopramide																						GAD_DISEASE	5-HT1A receptor binding	2	9,5	2,8E-3	2,8E-2
	Sertindole																						GAD_DISEASE	schizophrenia; psychoses; aggressive behavior; verbal fluency	2	9,5	4,2E-3	4,0E-2
	Fluvoxamine																						GAD_DISEASE	depression, interferon-induced	2	9,5	4,2E-3	4,0E-2
	Nortriptyline																						GAD_DISEASE	major psychiatric disorders	2	9,5	4,2E-3	4,0E-2
	Scopolamine																						GAD_DISEASE	amphetamine response	2	9,5	4,2E-3	4,0E-2
	Mianserin																						GAD_DISEASE	Alcoholism|Heroin Dependence	2	9,5	4,2E-3	4,0E-2
	Bromodiphenhydramine																						GAD_DISEASE	blood pressure, arterial heart rate left ventricular mass	2	9,5	4,2E-3	4,0E-2
	Carbinoxamine																						GAD_DISEASE	Sleep Initiation and Maintenance Disorders	2	9,5	4,2E-3	4,0E-2
	Aripiprazole																						GAD_DISEASE	Alzheimer's disease; psychoses	2	9,5	4,2E-3	4,0E-2
	Chlorprothixene																						GAD_DISEASE	Premenstrual Syndrome	2	9,5	4,2E-3	4,0E-2
	Epinastine																						GAD_DISEASE	urinary incontinence	2	9,5	4,2E-3	4,0E-2
	Pizotifen																						GAD_DISEASE	Akathisia, Drug-Induced	2	9,5	5,5E-3	5,1E-2
	Clomipramine																						GAD_DISEASE	clozapine response	2	9,5	5,5E-3	5,1E-2
	Amoxapine																						GAD_DISEASE	urticaria/angioedema	2	9,5	5,5E-3	5,1E-2
	Cyclopentolate																						GAD_DISEASE	risk-taking behavior in a gambling task	2	9,5	5,5E-3	5,1E-2
	Bepridil																						GAD_DISEASE	depression drug hypersensitivity	2	9,5	5,5E-3	5,1E-2
	Alimemazine																						GAD_DISEASE	gastrointestinal disorders	2	9,5	5,5E-3	5,1E-2
	Ergometrine																						GAD_DISEASE	treatment response in psychotic patients	2	9,5	6,9E-3	6,2E-2
	Trihexyphenidyl																						GAD_DISEASE	pain response	2	9,5	6,9E-3	6,2E-2
	Dimenhydrinate																						GAD_DISEASE	schizophrenia; tardive dyskinesia	2	9,5	6,9E-3	6,2E-2
	Tapentadol																						GAD_DISEASE	depression | Bipolar Disorder	2	9,5	6,9E-3	6,2E-2
	Glycopyrronium																						GAD_DISEASE	obsessive- compulsive disorder	2	9,5	6,9E-3	6,2E-2
	Guanadrel																						GAD_DISEASE	dystonia, acute parkinsonism tardive dyskinesia	2	9,5	6,9E-3	6,2E-2
	Silodosin																						GAD_DISEASE	Neuroleptic Malignant Syndrome	2	9,5	6,9E-3	6,2E-2
	Dopamine																						GAD_DISEASE	harm avoidance	2	9,5	6,9E-3	6,2E-2
	Lamotrigine																						GAD_DISEASE	psychoses	2	9,5	8,3E-3	7,3E-2
	Asenapine																						GAD_DISEASE	Cardiomyopathy, Hypertrophic|Hypertrophic Cardiomyopathy|Hypertrophy, Left Ventricular|Left Ventricular Hypertrophy	2	9,5	8,3E-3	7,3E-2
	Reboxetine																						GAD_DISEASE	Heart Diseases|Inflammation|Myocardial Infarction	2	9,5	8,3E-3	7,3E-2
	Vernakalant																						GAD_DISEASE	bipolar disorder depressive disorder, major	2	9,5	8,3E-3	7,3E-2
	Brexpiprazole																						GAD_DISEASE	temperament	2	9,5	8,3E-3	7,3E-2
	Hydroxyzine																						GAD_DISEASE	Substance Withdrawal Syndrome|Tobacco Use Disorder	2	9,5	8,3E-3	7,3E-2
	Droxidopa																						GAD_DISEASE	nausea	2	9,5	9,7E-3	8,3E-2
	Levocetirizine																						GAD_DISEASE	impulse control disorder	2	9,5	9,7E-3	8,3E-2
	Oxyphencyclimine																						GAD_DISEASE	Syncope, Vasovagal|Vasovagal syncope	2	9,5	9,7E-3	8,3E-2
	Amisulpride																						GAD_DISEASE	eating disorders	2	9,5	9,7E-3	8,3E-2
	Benzatropine																						GAD_DISEASE	migraine migraine with aura	2	9,5	9,7E-3	8,3E-2
	Ziprasidone																						GAD_DISEASE	migraine; migraine with aura	2	9,5	9,7E-3	8,3E-2
	Methysergide																						GAD_DISEASE	depressive disorder, major; bipolar disorder	2	9,5	1,1E-2	9,3E-2
	Cabergoline																						GAD_DISEASE	response to antidepressants	2	9,5	1,2E-2	1,0E-1
	Procyclidine																						GAD_DISEASE	Hip Fractures	2	9,5	1,2E-2	1,0E-1
	Phenylephrine																						GAD_DISEASE	affective disorder	2	9,5	1,5E-2	1,2E-1
	Profenamine																						GAD_DISEASE	Fibromyalgia	2	9,5	1,5E-2	1,2E-1
	Paliperidone																						GAD_DISEASE	Psychophysiologic Disorders	2	9,5	1,5E-2	1,2E-1
	Bethanechol																						GAD_DISEASE	ADHD | attention deficit hyperactivity disorder	2	9,5	1,7E-2	1,3E-1
	Cinnarizine																						GAD_DISEASE	citalopram	2	9,5	1,7E-2	1,3E-1
	Acetylcholine																						GAD_DISEASE	psychosis	2	9,5	1,9E-2	1,5E-1
	Betazole																						GAD_DISEASE	heroin abuse	2	9,5	2,3E-2	1,8E-1
	Propranolol																						GAD_DISEASE	mood disorder	2	9,5	2,5E-2	1,8E-1
	Amsacrine																						GAD_DISEASE	Irritable Bowel Syndrome	2	9,5	3,1E-2	2,2E-1
	Atropine																						GAD_DISEASE	Sudden Infant Death	2	9,5	3,5E-2	2,5E-1
	Fenfluramine																						GAD_DISEASE	SIDS/sudden infant death syndrome	2	9,5	3,7E-2	2,5E-1
	Clonidine																						GAD_DISEASE	Sleep Disorders	2	9,5	3,7E-2	2,5E-1
	Olopatadine																						GAD_DISEASE	Heroin Dependence	2	9,5	3,7E-2	2,5E-1
	Disopyramide																						GAD_DISEASE	migraine	2	9,5	5,1E-2	3,3E-1
	Ketoconazole																						GAD_DISEASE	Adiposity	2	9,5	5,5E-2	3,5E-1
	Clemastine																						GAD_DISEASE	cardiovascular	2	9,5	5,9E-2	3,7E-1
	Clidinium																						GAD_DISEASE	Marijuana Abuse|Psychoses, Substance-Induced	2	9,5	6,1E-2	3,7E-1
	Venlafaxine
	Agomelatine
	Mazindol
	Atomoxetine
	Dosulepin
	Propiomazine
	Procainamide
	Tolterodine
	Propantheline
	Dapiprazole
	Viloxazine
	Lorpiprazole
	Nizatidine
	Cryptenamine
	Dexbrompheniramine
	Zotepine
	Lisuride
	Doxazosin
	Metocurine
	Tripelennamine
	Pancuronium
	Loxapine
	Pipecuronium
	Ibutilide
	Vilazodone
	Mepyramine
	Zolmitriptan
	Xylometazoline
	Betahistine
	Dihydroergotamine
	Remoxipride
	Amitriptyline
	Desvenlafaxine
	Dexmethylphenidate
	Tolazoline
	Fesoterodine
	Carbamoylcholine
	Isometheptene
	Butylscopolamine
	Methacholine
	Thiopental
	Fenoldopam
	Dicyclomine
	Minaprine
	Pramipexole
	Oxybutynin
	Cisapride
	Penbutolol
	Ephedrine
	Ipratropium
	Tropicamide
	Biperiden
	Olanzapine
	Promethazine
	Naphazoline
	Metaraminol
	Perhexiline
	Diphenhydramine
	Ginkgo_biloba
	Metixene
	Cetirizine
	Yohimbine
	Terfenadine
	Tegaserod
	Protriptyline
	Alfuzosin
	Promazine
	Emedastine
	Methotrimeprazine
	Pilocarpine
	Methylergometrine
	Methylphenidate
	Buclizine
	Nicardipine
	Phenmetrazine
	Hyoscyamine
	Trifluoperazine
	Tetryzoline
	Alcaftadine
	Fluphenazine
	Tiotropium
	Triprolidine
	Brompheniramine
	Clozapine
	Doxylamine
	Norepinephrine
	Amphetamine
	Mirtazapine
	Hexocyclium
	Acrivastine
	Prochlorperazine
	Cyproheptadine
	Donepezil
	Pimozide
	Dexchlorpheniramine_maleate
	Sertraline
	Sibutramine
	Levocabastine
	Dextroamphetamine
	Metamfetamine
	Phendimetrazine
	Propiverine
	Miconazole
	Pseudoephedrine
	Antazoline
	Dimetindene
	Potassium_nitrate
	Solifenacin
	Chlorphenamine
	Lurasidone
	Dipivefrin
	Droperidol
	Astemizole
	Amiodarone
	Ranitidine
	Meperidine
	Benzphetamine
	Flupentixol
	Doxacurium
	Carvedilol
	Racepinephrine
	Loratadine
	Trazodone
	Pyrantel
	Phenyltoloxamine
	Prazosin
	Imipramine
	Homatropine
	Verapamil
	Diphemanil
	Epinephrine
	Sumatriptan
	Pirenzepine
	Methscopolamine_bromide
	Pentoxyverine
	Doxepin
	Diphenylpyraline
	Thonzylamine
	Flavoxate
	Nefazodone
	Tamoxifen
	Desipramine
	Fluoxetine
	Bupropion
	Nomifensine
	Duloxetine
	Chlorpromazine
	Zimelidine
	Terazosin
	Rapacuronium
	Clofedanol
	Aclidinium
	Methdilazine
	Guanethidine
	Ondansetron
	Chlorobutanol
	Cevimeline
	Orphenadrine
	Gallamine_Triethiodide
	Escitalopram
	Cyclizine
	Cocaine
	Phentermine
	Quinidine
	Debrisoquine
	Thioridazine
	Flunarizine
	Tramadol
	Sotalol
	Fluspirilene
	Mepenzolate
	Dronedarone
	Levomilnacipran

## Sheet: Nortriptyline
Target	Drug-Coregula				Category	Term	Count	%	P-Value	Benjamini			Sublist	Category	Term	Genes	%	P-Value	Benjamini			Sublist	Category	Term	Genes	%	P-Value	Benjamini
5-hydroxytryptamine_receptor_1C	Buspirone				KEGG_PATHWAY	Neuroactive ligand-receptor interaction	14	77,8	7,5E-18	1,6E-16				GAD_DISEASE_CLASS	PSYCH	16	88,9	5,2E-13	9,4E-12				GAD_DISEASE	several psychiatric disorders	13	72,2	7,7E-18	2,6E-15
Beta_adrenergic_receptor	Bilastine				KEGG_PATHWAY	Calcium signaling pathway	11	61,1	1,0E-13	1,1E-12				GAD_DISEASE_CLASS	PHARMACOGENOMIC	15	83,3	3,7E-9	3,3E-8				GAD_DISEASE	alcohol consumption	12	66,7	8,8E-20	5,9E-17
Sigma_receptor	Periciazine				KEGG_PATHWAY	Serotonergic synapse	5	27,8	5,7E-5	4,2E-4				GAD_DISEASE_CLASS	CHEMDEPENDENCY	15	83,3	2,0E-7	1,2E-6				GAD_DISEASE	Schizophrenia	12	66,7	4,1E-11	3,9E-9
Muscarinic_acetylcholine_receptor_M4	Lorcaserin				KEGG_PATHWAY	Cholinergic synapse	5	27,8	5,7E-5	4,2E-4				GAD_DISEASE_CLASS	METABOLIC	15	83,3	3,0E-5	9,1E-5				GAD_DISEASE	Type 2 Diabetes| edema | rosiglitazone	12	66,7	2,3E-6	3,9E-5
Muscarinic_acetylcholine_receptor_M5	Bepotastine				KEGG_PATHWAY	cAMP signaling pathway	5	27,8	5,3E-4	2,9E-3				GAD_DISEASE_CLASS	NEUROLOGICAL	13	72,2	3,4E-6	1,2E-5				GAD_DISEASE	Weight Gain	11	61,1	2,6E-17	5,9E-15
Muscarinic_acetylcholine_receptor_M1	Alverine				KEGG_PATHWAY	Regulation of actin cytoskeleton	5	27,8	6,6E-4	2,4E-3				GAD_DISEASE_CLASS	OTHER	11	61,1	1,3E-6	5,8E-6				GAD_DISEASE	Bipolar Disorder	10	55,6	1,1E-10	8,6E-9
Muscarinic_acetylcholine_receptor_M2	Milnacipran				KEGG_PATHWAY	Salivary secretion	4	22,2	6,2E-4	2,7E-3				GAD_DISEASE_CLASS	CARDIOVASCULAR	11	61,1	7,6E-3	1,4E-2				GAD_DISEASE	autism	9	50,0	1,7E-9	5,3E-8
Muscarinic_acetylcholine_receptor_M3	Molindone				KEGG_PATHWAY	Gap junction	3	16,7	1,3E-2	4,1E-2				GAD_DISEASE_CLASS	UNKNOWN	9	50,0	1,6E-4	4,1E-4				GAD_DISEASE	Depression	8	44,4	1,9E-10	1,2E-8
Alpha-1D_adrenergic_receptor	Amantadine				KEGG_PATHWAY	Inflammatory mediator regulation of TRP channels	3	16,7	1,6E-2	4,4E-2				GAD_DISEASE_CLASS	IMMUNE	8	44,4	3,8E-2	6,1E-2				GAD_DISEASE	Bulimia	8	44,4	5,8E-10	3,0E-8
Alpha-1A_adrenergic_receptor	Phenindamine				KEGG_PATHWAY	Vascular smooth muscle contraction	3	16,7	2,3E-2	5,5E-2				GAD_DISEASE_CLASS	AGING	6	33,3	3,3E-3	6,7E-3				GAD_DISEASE	Hypercholesterolemia|LDLC levels	8	44,4	8,4E-10	3,6E-8
Alpha-1B_adrenergic_receptor	Chlorcyclizine				KEGG_PATHWAY	Adrenergic signaling in cardiomyocytes	3	16,7	3,1E-2	6,7E-2				GAD_DISEASE_CLASS	NORMALVARIATION	5	27,8	2,4E-3	5,4E-3				GAD_DISEASE	Alcoholism	8	44,4	6,7E-7	1,3E-5
D(2)_dopamine_receptor	Pheniramine				KEGG_PATHWAY	cGMP-PKG signaling pathway	3	16,7	4,0E-2	7,8E-2				GAD_DISEASE_CLASS	REPRODUCTION	4	22,2	9,4E-2	1,4E-1				GAD_DISEASE	null	8	44,4	3,8E-5	5,2E-4
Alpha-2_adrenergic_receptors	Pipotiazine																						GAD_DISEASE	personality traits	7	38,9	1,7E-13	2,9E-11
Histamine_H1_receptor	Flibanserin																						GAD_DISEASE	ADHD | attention-deficit hyperactivity disorder	7	38,9	1,2E-9	4,3E-8
Sodium-dependent_noradrenaline_transporter	Rupatadine																						GAD_DISEASE	schizophrenia weight gain	6	33,3	4,5E-13	6,1E-11
5-hydroxytryptamine_receptor_2C	Thiothixene																						GAD_DISEASE	personality disorders	6	33,3	1,3E-12	1,4E-10
5-hydroxytryptamine_receptor_6	Darifenacin																						GAD_DISEASE	attention deficit hyperactivity disorder	6	33,3	7,2E-10	3,5E-8
Sodium-dependent_serotonin_transporter	Phentolamine																						GAD_DISEASE	smoking behavior	6	33,3	9,2E-10	3,7E-8
5-hydroxytryptamine_receptor_2A	Zuclopenthixolc																						GAD_DISEASE	mood disorders	6	33,3	1,0E-9	3,9E-8
5-hydroxytryptamine_receptor_1A	Isopropamide																						GAD_DISEASE	suicide	6	33,3	1,6E-9	5,5E-8
	Butriptyline																						GAD_DISEASE	major depressive disorder	6	33,3	1,8E-9	5,6E-8
	Ketotifen																						GAD_DISEASE	attention deficit disorder conduct disorder oppositional defiant disorder	6	33,3	4,3E-9	1,3E-7
	Ergotamine																						GAD_DISEASE	Depressive Disorder, Major	6	33,3	7,0E-8	1,7E-6
	Tizanidine																						GAD_DISEASE	hypertension	6	33,3	8,9E-4	9,5E-3
	Iloperidone																						GAD_DISEASE	Substance Withdrawal Syndrome	5	27,8	8,1E-11	6,9E-9
	Lofexidine																						GAD_DISEASE	olanzapine	5	27,8	1,5E-10	9,9E-9
	Haloperidol																						GAD_DISEASE	major depression	5	27,8	5,7E-10	3,2E-8
	Cyclobenzaprine																						GAD_DISEASE	Ache, Low Back|Acute Disease|Low Back Pain|Pain|Sciatica	5	27,8	8,2E-10	3,7E-8
	Phenoxybenzamine																						GAD_DISEASE	Fatigue|Fatigue Syndrome, Chronic	5	27,8	8,2E-10	3,7E-8
	Domperidone																						GAD_DISEASE	tardive dyskinesia	5	27,8	1,7E-8	4,8E-7
	Nicergoline																						GAD_DISEASE	Tourette Syndrome	5	27,8	2,0E-8	5,4E-7
	Pergolide																						GAD_DISEASE	migraine	5	27,8	2,3E-8	6,1E-7
	Aripiprazole_lauroxil																						GAD_DISEASE	alcohol dependence	5	27,8	7,5E-8	1,7E-6
	Triflupromazine																						GAD_DISEASE	ADHD	5	27,8	1,0E-7	2,3E-6
	Dexfenfluramine																						GAD_DISEASE	panic disorder	5	27,8	3,0E-7	6,2E-6
	Mesoridazine																						GAD_DISEASE	personality	5	27,8	4,4E-7	8,5E-6
	Tamsulosin																						GAD_DISEASE	Parkinson's disease	5	27,8	1,7E-5	2,5E-4
	Dextromethorphan																						GAD_DISEASE	Parkinson's Disease	5	27,8	7,4E-5	9,6E-4
	Apomorphine																						GAD_DISEASE	Obesity|POF - Premature ovarian failure|POLYCYSTIC OVARIAN SYNDROME|Polycystic Ovary Syndrome|Primary Ovarian Insufficiency|Puberty, Delayed|Puberty, Precocious|Thrombophilia|Tobacco Use Disorder	5	27,8	1,6E-4	1,9E-3
	Bromocriptine																						GAD_DISEASE	normal variation	5	27,8	2,4E-4	2,8E-3
	Anisotropine_methylbromide																						GAD_DISEASE	Alzheimer's Disease	5	27,8	4,7E-4	5,2E-3
	Rotigotine																						GAD_DISEASE	medication overuse headache	4	22,2	2,5E-8	6,3E-7
	Maprotiline																						GAD_DISEASE	antidepressant treatment	4	22,2	7,0E-8	1,6E-6
	Oxymetazoline																						GAD_DISEASE	Gastroparesis	4	22,2	1,5E-7	3,2E-6
	Pimavanserin																						GAD_DISEASE	dyspepsia	4	22,2	1,5E-7	3,2E-6
	Diethylpropion																						GAD_DISEASE	Brain Injuries	4	22,2	3,6E-7	7,1E-6
	Cannabidiol																						GAD_DISEASE	Dyskinesia, Drug-Induced	4	22,2	6,9E-7	1,3E-5
	Methantheline																						GAD_DISEASE	financial and psychological risk attitudes	4	22,2	6,9E-7	1,3E-5
	Histamine																						GAD_DISEASE	Migraine with Aura	4	22,2	2,2E-6	3,9E-5
	Paroxetine																						GAD_DISEASE	cognitive function	4	22,2	6,1E-6	1,0E-4
	Cycrimine																						GAD_DISEASE	anorexia nervosa	4	22,2	1,2E-5	1,9E-4
	Vortioxetine																						GAD_DISEASE	alcohol abuse	4	22,2	1,5E-5	2,3E-4
	Azatadine																						GAD_DISEASE	Sleep Apnea, Obstructive	4	22,2	3,7E-5	5,1E-4
	Ketamine																						GAD_DISEASE	Obesity	4	22,2	8,1E-3	7,0E-2
	Succinylcholine																						GAD_DISEASE	diabetes, type 2	4	22,2	1,3E-2	1,0E-1
	Methoxamine																						GAD_DISEASE	Asthma	4	22,2	1,5E-2	1,1E-1
	Umeclidinium																						GAD_DISEASE	Alzheimer's disease	4	22,2	9,2E-2	5,0E-1
	Fexofenadine																						GAD_DISEASE	Alzheimer's disease; anxiety disorder; depression; psychoses; aggressive behavior	3	16,7	3,7E-6	6,3E-5
	Homatropine_methylbromide																						GAD_DISEASE	Panic disorder	3	16,7	3,7E-6	6,3E-5
	Trimipramine																						GAD_DISEASE	frontal brain electrical asymmetry	3	16,7	3,7E-6	6,3E-5
	Rocuronium																						GAD_DISEASE	antipsychotic-induced adverse reactions	3	16,7	7,5E-6	1,2E-4
	Naratriptan																						GAD_DISEASE	Puerperal Disorders	3	16,7	7,5E-6	1,2E-4
	Solriamfetol																						GAD_DISEASE	negative affective facial stimuli	3	16,7	7,5E-6	1,2E-4
	Risperidone																						GAD_DISEASE	Neuroleptic Malignant Syndrome	3	16,7	1,2E-5	1,9E-4
	Pindolol																						GAD_DISEASE	suicide | mood disorders	3	16,7	1,2E-5	1,9E-4
	Meclizine																						GAD_DISEASE	Alcoholism|Substance Withdrawal Syndrome	3	16,7	1,2E-5	1,9E-4
	Trimebutine																						GAD_DISEASE	Seasonal affective disorder	3	16,7	1,2E-5	1,9E-4
	Trospium																						GAD_DISEASE	dystonia, acute parkinsonism tardive dyskinesia	3	16,7	1,2E-5	1,9E-4
	Apraclonidine																						GAD_DISEASE	treatment response in psychotic patients	3	16,7	1,2E-5	1,9E-4
	Quetiapine																						GAD_DISEASE	Deliberate self-harm	3	16,7	1,2E-5	1,9E-4
	Midodrine																						GAD_DISEASE	Substance Withdrawal Syndrome|Tobacco Use Disorder	3	16,7	1,9E-5	2,7E-4
	Desloratadine																						GAD_DISEASE	temperament	3	16,7	1,9E-5	2,7E-4
	Mivacurium																						GAD_DISEASE	suicidal behavior	3	16,7	1,9E-5	2,7E-4
	Citalopram																						GAD_DISEASE	self-harm behavior	3	16,7	1,9E-5	2,7E-4
	Eletriptan																						GAD_DISEASE	Alcoholism|Recurrence	3	16,7	2,6E-5	3,7E-4
	Cariprazine																						GAD_DISEASE	impulse control disorder	3	16,7	2,6E-5	3,7E-4
	Bethanidine																						GAD_DISEASE	anorexia nervosa; bulimia	3	16,7	4,5E-5	5,9E-4
	Azelastine																						GAD_DISEASE	ADHD | attention deficit hyperactivity disorder	3	16,7	8,2E-5	1,0E-3
	Modafinil																						GAD_DISEASE	epilepsy, temporal lobe	3	16,7	1,1E-4	1,4E-3
	Diphenidol																						GAD_DISEASE	bipolar affective disorder	3	16,7	1,1E-4	1,4E-3
	Oxyphenonium																						GAD_DISEASE	heroin abuse	3	16,7	1,7E-4	2,0E-3
	Metoclopramide																						GAD_DISEASE	obsessive Compulsive Disorder	3	16,7	1,9E-4	2,2E-3
	Sertindole																						GAD_DISEASE	mood disorder	3	16,7	1,9E-4	2,2E-3
	Fluvoxamine																						GAD_DISEASE	weight loss	3	16,7	2,6E-4	3,0E-3
	Levodopa																						GAD_DISEASE	Heroin Dependence	3	16,7	4,3E-4	4,9E-3
	Nortriptyline																						GAD_DISEASE	migraine	3	16,7	8,6E-4	9,3E-3
	Scopolamine																						GAD_DISEASE	Marijuana Abuse|Psychoses, Substance-Induced	3	16,7	1,2E-3	1,3E-2
	Mianserin																						GAD_DISEASE	Metabolic Syndrome X	3	16,7	2,3E-3	2,3E-2
	Bromodiphenhydramine																						GAD_DISEASE	Psychiatric Disorders	3	16,7	3,2E-3	3,2E-2
	Carbinoxamine																						GAD_DISEASE	Migraine Disorders	3	16,7	4,7E-3	4,5E-2
	Aripiprazole																						GAD_DISEASE	smoking	3	16,7	6,0E-3	5,5E-2
	Chlorprothixene																						GAD_DISEASE	pharmacogenetic studies	3	16,7	6,6E-3	6,0E-2
	Epinastine																						GAD_DISEASE	Blood Pressure Determination	3	16,7	7,8E-3	6,9E-2
	Pizotifen																						GAD_DISEASE	Body Weight	3	16,7	8,0E-2	4,6E-1
	Clomipramine																						GAD_DISEASE	chronic obstructive pulmonary disease	3	16,7	8,1E-2	4,6E-1
	Quinagolide																						GAD_DISEASE	hostility personality traits	2	11,1	2,3E-3	2,3E-2
	Amoxapine																						GAD_DISEASE	weight gain, antipsychotic drug-induced	2	11,1	2,3E-3	2,3E-2
	Cyclopentolate																						GAD_DISEASE	nephritis, lupus	2	11,1	2,3E-3	2,3E-2
	Alimemazine																						GAD_DISEASE	delirium tremens	2	11,1	2,3E-3	2,3E-2
	Ergometrine																						GAD_DISEASE	psychotic symptomatology of mood disorders	2	11,1	2,3E-3	2,3E-2
	Trihexyphenidyl																						GAD_DISEASE	bipolar disorder; unipolar disorder	2	11,1	2,3E-3	2,3E-2
	Dimenhydrinate																						GAD_DISEASE	5-HT1A receptor binding	2	11,1	2,3E-3	2,3E-2
	Tapentadol																						GAD_DISEASE	anorexia nervosa personality traits	2	11,1	2,3E-3	2,3E-2
	Glycopyrronium																						GAD_DISEASE	schizophrenia; schizoaffective disorder; affective disorder	2	11,1	2,3E-3	2,3E-2
	Guanadrel																						GAD_DISEASE	delusions hallucinations psychoses	2	11,1	2,3E-3	2,3E-2
	Silodosin																						GAD_DISEASE	antipsychotic agent-induced weight gain	2	11,1	2,3E-3	2,3E-2
	Dopamine																						GAD_DISEASE	antidepressant adverse effects	2	11,1	2,3E-3	2,3E-2
	Lamotrigine																						GAD_DISEASE	sleep disorders; body mass	2	11,1	2,3E-3	2,3E-2
	Asenapine																						GAD_DISEASE	bipolar disorder; mania, antidepressant-induced	2	11,1	2,3E-3	2,3E-2
	Reboxetine																						GAD_DISEASE	aggressive behavior anger behavior suicide	2	11,1	2,3E-3	2,3E-2
	Brexpiprazole																						GAD_DISEASE	left ventricular fractional shortening	2	11,1	2,3E-3	2,3E-2
	Hydroxyzine																						GAD_DISEASE	Sleep Initiation and Maintenance Disorders	2	11,1	3,5E-3	3,4E-2
	Droxidopa																						GAD_DISEASE	major psychiatric disorders	2	11,1	3,5E-3	3,4E-2
	Levocetirizine																						GAD_DISEASE	Basal Ganglia Diseases	2	11,1	3,5E-3	3,4E-2
	Oxyphencyclimine																						GAD_DISEASE	schizophrenia; psychoses; aggressive behavior; verbal fluency	2	11,1	3,5E-3	3,4E-2
	Amisulpride																						GAD_DISEASE	Premenstrual Syndrome	2	11,1	3,5E-3	3,4E-2
	Benzatropine																						GAD_DISEASE	alcoholism; cirrhosis	2	11,1	3,5E-3	3,4E-2
	Ziprasidone																						GAD_DISEASE	urinary incontinence	2	11,1	3,5E-3	3,4E-2
	Methysergide																						GAD_DISEASE	depression, interferon-induced	2	11,1	3,5E-3	3,4E-2
	Cabergoline																						GAD_DISEASE	Alzheimer's disease; psychoses	2	11,1	3,5E-3	3,4E-2
	Procyclidine																						GAD_DISEASE	Alcoholism|Heroin Dependence	2	11,1	3,5E-3	3,4E-2
	Phenylephrine																						GAD_DISEASE	electrocortical measures of error and feedback processing	2	11,1	3,5E-3	3,4E-2
	Sulpiride																						GAD_DISEASE	amphetamine response	2	11,1	3,5E-3	3,4E-2
	Profenamine																						GAD_DISEASE	Body Weight|Weight Gain	2	11,1	3,5E-3	3,4E-2
	Paliperidone																						GAD_DISEASE	risperidone and perospirone	2	11,1	3,5E-3	3,4E-2
	Bethanechol																						GAD_DISEASE	blood pressure, arterial heart rate left ventricular mass	2	11,1	3,5E-3	3,4E-2
	Cinnarizine																						GAD_DISEASE	alcoholism attention deficit hyperactivity disorder	2	11,1	4,6E-3	4,4E-2
	Acetylcholine																						GAD_DISEASE	Akathisia, Drug-Induced	2	11,1	4,6E-3	4,4E-2
	Ropinirole																						GAD_DISEASE	posttraumatic stress disorder	2	11,1	4,6E-3	4,4E-2
	Propranolol																						GAD_DISEASE	depression drug hypersensitivity	2	11,1	4,6E-3	4,4E-2
	Atropine																						GAD_DISEASE	gastrointestinal disorders	2	11,1	4,6E-3	4,4E-2
	Fenfluramine																						GAD_DISEASE	alcohol abuse smoking behavior	2	11,1	4,6E-3	4,4E-2
	Phenylpropanolamine																						GAD_DISEASE	clozapine response	2	11,1	4,6E-3	4,4E-2
	Clonidine																						GAD_DISEASE	risk-taking behavior in a gambling task	2	11,1	4,6E-3	4,4E-2
	Olopatadine																						GAD_DISEASE	harm avoidance	2	11,1	5,8E-3	5,4E-2
	Disopyramide																						GAD_DISEASE	musical aptitude	2	11,1	5,8E-3	5,4E-2
	Clemastine																						GAD_DISEASE	lithium	2	11,1	5,8E-3	5,4E-2
	Clidinium																						GAD_DISEASE	pain response	2	11,1	5,8E-3	5,4E-2
	Venlafaxine																						GAD_DISEASE	obsessive- compulsive disorder	2	11,1	5,8E-3	5,4E-2
	Agomelatine																						GAD_DISEASE	depression | Bipolar Disorder	2	11,1	5,8E-3	5,4E-2
	Mazindol																						GAD_DISEASE	bipolar disorder; major depressive disorder; rapid cycling mood disorder	2	11,1	5,8E-3	5,4E-2
	Atomoxetine																						GAD_DISEASE	schizophrenia; tardive dyskinesia	2	11,1	5,8E-3	5,4E-2
	Dosulepin																						GAD_DISEASE	Heart Diseases|Inflammation|Myocardial Infarction	2	11,1	6,9E-3	6,2E-2
	Propiomazine																						GAD_DISEASE	juvenile endogenous attack-like psychoses	2	11,1	6,9E-3	6,2E-2
	Tolterodine																						GAD_DISEASE	psychoses	2	11,1	6,9E-3	6,2E-2
	Propantheline																						GAD_DISEASE	Cardiomyopathy, Hypertrophic|Hypertrophic Cardiomyopathy|Hypertrophy, Left Ventricular|Left Ventricular Hypertrophy	2	11,1	6,9E-3	6,2E-2
	Dapiprazole																						GAD_DISEASE	bipolar disorder depressive disorder, major	2	11,1	6,9E-3	6,2E-2
	Viloxazine																						GAD_DISEASE	Psychoses, Substance-Induced	2	11,1	6,9E-3	6,2E-2
	Lorpiprazole																						GAD_DISEASE	Obesity|Weight Gain	2	11,1	6,9E-3	6,2E-2
	Memantine																						GAD_DISEASE	antisocial personality disorder	2	11,1	6,9E-3	6,2E-2
	Cryptenamine																						GAD_DISEASE	anxiety	2	11,1	8,1E-3	6,9E-2
	Dexbrompheniramine																						GAD_DISEASE	eating disorders	2	11,1	8,1E-3	6,9E-2
	Zotepine																						GAD_DISEASE	migraine migraine with aura	2	11,1	8,1E-3	6,9E-2
	Lisuride																						GAD_DISEASE	nausea	2	11,1	8,1E-3	6,9E-2
	Doxazosin																						GAD_DISEASE	Syncope, Vasovagal|Vasovagal syncope	2	11,1	8,1E-3	6,9E-2
	Metocurine																						GAD_DISEASE	migraine; migraine with aura	2	11,1	8,1E-3	6,9E-2
	Tripelennamine																						GAD_DISEASE	depressive disorder, major; bipolar disorder	2	11,1	9,2E-3	7,7E-2
	Pancuronium																						GAD_DISEASE	cocaine abuse	2	11,1	9,2E-3	7,7E-2
	Loxapine																						GAD_DISEASE	Hallucinations	2	11,1	9,2E-3	7,7E-2
	Pipecuronium																						GAD_DISEASE	cirrhosis, alcoholic; alcoholism	2	11,1	9,2E-3	7,7E-2
	Ergoloid_mesylate																						GAD_DISEASE	bipolar disorder; depression	2	11,1	9,2E-3	7,7E-2
	Vilazodone																						GAD_DISEASE	cocaine dependence	2	11,1	9,2E-3	7,7E-2
	Mepyramine																						GAD_DISEASE	response to antidepressants	2	11,1	1,0E-2	8,6E-2
	Zolmitriptan																						GAD_DISEASE	Hip Fractures	2	11,1	1,0E-2	8,6E-2
	Xylometazoline																						GAD_DISEASE	continuous performance task	2	11,1	1,0E-2	8,6E-2
	Betahistine																						GAD_DISEASE	substance abuse	2	11,1	1,0E-2	8,6E-2
	Remoxipride																						GAD_DISEASE	Psychophysiologic Disorders	2	11,1	1,3E-2	1,0E-1
	Amitriptyline																						GAD_DISEASE	Fibromyalgia	2	11,1	1,3E-2	1,0E-1
	Desvenlafaxine																						GAD_DISEASE	affective disorder	2	11,1	1,3E-2	1,0E-1
	Dexmethylphenidate																						GAD_DISEASE	citalopram	2	11,1	1,4E-2	1,1E-1
	Tolazoline																						GAD_DISEASE	Alcoholism|	2	11,1	1,4E-2	1,1E-1
	Fesoterodine																						GAD_DISEASE	psychosis	2	11,1	1,6E-2	1,2E-1
	Carbamoylcholine																						GAD_DISEASE	methamphetamine abuse	2	11,1	1,8E-2	1,4E-1
	Isometheptene																						GAD_DISEASE	Substance-Related Disorders	2	11,1	2,6E-2	1,9E-1
	Levonordefrin																						GAD_DISEASE	Irritable Bowel Syndrome	2	11,1	2,6E-2	1,9E-1
	Butylscopolamine																						GAD_DISEASE	Sleep Disorders	2	11,1	3,1E-2	2,2E-1
	Methacholine																						GAD_DISEASE	BMI	2	11,1	3,2E-2	2,2E-1
	Thiopental																						GAD_DISEASE	Adiposity	2	11,1	4,6E-2	3,0E-1
	Fenoldopam																						GAD_DISEASE	alcohol	2	11,1	7,7E-2	4,5E-1
	Dicyclomine																						GAD_DISEASE	cognitive ability	2	11,1	8,9E-2	4,9E-1
	Minaprine
	Pramipexole
	Oxybutynin
	Cisapride
	Acetophenazine
	Penbutolol
	Ephedrine
	Ipratropium
	Mephentermine
	Tropicamide
	Biperiden
	Olanzapine
	Promethazine
	Naphazoline
	Metaraminol
	Diphenhydramine
	Ginkgo_biloba
	Metixene
	Cetirizine
	Yohimbine
	Terfenadine
	Tegaserod
	Protriptyline
	Alfuzosin
	Promazine
	Emedastine
	Methotrimeprazine
	Pilocarpine
	Methylphenidate
	Buclizine
	Nicardipine
	Phenmetrazine
	Hyoscyamine
	Trifluoperazine
	Tetryzoline
	Alcaftadine
	Fluphenazine
	Tiotropium
	Triprolidine
	Brompheniramine
	Clozapine
	Doxylamine
	Norepinephrine
	Amphetamine
	Mirtazapine
	Hexocyclium
	Acrivastine
	Thiethylperazine
	Prochlorperazine
	Cyproheptadine
	Donepezil
	Pimozide
	Dexchlorpheniramine_maleate
	Sertraline
	Sibutramine
	Levocabastine
	Dextroamphetamine
	Metamfetamine
	Phendimetrazine
	Propiverine
	Perphenazine
	Pseudoephedrine
	Antazoline
	Dimetindene
	Solifenacin
	Chlorphenamine
	Lurasidone
	Dipivefrin
	Droperidol
	Astemizole
	Meperidine
	Benzphetamine
	Flupentixol
	Doxacurium
	Carvedilol
	Racepinephrine
	Loratadine
	Trazodone
	Pyrantel
	Dihydroergocristine
	Phenyltoloxamine
	Prazosin
	Imipramine
	Homatropine
	Verapamil
	Diphemanil
	Epinephrine
	Sumatriptan
	Pirenzepine
	Methscopolamine_bromide
	Doxepin
	Diphenylpyraline
	Thonzylamine
	Flavoxate
	Nefazodone
	Dihydroergocornine
	Desipramine
	Dihydro-alpha-ergocryptine
	DL-Methylephedrine
	Fluoxetine
	Bupropion
	Nomifensine
	Duloxetine
	Chlorpromazine
	Zimelidine
	Terazosin
	Rapacuronium
	Clofedanol
	Aclidinium
	Methdilazine
	Guanethidine
	Ondansetron
	Cevimeline
	Orphenadrine
	Gallamine_Triethiodide
	Escitalopram
	Cyclizine
	Cocaine
	Phentermine
	Quinidine
	Debrisoquine
	Thioridazine
	Flunarizine
	Tramadol
	Fluspirilene
	Mepenzolate
	Tetrabenazine
	Dronedarone
	Levomilnacipran

## Sheet: Clozapine
Target	Drug-Coregula				Category	Term	Count	%	P-Value	Benjamini			Sublist	Category	Term	Genes	%	P-Value	Benjamini			Sublist	Category	Term	Genes	%	P-Value	Benjamini
5-hydroxytryptamine_receptor_1A	Acetaminophen				KEGG_PATHWAY	Neuroactive ligand-receptor interaction	24	82,8	7,7E-30	2,3E-28				GAD_DISEASE_CLASS	METABOLIC	27	93,1	6,3E-11	3,8E-10				GAD_DISEASE	Weight Gain	20	69,0	2,6E-33	2,5E-30
5-hydroxytryptamine_receptor_1B	Acetophenazine				KEGG_PATHWAY	Calcium signaling pathway	12	41,4	1,5E-11	2,3E-10				GAD_DISEASE_CLASS	PSYCH	26	89,7	7,0E-20	1,3E-18				GAD_DISEASE	Schizophrenia	20	69,0	2,5E-18	3,4E-16
5-hydroxytryptamine_receptor_1D	Acetylcholine				KEGG_PATHWAY	Serotonergic synapse	9	31,0	4,4E-9	4,4E-8				GAD_DISEASE_CLASS	NEUROLOGICAL	24	82,8	1,2E-12	1,1E-11				GAD_DISEASE	alcohol consumption	18	62,1	1,0E-28	4,8E-26
5-hydroxytryptamine_receptor_1E	Aclidinium				KEGG_PATHWAY	cAMP signaling pathway	9	31,0	4,1E-7	3,1E-6				GAD_DISEASE_CLASS	PHARMACOGENOMIC	22	75,9	1,1E-10	5,1E-10				GAD_DISEASE	several psychiatric disorders	18	62,1	2,4E-22	5,6E-20
5-hydroxytryptamine_receptor_2A	Acrivastine				KEGG_PATHWAY	Cholinergic synapse	5	17,2	7,3E-4	4,4E-3				GAD_DISEASE_CLASS	CHEMDEPENDENCY	22	75,9	3,4E-8	8,8E-8				GAD_DISEASE	autism	16	55,2	1,7E-17	1,8E-15
5-hydroxytryptamine_receptor_2C	Agomelatine				KEGG_PATHWAY	Dopaminergic synapse	5	17,2	1,2E-3	6,2E-3				GAD_DISEASE_CLASS	UNKNOWN	18	62,1	3,9E-10	1,4E-9				GAD_DISEASE	Type 2 Diabetes| edema | rosiglitazone	16	55,2	3,1E-6	5,7E-5
5-hydroxytryptamine_receptor_3A	Alcaftadine				KEGG_PATHWAY	cGMP-PKG signaling pathway	5	17,2	2,7E-3	1,2E-2				GAD_DISEASE_CLASS	OTHER	17	58,6	4,0E-9	1,2E-8				GAD_DISEASE	Bulimia	15	51,7	6,2E-20	9,7E-18
5-hydroxytryptamine_receptor_6	Alfuzosin				KEGG_PATHWAY	Regulation of actin cytoskeleton	5	17,2	7,4E-3	2,5E-2				GAD_DISEASE_CLASS	CARDIOVASCULAR	16	55,2	8,0E-3	1,3E-2				GAD_DISEASE	Bipolar Disorder	15	51,7	4,9E-15	3,3E-13
5-hydroxytryptamine_receptor_7	Alimemazine				KEGG_PATHWAY	Gap junction	4	13,8	4,3E-3	1,6E-2				GAD_DISEASE_CLASS	IMMUNE	12	41,4	2,2E-2	3,4E-2				GAD_DISEASE	null	15	51,7	4,0E-10	1,3E-8
Alpha-1A_adrenergic_receptor	Almotriptan				KEGG_PATHWAY	Salivary secretion	3	10,3	4,1E-2	1,2E-1				GAD_DISEASE_CLASS	AGING	10	34,5	5,7E-5	1,1E-4				GAD_DISEASE	ADHD | attention-deficit hyperactivity disorder	14	48,3	3,2E-21	6,0E-19
Alpha-1B_adrenergic_receptor	Alosetron				KEGG_PATHWAY	Inflammatory mediator regulation of TRP channels	3	10,3	5,2E-2	1,4E-1				GAD_DISEASE_CLASS	NORMALVARIATION	8	27,6	5,2E-5	1,2E-4				GAD_DISEASE	Hypercholesterolemia|LDLC levels	14	48,3	1,0E-17	1,2E-15
Alpha-2A_adrenergic_receptor	Alverine													GAD_DISEASE_CLASS	VISION	8	27,6	3,1E-4	5,6E-4				GAD_DISEASE	attention deficit disorder conduct disorder oppositional defiant disorder	13	44,8	1,7E-22	5,4E-20
Alpha-2B_adrenergic_receptor	Amantadine													GAD_DISEASE_CLASS	REPRODUCTION	6	20,7	3,9E-2	5,4E-2				GAD_DISEASE	Depression	11	37,9	2,1E-13	1,1E-11
Alpha-2C_adrenergic_receptor	Amisulpride																						GAD_DISEASE	attention deficit hyperactivity disorder	10	34,5	3,7E-17	3,5E-15
D(1A)_dopamine_receptor	Amitriptyline																						GAD_DISEASE	suicide	10	34,5	1,7E-16	1,7E-14
D(2)_dopamine_receptor	Amoxapine																						GAD_DISEASE	Alcoholism	10	34,5	3,5E-7	7,4E-6
D(3)_dopamine_receptor	Amphetamine																						GAD_DISEASE	hypertension	10	34,5	5,3E-6	9,3E-5
D(4)_dopamine_receptor	Anisotropine_methylbromide																						GAD_DISEASE	Alzheimer's disease	10	34,5	5,8E-5	8,7E-4
Glutathione_S-transferase_P	Antazoline																						GAD_DISEASE	personality traits	9	31,0	1,2E-16	9,4E-15
Histamine_H1_receptor	Apomorphine																						GAD_DISEASE	migraine	9	31,0	2,4E-16	1,6E-14
Histamine_H4_receptor	Apraclonidine																						GAD_DISEASE	personality	9	31,0	1,2E-13	6,8E-12
Muscarinic_acetylcholine_receptor_M1	Aripiprazole																						GAD_DISEASE	Parkinson's Disease	9	31,0	4,3E-9	1,2E-7
Muscarinic_acetylcholine_receptor_M2	Aripiprazole_lauroxil																						GAD_DISEASE	normal variation	9	31,0	4,9E-8	1,1E-6
Muscarinic_acetylcholine_receptor_M3	Asenapine																						GAD_DISEASE	Tourette Syndrome	8	27,6	4,7E-14	2,9E-12
Muscarinic_acetylcholine_receptor_M4	Astemizole																						GAD_DISEASE	alcohol abuse	8	27,6	1,7E-12	7,8E-11
Muscarinic_acetylcholine_receptor_M5	Atropine																						GAD_DISEASE	smoking behavior	8	27,6	1,7E-12	7,8E-11
Neuron-specific_vesicular_protein_calcyon	Azatadine																						GAD_DISEASE	Depressive Disorder, Major	8	27,6	7,6E-10	2,4E-8
	Azelastine																						GAD_DISEASE	Fatigue|Fatigue Syndrome, Chronic	7	24,1	5,9E-14	3,5E-12
	Benzatropine																						GAD_DISEASE	Ache, Low Back|Acute Disease|Low Back Pain|Pain|Sciatica	7	24,1	5,9E-14	3,5E-12
	Benzphetamine																						GAD_DISEASE	obsessive Compulsive Disorder	7	24,1	6,4E-13	3,1E-11
	Bepotastine																						GAD_DISEASE	tardive dyskinesia	7	24,1	7,8E-12	3,2E-10
	Betahistine																						GAD_DISEASE	migraine	7	24,1	9,2E-11	3,5E-9
	Bethanechol																						GAD_DISEASE	mood disorders	7	24,1	2,3E-10	8,1E-9
	Bilastine																						GAD_DISEASE	Migraine Disorders	7	24,1	1,9E-8	5,1E-7
	Biperiden																						GAD_DISEASE	Obesity	7	24,1	7,2E-5	1,0E-3
	Brexpiprazole																						GAD_DISEASE	chronic obstructive pulmonary disease	7	24,1	1,4E-4	1,9E-3
	Brimonidine																						GAD_DISEASE	olanzapine	6	20,7	2,7E-12	1,2E-10
	Bromocriptine																						GAD_DISEASE	dyspepsia	6	20,7	5,4E-12	2,3E-10
	Bromodiphenhydramine																						GAD_DISEASE	personality disorders	6	20,7	2,7E-11	1,1E-9
	Brompheniramine																						GAD_DISEASE	ADHD	6	20,7	1,4E-8	3,6E-7
	Buclizine																						GAD_DISEASE	Marijuana Abuse|Psychoses, Substance-Induced	6	20,7	2,5E-8	6,2E-7
	Bupropion																						GAD_DISEASE	major depressive disorder	6	20,7	3,9E-8	9,3E-7
	Buspirone																						GAD_DISEASE	Sleep Apnea, Obstructive	6	20,7	9,2E-8	2,1E-6
	Butriptyline																						GAD_DISEASE	pharmacogenetic studies	6	20,7	2,0E-6	3,8E-5
	Butylscopolamine																						GAD_DISEASE	Parkinson's disease	6	20,7	8,0E-6	1,3E-4
	Cabergoline																						GAD_DISEASE	Obesity|POF - Premature ovarian failure|POLYCYSTIC OVARIAN SYNDROME|Polycystic Ovary Syndrome|Primary Ovarian Insufficiency|Puberty, Delayed|Puberty, Precocious|Thrombophilia|Tobacco Use Disorder	6	20,7	1,2E-4	1,7E-3
	Cannabidiol																						GAD_DISEASE	Alzheimer's Disease	6	20,7	4,6E-4	5,6E-3
	Carbamoylcholine																						GAD_DISEASE	lung cancer	6	20,7	3,2E-3	3,5E-2
	Carbinoxamine																						GAD_DISEASE	Bladder Cancer	6	20,7	3,6E-3	3,9E-2
	Carbocisteine																						GAD_DISEASE	Lung Cancer	6	20,7	5,8E-3	6,0E-2
	Cariprazine																						GAD_DISEASE	medication overuse headache	5	17,2	1,9E-10	6,9E-9
	Carvedilol																						GAD_DISEASE	impulse control disorder	5	17,2	4,4E-10	1,4E-8
	Celiprolol																						GAD_DISEASE	Substance Withdrawal Syndrome	5	17,2	8,8E-10	2,7E-8
	Cetirizine																						GAD_DISEASE	continuous performance task	5	17,2	1,6E-9	4,7E-8
	Cevimeline																						GAD_DISEASE	schizophrenia weight gain	5	17,2	4,1E-9	1,2E-7
	Chlorcyclizine																						GAD_DISEASE	Dyskinesia, Drug-Induced	5	17,2	2,3E-8	5,8E-7
	Chloroprocaine																						GAD_DISEASE	Migraine with Aura	5	17,2	1,1E-7	2,4E-6
	Chlorphenamine																						GAD_DISEASE	alcohol dependence	5	17,2	8,0E-7	1,6E-5
	Chlorpromazine																						GAD_DISEASE	panic disorder	5	17,2	3,2E-6	5,8E-5
	Chlorprothixene																						GAD_DISEASE	cognitive ability	5	17,2	1,8E-5	2,9E-4
	Cinnarizine																						GAD_DISEASE	Type 2 diabetes	5	17,2	5,4E-3	5,7E-2
	Cisapride																						GAD_DISEASE	diabetes, type 2	5	17,2	1,1E-2	1,0E-1
	Citalopram																						GAD_DISEASE	Asthma	5	17,2	1,3E-2	1,2E-1
	Clemastine																						GAD_DISEASE	temperament traits	4	13,8	7,1E-8	1,6E-6
	Clidinium																						GAD_DISEASE	temperament	4	13,8	1,4E-7	3,0E-6
	Clofedanol																						GAD_DISEASE	Low Tension Glaucoma	4	13,8	6,0E-7	1,2E-5
	Clomipramine																						GAD_DISEASE	major depression	4	13,8	1,6E-6	3,0E-5
	Clonidine																						GAD_DISEASE	psychosis	4	13,8	2,6E-6	4,8E-5
	Clozapine																						GAD_DISEASE	heroin abuse	4	13,8	4,8E-6	8,5E-5
	Cocaine																						GAD_DISEASE	mood disorder	4	13,8	5,7E-6	9,8E-5
	Cryptenamine																						GAD_DISEASE	Heroin Dependence	4	13,8	2,0E-5	3,2E-4
	Curcumin																						GAD_DISEASE	anorexia nervosa	4	13,8	6,7E-5	9,9E-4
	Cyclizine																						GAD_DISEASE	body mass	4	13,8	6,7E-5	9,9E-4
	Cyclobenzaprine																						GAD_DISEASE	blood pressure, arterial	4	13,8	1,8E-4	2,4E-3
	Cyclopentolate																						GAD_DISEASE	Psychiatric Disorders	4	13,8	4,2E-4	5,3E-3
	Cycrimine																						GAD_DISEASE	smoking	4	13,8	1,1E-3	1,2E-2
	Cyproheptadine																						GAD_DISEASE	BMI- Edema rosiglitazone or pioglitazone	4	13,8	1,2E-3	1,4E-2
	DL-Methylephedrine																						GAD_DISEASE	longevity	4	13,8	5,2E-2	3,6E-1
	Dapiprazole																						GAD_DISEASE	Colorectal Cancer	4	13,8	5,2E-2	3,6E-1
	Darifenacin																						GAD_DISEASE	gambling behaviour	3	10,3	1,2E-5	1,9E-4
	Deoxycholic_Acid																						GAD_DISEASE	Parkinson's disease; sleep disorders	3	10,3	1,2E-5	1,9E-4
	Desipramine																						GAD_DISEASE	blood pressure, arterial heart rate left ventricular mass	3	10,3	1,2E-5	1,9E-4
	Desloratadine																						GAD_DISEASE	clozapine response	3	10,3	2,3E-5	3,6E-4
	Dexbrompheniramine																						GAD_DISEASE	Akathisia, Drug-Induced	3	10,3	2,3E-5	3,6E-4
	Dexchlorpheniramine_maleate																						GAD_DISEASE	panic disorder; migraine	3	10,3	2,3E-5	3,6E-4
	Dexfenfluramine																						GAD_DISEASE	idiopathic orthostatic intolerance	3	10,3	3,8E-5	5,9E-4
	Dexmedetomidine																						GAD_DISEASE	treatment response in psychotic patients	3	10,3	3,8E-5	5,9E-4
	Dextroamphetamine																						GAD_DISEASE	Neuroleptic Malignant Syndrome	3	10,3	3,8E-5	5,9E-4
	Dicyclomine																						GAD_DISEASE	bipolar disorder; major depressive disorder; rapid cycling mood disorder	3	10,3	3,8E-5	5,9E-4
	Dihydro-alpha-ergocryptine																						GAD_DISEASE	Deliberate self-harm	3	10,3	3,8E-5	5,9E-4
	Dihydroergotamine																						GAD_DISEASE	dystonia, acute parkinsonism tardive dyskinesia	3	10,3	3,8E-5	5,9E-4
	Dimenhydrinate																						GAD_DISEASE	lithium	3	10,3	3,8E-5	5,9E-4
	Dimetindene																						GAD_DISEASE	Obesity|Weight Gain	3	10,3	5,8E-5	8,7E-4
	Diphemanil																						GAD_DISEASE	psychoses	3	10,3	5,8E-5	8,7E-4
	Diphenhydramine																						GAD_DISEASE	juvenile endogenous attack-like psychoses	3	10,3	5,8E-5	8,7E-4
	Diphenidol																						GAD_DISEASE	suicidal behavior	3	10,3	5,8E-5	8,7E-4
	Diphenylpyraline																						GAD_DISEASE	Psychoses, Substance-Induced	3	10,3	5,8E-5	8,7E-4
	Dipivefrin																						GAD_DISEASE	self-harm behavior	3	10,3	5,8E-5	8,7E-4
	Disopyramide																						GAD_DISEASE	autonomic nervous system function	3	10,3	8,1E-5	1,1E-3
	Dolasetron																						GAD_DISEASE	antidepressant treatment	3	10,3	1,1E-4	1,5E-3
	Domperidone																						GAD_DISEASE	anorexia nervosa; bulimia	3	10,3	1,4E-4	1,8E-3
	Donepezil																						GAD_DISEASE	Gastroparesis	3	10,3	1,7E-4	2,3E-3
	Dopamine																						GAD_DISEASE	Brain Injuries	3	10,3	3,0E-4	3,8E-3
	Dosulepin																						GAD_DISEASE	bipolar affective disorder	3	10,3	3,5E-4	4,4E-3
	Doxacurium																						GAD_DISEASE	epilepsy, temporal lobe	3	10,3	3,5E-4	4,4E-3
	Doxazosin																						GAD_DISEASE	dyslexia	3	10,3	3,5E-4	4,4E-3
	Doxepin																						GAD_DISEASE	methamphetamine abuse	3	10,3	4,6E-4	5,6E-3
	Doxylamine																						GAD_DISEASE	financial and psychological risk attitudes	3	10,3	4,6E-4	5,6E-3
	Dronedarone																						GAD_DISEASE	Prenatal Exposure Delayed Effects	3	10,3	5,2E-4	6,2E-3
	Droperidol																						GAD_DISEASE	hormone disturbance	3	10,3	6,5E-4	7,7E-3
	Droxidopa																						GAD_DISEASE	Irritable Bowel Syndrome	3	10,3	9,5E-4	1,1E-2
	Eletriptan																						GAD_DISEASE	cognitive function	3	10,3	1,8E-3	2,1E-2
	Emedastine																						GAD_DISEASE	Metabolic Syndrome X	3	10,3	6,8E-3	6,9E-2
	Ephedrine																						GAD_DISEASE	cognitive trait	3	10,3	2,3E-2	2,0E-1
	Epinastine																						GAD_DISEASE	Asthma|	3	10,3	2,3E-2	2,0E-1
	Epinephrine																						GAD_DISEASE	Aging/ Telomere Length	3	10,3	2,3E-2	2,0E-1
	Ergometrine																						GAD_DISEASE	Narcolepsy	3	10,3	6,8E-2	4,4E-1
	Ergotamine																						GAD_DISEASE	Lymphoma, Non-Hodgkin	3	10,3	8,8E-2	5,2E-1
	Escitalopram																						GAD_DISEASE	weight gain, antipsychotic drug-induced	2	6,9	4,0E-3	4,3E-2
	Etacrynic_acid																						GAD_DISEASE	schizoaffective disorder schizophrenia tardive dyskinesia	2	6,9	4,0E-3	4,3E-2
	Ethanol																						GAD_DISEASE	dopamine receptor sensitivity	2	6,9	4,0E-3	4,3E-2
	Etomidate																						GAD_DISEASE	sleep disorders; body mass	2	6,9	4,0E-3	4,3E-2
	Fenfluramine																						GAD_DISEASE	antisocial behavior conduct disorder	2	6,9	4,0E-3	4,3E-2
	Fenoldopam																						GAD_DISEASE	hostility personality traits	2	6,9	4,0E-3	4,3E-2
	Fesoterodine																						GAD_DISEASE	suicide; depression	2	6,9	4,0E-3	4,3E-2
	Fexofenadine																						GAD_DISEASE	delusions hallucinations psychoses	2	6,9	4,0E-3	4,3E-2
	Flavoxate																						GAD_DISEASE	aggressive behavior anger behavior suicide	2	6,9	4,0E-3	4,3E-2
	Flibanserin																						GAD_DISEASE	aortic compliance blood pressure, arterial cardiac output heart rate hypertension left ventricular mass systemic vascular resistance	2	6,9	4,0E-3	4,3E-2
	Flunarizine																						GAD_DISEASE	antipsychotic agent-induced weight gain	2	6,9	4,0E-3	4,3E-2
	Fluoxetine																						GAD_DISEASE	urinary incontinence	2	6,9	6,0E-3	6,2E-2
	Flupentixol																						GAD_DISEASE	risperidone and perospirone	2	6,9	6,0E-3	6,2E-2
	Fluphenazine																						GAD_DISEASE	Panic disorder	2	6,9	6,0E-3	6,2E-2
	Fluspirilene																						GAD_DISEASE	behavior problems	2	6,9	6,0E-3	6,2E-2
	Frovatriptan																						GAD_DISEASE	Parkinson's disease; bipolar disorder	2	6,9	6,0E-3	6,2E-2
	Gallamine_Triethiodide																						GAD_DISEASE	Atrophy|Disorders	2	6,9	6,0E-3	6,2E-2
	Glycerin																						GAD_DISEASE	Alzheimer's disease; anxiety disorder; depression; psychoses; aggressive behavior	2	6,9	6,0E-3	6,2E-2
	Glycopyrronium																						GAD_DISEASE	frontal brain electrical asymmetry	2	6,9	6,0E-3	6,2E-2
	Granisetron																						GAD_DISEASE	attention deficit hyperactivity disorder behavior disorder	2	6,9	6,0E-3	6,2E-2
	Guanabenz																						GAD_DISEASE	Body Weight|Weight Gain	2	6,9	6,0E-3	6,2E-2
	Guanfacine																						GAD_DISEASE	Basal Ganglia Diseases	2	6,9	6,0E-3	6,2E-2
	Haloperidol																						GAD_DISEASE	P300 event-related potentials	2	6,9	6,0E-3	6,2E-2
	Hexocyclium																						GAD_DISEASE	bipolar affective disorder; unipolar affective disorder	2	6,9	6,0E-3	6,2E-2
	Histamine																						GAD_DISEASE	Puerperal Disorders	2	6,9	8,0E-3	7,9E-2
	Homatropine																						GAD_DISEASE	delirium	2	6,9	8,0E-3	7,9E-2
	Homatropine_methylbromide																						GAD_DISEASE	Cocaine-Related Disorders	2	6,9	8,0E-3	7,9E-2
	Hydroxyzine																						GAD_DISEASE	clozapine, response to	2	6,9	8,0E-3	7,9E-2
	Hyoscyamine																						GAD_DISEASE	vascular response	2	6,9	8,0E-3	7,9E-2
	Iloperidone																						GAD_DISEASE	negative affective facial stimuli	2	6,9	8,0E-3	7,9E-2
	Imipramine																						GAD_DISEASE	antipsychotic-induced adverse reactions	2	6,9	8,0E-3	7,9E-2
	Ipratropium																						GAD_DISEASE	blood pressure; heart rate	2	6,9	8,0E-3	7,9E-2
	Isometheptene																						GAD_DISEASE	depression drug hypersensitivity	2	6,9	8,0E-3	7,9E-2
	Isopropamide																						GAD_DISEASE	impulsivity	2	6,9	8,0E-3	7,9E-2
	Ketamine																						GAD_DISEASE	blood pressure, arterial; heart rate; adrenaline; coronary flow velocity; ECG; noradrenaline	2	6,9	8,0E-3	7,9E-2
	Ketotifen																						GAD_DISEASE	attention deficit hyperactivity disorder schizotypal personality traits	2	6,9	8,0E-3	7,9E-2
	Lamotrigine																						GAD_DISEASE	alcohol abuse smoking behavior	2	6,9	8,0E-3	7,9E-2
	Levocabastine																						GAD_DISEASE	depression | Bipolar Disorder	2	6,9	1,0E-2	9,7E-2
	Levocetirizine																						GAD_DISEASE	suicide | mood disorders	2	6,9	1,0E-2	9,7E-2
	Levodopa																						GAD_DISEASE	Seasonal affective disorder	2	6,9	1,0E-2	9,7E-2
	Lisuride																						GAD_DISEASE	Alcoholism|Substance Withdrawal Syndrome	2	6,9	1,0E-2	9,7E-2
	Lofexidine																						GAD_DISEASE	Malnutrition	2	6,9	1,0E-2	9,7E-2
	Loratadine																						GAD_DISEASE	treatment resistance to typical neuroleptics	2	6,9	1,0E-2	9,7E-2
	Lorcaserin																						GAD_DISEASE	nicotine dependence; cotinine	2	6,9	1,0E-2	9,7E-2
	Lorpiprazole																						GAD_DISEASE	schizophrenia; tardive dyskinesia	2	6,9	1,0E-2	9,7E-2
	Loxapine																						GAD_DISEASE	harm avoidance	2	6,9	1,0E-2	9,7E-2
	Lurasidone																						GAD_DISEASE	alcohol dependency	2	6,9	1,2E-2	1,1E-1
	Maprotiline																						GAD_DISEASE	bipolar affective disorder.	2	6,9	1,2E-2	1,1E-1
	Meclizine																						GAD_DISEASE	bipolar disorder depressive disorder, major	2	6,9	1,2E-2	1,1E-1
	Memantine																						GAD_DISEASE	Heart Diseases|Inflammation|Myocardial Infarction	2	6,9	1,2E-2	1,1E-1
	Mepenzolate																						GAD_DISEASE	Substance Withdrawal Syndrome|Tobacco Use Disorder	2	6,9	1,2E-2	1,1E-1
	Mepyramine																						GAD_DISEASE	nausea	2	6,9	1,4E-2	1,3E-1
	Mesoridazine																						GAD_DISEASE	migraine migraine with aura	2	6,9	1,4E-2	1,3E-1
	Metamfetamine																						GAD_DISEASE	eating disorders	2	6,9	1,4E-2	1,3E-1
	Metaraminol																						GAD_DISEASE	risperidone-induced extrapyramidal symptoms	2	6,9	1,4E-2	1,3E-1
	Methacholine																						GAD_DISEASE	Alcoholism|Recurrence	2	6,9	1,4E-2	1,3E-1
	Methadone																						GAD_DISEASE	Hallucinations	2	6,9	1,6E-2	1,4E-1
	Methantheline																						GAD_DISEASE	cocaine dependence	2	6,9	1,6E-2	1,4E-1
	Methdilazine																						GAD_DISEASE	bipolar disorder; depression	2	6,9	1,6E-2	1,4E-1
	Methotrimeprazine																						GAD_DISEASE	cocaine abuse	2	6,9	1,6E-2	1,4E-1
	Methoxamine																						GAD_DISEASE	Hip Fractures	2	6,9	1,8E-2	1,6E-1
	Methscopolamine_bromide																						GAD_DISEASE	response to antidepressants	2	6,9	1,8E-2	1,6E-1
	Methyldopa																						GAD_DISEASE	substance abuse	2	6,9	1,8E-2	1,6E-1
	Methylergometrine																						GAD_DISEASE	Cardiomyopathy, Dilated|	2	6,9	2,0E-2	1,7E-1
	Methylphenidate																						GAD_DISEASE	affective disorder	2	6,9	2,2E-2	1,9E-1
	Methysergide																						GAD_DISEASE	Fibromyalgia	2	6,9	2,2E-2	1,9E-1
	Metixene																						GAD_DISEASE	Intelligence	2	6,9	2,4E-2	2,0E-1
	Metoclopramide																						GAD_DISEASE	ADHD | attention deficit hyperactivity disorder	2	6,9	2,4E-2	2,0E-1
	Metocurine																						GAD_DISEASE	citalopram	2	6,9	2,4E-2	2,0E-1
	Mianserin																						GAD_DISEASE	Liver Cirrhosis	2	6,9	2,6E-2	2,1E-1
	Midodrine																						GAD_DISEASE	Essential Tremor	2	6,9	3,2E-2	2,5E-1
	Minaprine																						GAD_DISEASE	methamphetamine use	2	6,9	3,5E-2	2,7E-1
	Mirtazapine																						GAD_DISEASE	weight loss	2	6,9	4,1E-2	3,1E-1
	Mivacurium																						GAD_DISEASE	Substance-Related Disorders	2	6,9	4,5E-2	3,3E-1
	Modafinil																						GAD_DISEASE	Dermatitis, Atopic|Eczema allergic	2	6,9	4,7E-2	3,4E-1
	Molindone																						GAD_DISEASE	Scoliosis	2	6,9	5,1E-2	3,6E-1
	Moxonidine																						GAD_DISEASE	Leiomyoma|Uterine Neoplasms	2	6,9	5,3E-2	3,6E-1
	Naphazoline																						GAD_DISEASE	BMI	2	6,9	5,5E-2	3,7E-1
	Naratriptan																						GAD_DISEASE	Obesity, Morbid	2	6,9	7,0E-2	4,4E-1
	Nefazodone																						GAD_DISEASE	Adiposity	2	6,9	7,9E-2	4,8E-1
	Nicardipine																						GAD_DISEASE	Birth Weight	2	6,9	8,1E-2	4,9E-1
	Nicergoline
	Norepinephrine
	Nortriptyline
	Olanzapine
	Olopatadine
	Ondansetron
	Orphenadrine
	Oxybutynin
	Oxymetazoline
	Oxyphencyclimine
	Oxyphenonium
	Paliperidone
	Palonosetron
	Pancuronium
	Paroxetine
	Penbutolol
	Pergolide
	Periciazine
	Perphenazine
	Phendimetrazine
	Phenindamine
	Pheniramine
	Phenoxybenzamine
	Phentolamine
	Phenylephrine
	Phenylpropanolamine
	Phenyltoloxamine
	Pilocarpine
	Pimavanserin
	Pimozide
	Pindolol
	Pipecuronium
	Pipotiazine
	Pirenzepine
	Pizotifen
	Pramipexole
	Prazosin
	Procaine
	Prochlorperazine
	Procyclidine
	Profenamine
	Promazine
	Promethazine
	Propantheline
	Propiomazine
	Propiverine
	Propranolol
	Pseudoephedrine
	Pyrantel
	Quetiapine
	Quinagolide
	Quinidine
	Racepinephrine
	Rapacuronium
	Remoxipride
	Rilmenidine
	Risperidone
	Rizatriptan
	Rocuronium
	Ropinirole
	Rotigotine
	Rupatadine
	Scopolamine
	Sertindole
	Silodosin
	Solifenacin
	Succinylcholine
	Sulfamethoxazole
	Sulpiride
	Sumatriptan
	Tamsulosin
	Tapentadol
	Tegaserod
	Terazosin
	Terfenadine
	Tetrabenazine
	Tetryzoline
	Thiethylperazine
	Thiopental
	Thioridazine
	Thiothixene
	Thonzylamine
	Tiotropium
	Tolazoline
	Tolterodine
	Tramadol
	Trazodone
	Trifluoperazine
	Triflupromazine
	Trihexyphenidyl
	Trimebutine
	Trimipramine
	Tripelennamine
	Triprolidine
	Tropicamide
	Tropisetron
	Trospium
	Tubocurarine
	Umeclidinium
	Verapamil
	Vilazodone
	Vortioxetine
	Xylometazoline
	Yohimbine
	Ziprasidone
	Zolmitriptan
	Zotepine
	Zuclopenthixolc
	Glutathione

[truncated: 1 more sheets: Amitriptyline]
